# Supplementary material for: The AGXX® Antimicrobial Coating Causes a Thiol-Specific Oxidative Stress Response and Protein S-bacillithiolation in Staphylococcus aureus
Source: Front Microbiol. 2018 Dec 11;9:3037. doi: 10.3389/fmicb.2018.03037 (PMC6299908; doi:10.3389/fmicb.2018.03037)
Supplement: Supplementary file 1 [file Table_1.XLSX]

## Sheet: Table-S1
Table S1: DESeq2 differential gene expression analysis of Staphylococcus aureus USA300 wild type after AGXX® treatment
USA300-numbers	COL-numbers	Gene symbol	Operon	Regulon	Function	Base mean	A-value	M-value	Fold change	Standard error	Wald statistic	P-value	Adjusted P-value
USA300HOU_2567	SACOL2588	USA300HOU_2567	SACOL2588 SACOL2589	TetR	hypothetical protein	59416.2	15.8586	10.1253	1116.94	0.192253	52.6668	0	0
USA300HOU_2568	SACOL2589	USA300HOU_2568	SACOL2588 SACOL2589	TetR	hypothetical protein	43417.9	15.406	9.9329	977.467	0.211178	47.0357	0	0
USA300HOU_0588	SACOL0641	hypR	hypR merA	HypR	Rrf2-family repressor of the hypR-merA operon	14989.9	13.8717	8.54125	372.539	0.186782	45.7284	0	0
USA300HOU_0587	SACOL0640	merA	hypR merA	HypR	pyridine nucleotide-disulfide reductase	55439.1	15.7586	8.32418	320.5	0.158989	52.3569	0	0
USA300HOU_2461	SACOL2479	dapF	SACOL2477 fmrO dapF	GraRS	hypothetical protein	6237.83	12.6068	8.29736	314.596	0.191272	43.3798	0	0
USA300HOU_2460	SACOL2478	fmrO	SACOL2477 fmrO dapF	GraRS	rRNA methyltransferase FmrO	5317.96	12.3767	7.86393	232.958	0.181735	43.2715	0	0
USA300HOU_2689	SACOL2711	yceI	yceI	SigB	hypothetical protein	131807	17.0081	7.68429	205.684	0.178778	42.9824	0	0
USA300HOU_2128	SACOL2131	dps	dps	PerR	Dps family stress protein	186283	17.5071	7.33127	161.04	0.21088	34.7651	8.20327e-265	7.11039e-263
USA300HOU_0516	SACOL0568	mcsA	ctsR mcsA mcsB clpC	CtsR	hypothetical protein	44785.5	15.4507	7.2389	151.052	0.14699	49.2477	0	0
USA300HOU_0517	SACOL0569	mcsB	ctsR mcsA mcsB clpC	CtsR	ATP:guanido phosphotransferase	85479	16.3833	7.15964	142.977	0.15686	45.6436	0	0
USA300HOU_2509	SACOL2530	mhqE	mhqR mhqD mhqE	MhqR	glyoxalase/dioxygenase MhqE	8772.26	13.0987	7.10047	137.232	0.238012	29.8324	1.48587e-195	7.82848e-194
USA300HOU_0515	SACOL0567	ctsR	ctsR mcsA mcsB clpC	CtsR	CtsR family transcriptional regulator	44887.7	15.454	7.00443	128.393	0.161699	43.3177	0	0
USA300HOU_0181	SACOL0154	aldA	aldA	CcpA	aldehyde dehydrogenase	37414.3	15.1913	7.0026	128.231	0.202361	34.6044	2.16712e-262	1.8197e-260
USA300HOU_2459	SACOL2477	USA300HOU_2459	SACOL2477 fmrO dapF	GraRS	hypothetical protein	3316.61	11.6955	6.99985	127.986	0.20412	34.2928	1.00484e-257	7.94121e-256
USA300HOU_0518	SACOL0570	clpC	ctsR mcsA mcsB clpC	CtsR	AAA family ATP-binding protein	282035	18.1055	6.89763	119.232	0.169452	40.7055	0	0
USA300HOU_0404	SACOL0452	ahpC	ahpCF	PerR	peroxiredoxin subunit C	190608	17.5403	6.82183	113.13	0.141688	48.1468	0	0
USA300HOU_2397	SACOL2414	USA300HOU_2397	SACOL2414	-	hypothetical protein	7117.24	12.7971	6.78121	109.989	0.196555	34.5003	7.92644e-261	6.45404e-259
USA300HOU_2511	SACOL2533	catE2	catE2	QsrR	possible dioxygenase	25749.1	14.6522	6.71115	104.775	0.18743	35.8063	8.81772e-281	9.11277e-279
USA300HOU_0933	SACOL0979	clpB	clpB	CtsR	S14 family endopeptidase ClpB	238063	17.861	6.68926	103.197	0.154302	43.3518	0	0
USA300HOU_2508	SACOL2529	mhqD	mhqR mhqD mhqE	MhqR	phospholipase/carboxylesterase MhqD	7189.32	12.8116	6.60898	97.6117	0.229877	28.7501	9.03575e-182	4.58096e-180
USA300HOU_0403	SACOL0451	ahpF	ahpCF	PerR	peroxiredoxin subunit F	330637	18.3349	6.40676	84.8449	0.14845	43.1577	0	0
USA300HOU_2506	-	USA300HOU_2506	-	-	hypothetical protein	1149.37	10.1666	6.36098	82.1952	0.211499	30.0757	1.0074e-198	5.63937e-197
USA300HOU_2202	SACOL2199	alsS	budA1 alsS	CidR	acetolactate synthase	10038	13.2932	6.27921	77.666	0.156723	40.0657	0	0
USA300HOU_0905	SACOL0948	mnmC	mnmC	Zur	hypothetical protein	3530.13	11.7855	6.27082	77.2155	0.159213	39.3864	0	0
USA300HOU_2201	SACOL2198	budA1	budA1 alsS	CidR	acetolactate decarboxylase	4932.47	12.2681	6.26254	76.7736	0.161608	38.7514	0	0
USA300HOU_0218	SACOL0190	acpD	acpD	GraRS	azoreductase	32666.6	14.9955	6.16592	71.8002	0.163788	37.6458	0	0
USA300HOU_2550	SACOL2570	lacA	lacA	-	maltose O-acetyltransferase	4263.82	12.0579	6.11356	69.2413	0.152969	39.9659	0	0
USA300HOU_2510	SACOL2531	mhqR	mhqR mhqD mhqE	MhqR	MarR family transcriptional regulator MhqR	6103.97	12.5755	6.10477	68.8208	0.249458	24.4721	2.92801e-132	7.86757e-131
USA300HOU_0085	-	copZ2	copA2Z2	CsoR	putative copper ion binding lipoprotein CopZ2	48439.8	15.5639	6.01341	64.5975	0.150268	40.0179	0	0
USA300HOU_0059	-	adhC	-	-	alcohol dehydrogenase, zinc-containing	15167.4	13.8887	5.95755	62.1441	0.196201	30.3646	1.61348e-202	9.63427e-201
USA300HOU_0084	-	copA2	copA2Z2	CsoR	copper-translocating P-type ATPase CopA2	143435	17.13	5.92642	60.8177	0.145603	40.7025	0	0
USA300HOU_0360	SACOL0410	azoR1	catE SACOL0409 azoR1	QsrR	possible FMN reductase	5352.72	12.3861	5.88225	58.9838	0.179126	32.8385	1.66074e-236	1.23956e-234
USA300HOU_0128	SACOL0101	sbnB	sbnABCDEFGHI	Fur	possible ornithine cyclodeaminase	382.196	8.57817	5.85993	58.0785	0.284686	20.5838	3.83253e-94	6.09349e-93
USA300HOU_2553	SACOL2573	copZ	copAZ	CsoR	copper ion binding protein CopZ	31627.5	14.9489	5.82038	56.5077	0.146858	39.6326	0	0
USA300HOU_2505	SACOL2527	fbp	fbp	GraRS	fructose-bisphosphatase	14200.2	13.7936	5.77333	54.6949	0.157271	36.7095	5.14849e-295	5.5336e-293
USA300HOU_0723	SACOL0759	fruA	fruAB	-	PTS system fructose/mannitol (fru) transporter subunit IIABC	60772.9	15.8911	5.75324	53.9385	0.17636	32.6222	1.98895e-233	1.44441e-231
USA300HOU_2458	SACOL2476	cntA	SACOL2471 cntF cntD cnzC cntB cntA	AgrA	peptide ABC transporter peptide-binding protein	15852	13.9524	5.74689	53.7015	0.135703	42.3491	0	0
USA300HOU_0359	SACOL0409	USA300HOU_0359	catE SACOL0409 azoR1	QsrR	possible alkanal monooxygenase (FMN-linked)	9067.77	13.1465	5.71062	52.3683	0.175516	32.5362	3.27846e-232	2.31822e-230
USA300HOU_2552	SACOL2572	copA	copAZ	CsoR	copper-translocating P-type ATPase CopA	78598.8	16.2622	5.59779	48.4285	0.157275	35.5924	1.83656e-277	1.76244e-275
USA300HOU_0797	SACOL0833	clpP	clpP	CtsR	S14 family endopeptidase ClpP	106410	16.6993	5.58039	47.848	0.145932	38.2396	0	0
USA300HOU_0127	SACOL0100	sbnA	sbnABCDEFGHI	Fur	possible pyridoxal-phosphate dependent enzyme	278.488	8.12147	5.53041	46.2189	0.306511	18.0431	8.93868e-73	1.03083e-71
USA300HOU_0358	SACOL0408	catE	catE SACOL0409 azoR1	QsrR	possible lactoylglutathione lyase	5707.69	12.4787	5.52663	46.0979	0.174564	31.6597	5.58118e-220	3.74916e-218
USA300HOU_2457	SACOL2475	cntB	SACOL2471 cntF cntD cnzC cntB cntA	AgrA	peptide ABC transporter permease	4335.72	12.0821	5.20622	36.9172	0.176578	29.4841	4.60883e-191	2.38152e-189
USA300HOU_2575	SACOL2597	USA300HOU_2575	acrR SACOL2594 - SACOL2597	SigB	hydrolase	9109.72	13.1532	5.16772	35.945	0.184175	28.0587	3.12528e-173	1.42332e-171
USA300HOU_0672	SACOL0708	dhaL	dhaKLM	CcpA	DAK2 domain-containing protein DhaL	3111.3	11.6033	5.0977	34.2421	0.165103	30.8759	2.51448e-209	1.57126e-207
USA300HOU_0129	SACOL0102	sbnC	sbnABCDEFGHI	Fur	IucA/IucC family siderophore biosynthesis protein	913.005	9.83448	5.08997	34.0592	0.19549	26.0369	1.8912e-149	6.77553e-148
USA300HOU_2573	SACOL2594	USA300HOU_2573	acrR SACOL2594 - SACOL2597	SigB	dehydrogenase	2148.03	11.0688	5.08788	34.0099	0.231203	22.0061	2.5156e-107	5.04433e-106
USA300HOU_0242	SACOL0213	fadD	fadDEX	CcpA	acyl-CoA dehydrogenase	223.859	7.80645	5.08754	34.0018	0.653498	7.78508	6.96677e-15	1.9439e-14
USA300HOU_2572	SACOL2593	acrR	acrR SACOL2594 - SACOL2597	SigB	TetR family transcriptional regulator	1520.58	10.5704	5.08624	33.9711	0.219858	23.1341	2.09968e-118	4.66268e-117
USA300HOU_0093	SACOL0064	cstB	cstAB sqr	CstR	hydroxyacylglutathione hydrolase	3928.83	11.9399	5.06372	33.4449	0.181333	27.925	1.32569e-171	5.93689e-170
USA300HOU_2512	SACOL2534	frp	frp	QsrR	FMN reductase	7589.87	12.8899	5.00707	32.1572	0.146299	34.2249	1.02996e-256	7.90715e-255
USA300HOU_0421	SACOL0467	USA300HOU_0421	SACOL0466 SACOL0467	GraRS	hypothetical protein	1268.14	10.3085	4.97772	31.5095	0.192127	25.9084	5.35625e-148	1.86912e-146
USA300HOU_0092	SACOL0063	cstA	cstAB sqr	CstR	rhodanese domain-containing protein	2257.94	11.1408	4.95492	31.0156	0.19434	25.4961	2.1756e-143	6.71936e-142
USA300HOU_1581	SACOL1637	dnaK	hrcA-grpE-dnaKJ	HrcA	chaperone DnaK	166041	17.3412	4.94423	30.7866	0.172884	28.5986	6.98953e-180	3.4147e-178
USA300HOU_0671	SACOL0707	dhaK	dhaKLM	CcpA	dihydroxyacetone kinase subunit DhaK	3550.77	11.7939	4.94399	30.7814	0.207386	23.8395	1.30113e-125	3.23716e-124
USA300HOU_0405	SACOL0453	nfrA	nfrA	-	NAD(P)H-flavin oxidoreductase	9006.22	13.1367	4.92972	30.4785	0.141382	34.868	2.27374e-266	2.03651e-264
USA300HOU_0420	SACOL0466	USA300HOU_0420	SACOL0466 SACOL0467	GraRS	hypothetical membrane protein	617.137	9.26945	4.92615	30.4033	0.258113	19.0853	3.34796e-81	4.45345e-80
USA300HOU_1277	SACOL1368	katA	katA	PerR	catalase	83986.2	16.3579	4.91698	30.2105	0.137971	35.6378	3.63628e-278	3.61877e-276
USA300HOU_0217	SACOL0189	USA300HOU_0217	SACOL0189	-	hypothetical protein	3139.43	11.6163	4.91001	30.0649	0.156432	31.3874	3.00534e-216	1.9696e-214
USA300HOU_2574	SACOL2596	USA300HOU_2574	acrR SACOL2594 - SACOL2597	SigB	hypothetical protein	5132.8	12.3255	4.90178	29.8938	0.185682	26.3988	1.41456e-153	5.27907e-152
USA300HOU_2024	SACOL2016	groEL	groEL-groES	HrcA	chaperone GroEL	52772.9	15.6875	4.79968	27.8514	0.187041	25.6611	3.18027e-145	1.01731e-143
USA300HOU_2356	-	USA300HOU_2356	-	-	hypothetical protein	109.574	6.77577	4.77248	27.3313	0.371572	12.844	9.28978e-38	5.29971e-37
USA300HOU_0130	SACOL0103	sbnD	sbnABCDEFGHI	Fur	MFS family major facilitator transporter	619.54	9.27505	4.76897	27.2649	0.219327	21.7437	7.93196e-105	1.55571e-103
USA300HOU_0673	SACOL0709	dhaM	dhaKLM	CcpA	PTS-dependent dihydroxyacetone kinase phosphotransferase subunit DhaM	1794.05	10.809	4.76619	27.2124	0.173815	27.421	1.5412e-165	6.67937e-164
USA300HOU_0219	SACOL0191	USA300HOU_0219	SACOL0191	-	M23/M37 peptidase domain-containing protein	1350.42	10.3992	4.70971	26.1676	0.176718	26.6511	1.73893e-156	6.87133e-155
USA300HOU_2527	SACOL2551	USA300HOU_2527	trxA_6 SACOL2551	GraRS	possible thioesterase	1840.2	10.8456	4.70264	26.0397	0.181982	25.8413	3.04869e-147	1.05024e-145
USA300HOU_2025	SACOL2017	groES	groEL-groES	HrcA	chaperone GroES	8813.14	13.1054	4.66259	25.3267	0.186222	25.0377	2.37493e-138	6.93635e-137
USA300HOU_0915	SACOL0959	namA	namA	-	flavin oxidoreductase	8902.61	13.12	4.65235	25.1476	0.164493	28.283	5.59854e-176	2.63917e-174
USA300HOU_2526	SACOL2550	trxA_6	trxA_6 SACOL2551	GraRS	possible thioredoxin	1783.34	10.8004	4.65231	25.1469	0.176967	26.2892	2.54974e-152	9.2583e-151
USA300HOU_1623	SACOL1678	USA300HOU_1623	SACOL1678	MgrA	dehydrogenase	2707.94	11.403	4.63225	24.7996	0.190206	24.3538	5.28299e-131	1.37819e-129
USA300HOU_2549	SACOL2569	rocA	rocA	AgrA	1-pyrroline-5-carboxylate dehydrogenase	34620.4	15.0793	4.52975	23.0989	0.460366	9.83946	7.61173e-23	2.78268e-22
USA300HOU_1582	SACOL1638	grpE	hrcA-grpE-dnaKJ	HrcA	chaperone GrpE	38743.4	15.2417	4.52254	22.9837	0.176342	25.6463	4.64414e-145	1.4681e-143
USA300HOU_1433	SACOL0388	xhlB	xhlB	-	Holin protein	4.21658	2.07607	4.52194	22.9742	1.42794	3.16675	0.00154153	0.00234281
USA300HOU_0722	SACOL0758	fruB	fruAB	FruR	1-phosphofructokinase	13916.9	13.7645	4.51069	22.7957	0.239433	18.839	3.61536e-79	4.51835e-78
USA300HOU_1583	SACOL1639	hrcA	hrcA-grpE-dnaKJ	HrcA	heat shock transcriptional repressor HrcA	39260.9	15.2608	4.50606	22.7226	0.190402	23.666	8.07343e-124	1.97212e-122
USA300HOU_2200	SACOL2197	map-w	map-w	SigB	truncated MHC class II analog protein	133.029	7.0556	4.49815	22.5984	0.380794	11.8125	3.36224e-32	1.63665e-31
USA300HOU_0200	SACOL0172	entB	entB	-	isochorismatase family protein	5418.69	12.4037	4.467	22.1158	0.127389	35.0659	2.23176e-269	2.06784e-267
USA300HOU_1681	SACOL1741	citC	citCZ	GraRS	isocitrate dehydrogenase (NADP(+))	28609.5	14.8042	4.43677	21.6571	0.157498	28.1704	1.34877e-174	6.24853e-173
USA300HOU_2267	SACOL2278	caiA	caiA	CymR	acyl-CoA dehydrogenase	1402.5	10.4538	4.32589	20.055	0.183911	23.5216	2.45234e-122	5.72994e-121
USA300HOU_pUSA300HOUMR0010	-	USA300HOU_pUSA300HOUMR0010	-	-	MarR family transcriptional regulator	1711.08	10.7407	4.3237	20.0246	0.171353	25.2327	1.75462e-140	5.2385e-139
USA300HOU_0201	SACOL0173	ipdC	ipdC	CcpA	thiamine pyrophosphate TPP binding domain-containing protein	15941.2	13.9605	4.29338	19.6082	0.134296	31.9695	2.898e-224	1.99665e-222
USA300HOU_1299	SACOL1400	dinB2	dinB2	LexA	ImpB/MucB/SamB family DNA-damage repair protein	1722.54	10.7503	4.29229	19.5934	0.180001	23.846	1.11525e-125	2.82706e-124
USA300HOU_pUSA300HOUMR0007	-	cadR	-	-	cadmium binding protein	2861.08	11.4823	4.21275	18.5423	0.154831	27.2086	5.13304e-163	2.14549e-161
USA300HOU_0452	SACOL0491	yciC	yciC	Zur	cobalamin (vitamin B12) biosynthesis protein	1073.26	10.0678	4.20309	18.4186	0.180694	23.2608	1.10599e-119	2.47651e-118
USA300HOU_2533	SACOL2554.1	cidA	cidCBA	CidR	hypothetical membrane protein	344.167	8.42697	4.18655	18.2086	0.229238	18.2629	1.63364e-74	1.95093e-73
USA300HOU_pUSA300HOUMR0008	-	cadX	-	-	cadmium efflux regulator	2697.13	11.3972	4.18467	18.1849	0.162873	25.6928	1.40605e-145	4.66426e-144
USA300HOU_1770	SACOL1831	tal	tal	-	translaldolase	15501.7	13.9201	4.18302	18.1641	0.138571	30.1869	3.51783e-200	2.01115e-198
USA300HOU_0678	SACOL0714	USA300HOU_0678	SACOL0714	-	acetyltransferase	3860.06	11.9144	4.17362	18.0462	0.197968	21.0823	1.15719e-98	1.99319e-97
USA300HOU_0131	SACOL0104	sbnE	sbnABCDEFGHI	Fur	IucA/IucC family siderophore biosynthesis protein	810.475	9.66262	4.12158	17.4068	0.19727	20.8931	6.19057e-97	1.04617e-95
USA300HOU_2542	SACOL2563	clpL	clpL	SigB	S14 family endopeptidase Clp	4817.13	12.234	4.093	17.0654	0.167657	24.4129	1.24677e-131	3.28438e-130
USA300HOU_1484	-	USA300HOU_1484	-	-	hypothetical bacteriophage protein	7.01498	2.81044	4.06297	16.7139	1.08376	3.74896	0.000177569	0.000289871
USA300HOU_2172	SACOL2170	USA300HOU_2172	SACOL2168 SACOL2169 SACOL2170	SigB	MFS family major facilitator transporter	1368.87	10.4188	4.05177	16.5845	0.169608	23.889	3.98551e-126	1.01991e-124
USA300HOU_0935	SACOL0981	leuA2	leuA2 SACOL0982 SACOL0983 SACOL0984	-	isopropylmalate synthase-related protein	177.148	7.46881	3.97218	15.6945	0.278524	14.2616	3.79907e-46	2.6653e-45
USA300HOU_0243	SACOL0214	fadE	fadDEX	CcpA	long-chain-fatty-acid--CoA ligase	330.824	8.36992	3.96392	15.6048	0.220842	17.9492	4.87201e-72	5.43199e-71
USA300HOU_2262	SACOL2273	fdhD	fdhD	-	formate dehydrogenase accessory protein	5592.79	12.4494	3.94112	15.3601	0.13891	28.3718	4.5065e-177	2.16232e-175
USA300HOU_2180	SACOL2178	USA300HOU_2180	SACOL2178	-	alcohol dehydrogenase, zinc-containing	9434	13.2037	3.93078	15.2504	0.144803	27.1457	2.84817e-162	1.15955e-160
USA300HOU_0838	SACOL0875	USA300HOU_0838	SACOL0875	-	thioredoxin	5301.25	12.3721	3.92667	15.2071	0.14326	27.4093	2.12414e-165	9.05961e-164
USA300HOU_0437	SACOL0480	SCIN	SCIN	SaeRS	Staphylococcal complement inhibitor SCIN	2304.74	11.1704	3.91922	15.1287	0.185411	21.138	3.55571e-99	6.24456e-98
USA300HOU_1682	SACOL1742	citZ	citCZ	GraRS	citrate (Si)-synthase	14672.9	13.8409	3.89126	14.8383	0.184105	21.136	3.7116e-99	6.47602e-98
USA300HOU_2422	SACOL2439	USA300HOU_2422	SACOL2439	MgrA	hypothetical protein	3219.97	11.6528	3.87287	14.6504	0.163673	23.6622	8.83477e-124	2.13865e-122
USA300HOU_2028	SACOL2020	yodC	yodC	QsrR	possible nitroreductase	9002.04	13.136	3.85688	14.4889	0.142746	27.0192	8.78626e-161	3.52369e-159
USA300HOU_0362	SACOL0412	USA300HOU_0362	SACOL0412	-	hypothetical protein	257.865	8.01047	3.84516	14.3717	0.263516	14.5918	3.16952e-48	2.308e-47
USA300HOU_2129	SACOL2132	USA300HOU_2129	SACOL2132	SigB	hypothetical protein	1344.46	10.3928	3.82774	14.1992	0.150319	25.4641	4.93346e-143	1.50639e-141
USA300HOU_0288	SACOL0262	USA300HOU_0288	SACOL0262	-	choloylglycine hydrolase	1390.17	10.441	3.79372	13.8683	0.155861	24.3403	7.33555e-131	1.89525e-129
USA300HOU_0241	SACOL0212	fadB	fadAB	CcpA	3-hydroxyacyl-CoA dehydrogenase	429.951	8.74803	3.78176	13.7538	0.212881	17.7647	1.32739e-70	1.44401e-69
USA300HOU_2570	SACOL2591	nrmA	SACOL2590 nrmA SACOL2592	-	putative NmrA negative transcriptional regulator family protein	1402.78	10.4541	3.78132	13.7496	0.182444	20.7259	2.02465e-95	3.27725e-94
USA300HOU_0916	SACOL0960	rocD	rocD gluD	CcpA	ornithine--oxo-acid transaminase	22642.6	14.4668	3.77594	13.6984	0.194839	19.3798	1.14338e-83	1.55952e-82
USA300HOU_0410	SACOL0457	yflT	SACOL0455 SACOL0456 yflT	SigB	putative heat induced stress protein	12161.3	13.57	3.77547	13.6939	0.492147	7.67142	1.70101e-14	4.66865e-14
USA300HOU_1891	SACOL1952	ftn	ftnA	Fur	ferritin	26912.3	14.716	3.72599	13.2323	0.227924	16.3475	4.53182e-60	4.14183e-59
USA300HOU_0138	SACOL0111	butA	butA	-	acetoin reductase	10479.5	13.3553	3.71396	13.1224	0.209762	17.7056	3.79667e-70	4.11357e-69
USA300HOU_1177	SACOL1263	sucD	sucC sucD	GraRS	succinate--CoA ligase (ADP-forming) alpha subunit	47553.2	15.5373	3.69777	12.9759	0.142455	25.9574	1.49989e-148	5.30289e-147
USA300HOU_2154	SACOL2154	rocF	rocF	CcpA	arginase	3022.05	11.5613	3.68716	12.8809	0.142751	25.8293	4.16108e-147	1.41529e-145
USA300HOU_2355	SACOL2369	iruO	SACOL2368 iruO	AgrA	pyridine nucleotide-disulfide oxidoreductase	2497.01	11.286	3.6712	12.7392	0.16945	21.6654	4.34803e-104	8.34512e-103
USA300HOU_0060	-	USA300HOU_0060	-	-	hypothetical protein	3.72853	1.89861	3.66029	12.6432	1.28986	2.83774	0.00454335	0.00664561
USA300HOU_1476	-	USA300HOU_1476	-	-	hypothetical protein	1.92687	0.946261	3.65035	12.5564	1.48768	2.45372	0.0141388	0.0197356
USA300HOU_2531	SACOL2553	cidC	cidCBA	CidR	pyruvate oxidase	16046.2	13.9699	3.63628	12.4345	0.141567	25.6859	1.67854e-145	5.5003e-144
USA300HOU_0132	SACOL0105	sbnF	sbnABCDEFGHI	Fur	IucA/IucC family siderophore biosynthesis protein	861.895	9.75137	3.62873	12.3697	0.198979	18.2368	2.63483e-74	3.11885e-73
USA300HOU_0184	SACOL0157	srpF	srpF	CymR	hypothetical protein	533.703	9.05989	3.6178	12.2763	0.209236	17.2905	5.54539e-67	5.70899e-66
USA300HOU_1219	SACOL1306	USA300HOU_1219	SACOL1306	-	hypothetical protein	1520.37	10.5702	3.61431	12.2466	0.163457	22.1117	2.44079e-108	5.00642e-107
USA300HOU_2175	SACOL2173	asp23	asp23 SACOL2174 amaP opuD2	SigB	alkaline shock protein 23	63099.4	15.9453	3.59682	12.099	0.170705	21.0704	1.48819e-98	2.54699e-97
USA300HOU_1722	SACOL1783	acsA	acs	CcpA	acetyl-CoA synthetase	4250.69	12.0535	3.58988	12.041	0.204502	17.5543	5.51357e-69	5.80979e-68
USA300HOU_2548	SACOL2568	USA300HOU_2548	SACOL2568	-	hypothetical protein	224.939	7.81339	3.58279	11.982	0.275232	13.0174	9.74709e-39	5.71843e-38
USA300HOU_2176	SACOL2174	USA300HOU_2176	asp23 SACOL2174 amaP opuD2	SigB	hypothetical membrane protein	17699.5	14.1114	3.5645	11.831	0.169071	21.0828	1.14313e-98	1.98167e-97
USA300HOU_0917	SACOL0961	gudB	rocD gluD	CcpA	glutamate dehydrogenase	41043.8	15.3249	3.55837	11.7808	0.199943	17.7969	7.46892e-71	8.15813e-70
USA300HOU_0185	-	ssuB	-	-	hypothetical protein	347.598	8.44128	3.55791	11.7771	0.21897	16.2484	2.29298e-59	2.05375e-58
USA300HOU_2571	SACOL2592	USA300HOU_2571	SACOL2590 nrmA SACOL2592	-	hypothetical protein	451.652	8.81907	3.55113	11.7219	0.244914	14.4995	1.22044e-47	8.72163e-47
USA300HOU_1176	SACOL1262	sucC	sucC sucD	GraRS	succinate--CoA ligase (ADP-forming) beta subunit	47317.4	15.5301	3.54867	11.7019	0.139367	25.4629	5.08698e-143	1.53581e-141
USA300HOU_2354	SACOL2368	USA300HOU_2354	SACOL2368 iruO	AgrA	acetyltransferase	861.767	9.75115	3.54199	11.6478	0.19652	18.0236	1.27177e-72	1.44799e-71
USA300HOU_2465	SACOL2484	USA300HOU_2465	SACOL2484	SigB	alkylhydroperoxidase	2498.69	11.287	3.51754	11.4521	0.153057	22.9819	7.0733e-117	1.55786e-115
USA300HOU_1808	SACOL1871	epiG	epiGEFPDCBA	SigB	lantibiotic epidermin immunity protein F	778.599	9.60474	3.49516	11.2758	0.194242	17.9939	2.17633e-72	2.44678e-71
USA300HOU_0406	SACOL0454	tcyP	tcyP	CymR	DAACS family dicarboxylate/amino acid:sodium (Na+) or proton (H+) symporter	3900.76	11.9295	3.48275	11.1792	0.162255	21.4647	3.33075e-102	6.12995e-101
USA300HOU_1858	SACOL1921	bcp	bcp SACOL1920	PerR	possible peroxiredoxin	2420.6	11.2411	3.46794	11.0651	0.179274	19.3443	2.27603e-83	3.08874e-82
USA300HOU_2525	SACOL2549	aes	aes	-	Alpha/beta hydrolase fold-3 domain-containing protein	6674.21	12.7044	3.46374	11.0329	0.152247	22.7508	1.4077e-114	3.0752e-113
USA300HOU_2545	SACOL2565	feoA	feoAB	Fur	hypothetical protein	58.8541	5.87907	3.46151	11.0158	0.512532	6.75374	1.44082e-11	3.5356e-11
USA300HOU_2569	SACOL2590	USA300HOU_2569	SACOL2590 nrmA SACOL2592	-	glyoxalase	927.566	9.85731	3.4613	11.0143	0.188443	18.3679	2.37623e-75	2.8761e-74
USA300HOU_2308	SACOL2321	gdhII	gdhII	SigB	oxidoreductase	4702.73	12.1993	3.45819	10.9905	0.160191	21.5879	2.33576e-103	4.4512e-102
USA300HOU_1347	SACOL1448	sucB	sucB sucA	AgrA	dihydrolipoamide succinyltransferase	20812.6	14.3452	3.45285	10.9499	0.147734	23.372	8.2307e-121	1.85848e-119
USA300HOU_2599	SACOL2622	fdaB	fdaB	-	fructose-1,6-bisphosphate aldolase	47837.2	15.5458	3.44882	10.9194	0.14464	23.8441	1.16544e-125	2.92667e-124
USA300HOU_1580	SACOL1636	dnaJ	hrcA-grpE-dnaKJ	HrcA	chaperone DnaJ	19828.1	14.2753	3.44733	10.9081	0.189949	18.1487	1.31507e-73	1.54306e-72
USA300HOU_1555	SACOL1610	sodA	sodA2	-	superoxide dismutase	76894	16.2306	3.41812	10.6895	0.137049	24.9409	2.68331e-137	7.67027e-136
USA300HOU_1700	SACOL1762	tpx	tpx	PerR	possible peroxiredoxin	17330.7	14.081	3.41578	10.6722	0.129058	26.4671	2.32224e-154	8.9141e-153
USA300HOU_0071	-	argR	-	-	arginine repressor	20.1835	4.33511	3.39913	10.5497	0.67425	5.04135	4.62254e-07	8.97454e-07
USA300HOU_0075	-	USA300HOU_0075	-	-	putative lysophospholipase	3205.99	11.6466	3.39086	10.4894	0.171404	19.7829	4.18168e-87	6.04096e-86
USA300HOU_2177	SACOL2175	amaP	asp23 SACOL2174 amaP opuD2	SigB	hypothetical protein	26258.9	14.6805	3.38734	10.4639	0.178111	19.0182	1.20631e-80	1.55835e-79
USA300HOU_2687	SACOL2709	mtsA	mtsA mtsB mtsC SACOL2710	GraRS	hypothetical protein	701.614	9.45453	3.3623	10.2838	0.19448	17.2886	5.72784e-67	5.87431e-66
USA300HOU_1579	SACOL1635	prmA	mtaB rsmE prmA dnaJ dnaK grpE hrcA	GraRS	ribosomal protein L11 methyltransferase	20280.4	14.3078	3.36096	10.2742	0.188227	17.8559	2.59895e-71	2.86204e-70
USA300HOU_2688	SACOL2710	USA300HOU_2688	mtsA mtsB mtsC SACOL2710	GraRS	hypothetical protein	703.071	9.45753	3.35821	10.2547	0.184371	18.2144	3.96616e-74	4.67415e-73
USA300HOU_pUSA300HOUMR0014	-	USA300HOU_pUSA300HOUMR0014	-	-	recombinase	5210.43	12.3472	3.35351	10.2213	0.165974	20.205	8.84194e-91	1.3499e-89
USA300HOU_1080	SACOL1155	trxA	trxA	-	thioredoxin	27281.3	14.7356	3.33018	10.0573	0.16714	19.9245	2.49606e-88	3.70547e-87
USA300HOU_0179	SACOL0152	isdI	isdl SACOL0153	GraRS	heme-degrading enzyme IsdG	786.422	9.61916	3.31663	9.96332	0.174342	19.0236	1.08669e-80	1.4106e-79
USA300HOU_0186	SACOL0158	ssuA	ssuA ssuC SACOL0160	-	ABC transporter ATP-binding protein	485.998	8.92481	3.31218	9.93268	0.194816	17.0016	7.99313e-65	7.89616e-64
USA300HOU_1710	SACOL1771	ohr	ohr	-	organic hydroperoxide resistance protein	1729.48	10.7561	3.30985	9.91666	0.152397	21.7186	1.36815e-104	2.66393e-103
USA300HOU_0227	-	USA300HOU_0227	-	-	hypothetical protein	88.5992	6.46922	3.29348	9.80473	0.393522	8.36924	5.79908e-17	1.73714e-16
USA300HOU_2363	SACOL2377	USA300HOU_2363	SACOL2377	-	hypothetical protein	812.068	9.66546	3.28674	9.75903	0.204762	16.0515	5.58088e-58	4.791e-57
USA300HOU_1857	SACOL1920	USA300HOU_1857	bcp SACOL1920	PerR	D-3-phosphoglycerate dehydrogenase	4376.89	12.0957	3.28565	9.75171	0.167898	19.5694	2.82229e-85	4.03378e-84
USA300HOU_2456	SACOL2474	cnzC	SACOL2471 cntF cntD cnzC cntB cntA	AgrA	peptide ABC transporter permease	785.131	9.61679	3.26379	9.60502	0.181218	18.0103	1.61822e-72	1.82696e-71
USA300HOU_0868	SACOL0912	USA300HOU_0868	SACOL0912	SigB	hypothetical protein	55394.7	15.7575	3.26229	9.59508	0.20475	15.933	3.73807e-57	3.16852e-56
USA300HOU_2532	SACOL2554	cidB	cidCBA	CidR	hypothetical membrane protein	4245.38	12.0517	3.25439	9.54265	0.138395	23.5152	2.84962e-122	6.60081e-121
USA300HOU_0792	SACOL0829	trxB	trxB	PerR	thioredoxin-disulfide reductase	27587.3	14.7517	3.23936	9.44374	0.147379	21.9797	4.50075e-107	8.95817e-106
USA300HOU_2171	SACOL2169	USA300HOU_2171	SACOL2168 SACOL2169 SACOL2170	SigB	possible Iuc family aerobactin synthesis protein	3269.95	11.6751	3.2386	9.4388	0.131912	24.5512	4.20353e-133	1.1409e-131
USA300HOU_0226	SACOL0198	iolE	SACOL0196 mviM iolE	AgrA	sugar phosphate isomerase/epimerase	1630.19	10.6708	3.2386	9.43879	0.178781	18.1149	2.43038e-73	2.83932e-72
USA300HOU_0248	SACOL0219	USA300HOU_0248	SACOL0219 hmp	NsrR	hypothetical protein	266.674	8.05894	3.19377	9.15001	0.260839	12.2442	1.80338e-34	9.4274e-34
USA300HOU_0225	SACOL0197	mviM	SACOL0196 mviM iolE	AgrA	NADH-dependent dehydrogenase	1232.32	10.2672	3.15991	8.93776	0.179109	17.6424	1.16391e-69	1.25097e-68
USA300HOU_0721	SACOL0757	deoR	deoR	FruR	DeoR family transcriptional regulator	9074.25	13.1476	3.15373	8.89953	0.530534	5.94444	2.77396e-09	6.04511e-09
USA300HOU_2014	SACOL2007	dapE	dapE	-	succinyl-diaminopimelate desuccinylase	756.509	9.56321	3.13465	8.7826	0.210033	14.9246	2.28093e-50	1.73132e-49
USA300HOU_2686	SACOL2708	mtsB	mtsA mtsB mtsC SACOL2710	GraRS	cobalt ABC transporter ATPase	1908.54	10.8983	3.1178	8.6806	0.150133	20.7669	8.61937e-96	1.40365e-94
USA300HOU_2701	SACOL2722	USA300HOU_2701	SACOL2722	-	N-acetyltransferase	580.991	9.18237	3.1078	8.62068	0.187428	16.5813	9.51296e-62	8.93753e-61
USA300HOU_2124	SACOL2127	USA300HOU_2124	SACOL2127	GraRS	hypothetical membrane protein	4199.15	12.0359	3.08403	8.47981	0.157854	19.5372	5.30212e-85	7.49832e-84
USA300HOU_0762	SACOL0799	sstD	sstABCD	Fur	siderophore-Fe(III) ABC transporter,lipoprotein	5872.96	12.5199	3.06324	8.35848	0.189463	16.168	8.47861e-59	7.4451e-58
USA300HOU_2133	SACOL2136	ylbE	ylbE	SigB	putative NAD dependent epimerase	1614.27	10.6567	3.02183	8.122	0.16818	17.9678	3.4817e-72	3.89805e-71
USA300HOU_1537	SACOL1594	gcvPA	gcvPB gcvPA gcvT	GraRS	glycine dehydrogenase (decarboxylating) subunit 1	23939.8	14.5471	3.02103	8.11747	0.133667	22.6011	4.2274e-113	9.0151e-112
USA300HOU_1536	SACOL1593	gcvPB	gcvPB gcvPA gcvT	GraRS	glycine dehydrogenase (decarboxylating) subunit 2	32327.8	14.9805	3.01362	8.07586	0.134261	22.446	1.39955e-111	2.91519e-110
USA300HOU_0215	SACOL0187	rlp	oppB SACOL0186 rlp ggt	MgrA	ABC-type dipeptide transport system periplasmic component-like protein	573.514	9.16368	3.00882	8.04907	0.192182	15.6561	3.01781e-55	2.50273e-54
USA300HOU_0249	SACOL0220	hmp	SACOL0219 hmp	NsrR	flavohemoprotein	2699.01	11.3982	3.00244	8.01356	0.235654	12.7409	3.5047e-37	1.9619e-36
USA300HOU_2110	SACOL2114	aldA	SACOL2114	SigB	aldehyde dehydrogenase	8317.91	13.022	2.99226	7.95717	0.13561	22.0651	6.8355e-108	1.39144e-106
USA300HOU_2582	SACOL2605	USA300HOU_2582	SACOL2605	SigB	hypothetical protein	779.361	9.60615	2.96425	7.80418	0.191547	15.4753	5.09368e-54	4.12251e-53
USA300HOU_0224	SACOL0196	USA300HOU_0224	SACOL0196 mviM iolE	AgrA	Gfo/Idh/MocA family oxidoreductase	1354.74	10.4038	2.9536	7.74677	0.179133	16.4883	4.45189e-61	4.13918e-60
USA300HOU_0061	-	USA300HOU_0061	-	-	hypothetical protein	5.91665	2.56478	2.94899	7.72206	1.04719	2.81609	0.00486124	0.0070895
USA300HOU_2041	SACOL2033	USA300HOU_2041	SACOL2033 yedE	-	hypothetical protein	214.074	7.74197	2.94106	7.67977	0.24092	12.2077	2.82924e-34	1.4676e-33
USA300HOU_0133	SACOL0106	sbnG	sbnABCDEFGHI	Fur	HpcH/HpaI family aldolase	386.897	8.59581	2.9137	7.53546	0.225893	12.8986	4.5857e-38	2.6385e-37
USA300HOU_0070	-	arcA	-	-	arginine deiminase	418.76	8.70998	2.9077	7.50418	0.197796	14.7005	6.40278e-49	4.73947e-48
USA300HOU_1538	SACOL1595	gcvT	gcvPB gcvPA gcvT	GraRS	aminomethyltransferase	12901.7	13.6553	2.90371	7.48346	0.135277	21.4649	3.31661e-102	6.12995e-101
USA300HOU_0464	SACOL0506	USA300HOU_0464	metN1-SACOL0505-SACOL0506	CymR	ABC transporter, binding protein	1075.75	10.0711	2.90162	7.47265	0.172725	16.7991	2.47787e-63	2.40363e-62
USA300HOU_0830	SACOL0868	USA300HOU_0830	SACOL0868	SigB	hypothetical protein	2799.15	11.4508	2.88901	7.40763	0.241306	11.9724	4.95781e-33	2.47614e-32
USA300HOU_2179	SACOL2177	USA300HOU_2179	SACOL2177	-	alcohol dehydrogenase, zinc-containing	2133.8	11.0592	2.88618	7.39311	0.145334	19.8589	9.2329e-88	1.35567e-86
USA300HOU_0069	-	arcD	-	-	arginine/oirnithine antiporter	579.841	9.17951	2.88329	7.37833	0.1669	17.2756	7.18446e-67	7.34017e-66
USA300HOU_2125	SACOL2128	pdp	pdp	GraRS	pyrimidine nucleoside phosphorylase	8250.01	13.0102	2.87941	7.35849	0.149381	19.2757	8.59912e-83	1.1611e-81
USA300HOU_0289	SACOL0263	lytM	lytM	-	peptidoglycan hydrolase LytM	2048.5	11.0004	2.87541	7.33813	0.138922	20.698	3.61253e-95	5.8125e-94
USA300HOU_0180	SACOL0153	USA300HOU_0180	SACOL0152 SACOL0153	GraRS	hypothetical membrane protein	662.987	9.37284	2.87331	7.32743	0.177277	16.208	4.42407e-59	3.93625e-58
USA300HOU_2181	SACOL2179	USA300HOU_2181	SACOL2179	-	hypothetical protein	2163.3	11.079	2.86425	7.28155	0.163975	17.4675	2.53176e-68	2.64702e-67
USA300HOU_1787	SACOL1847	USA300HOU_1787	SACOL1847	MgrA	hypothetical protein	7195.6	12.8129	2.85874	7.25381	0.195871	14.595	3.02064e-48	2.20556e-47
USA300HOU_1065	SACOL1141	isdC	isdABCDEFG	Fur	iron (Fe2+)-regulated surface determinant protein IsdC	270.805	8.08111	2.85615	7.2408	0.220603	12.947	2.44197e-38	1.42025e-37
USA300HOU_2638	SACOL2660	isaB	isaB	MgrA	immunodominant antigen B	6409.56	12.646	2.84466	7.18337	0.199626	14.2499	4.48672e-46	3.13953e-45
USA300HOU_2203	-	USA300HOU_2203	-	-	hypothetical protein	5.84523	2.54726	2.84026	7.16149	1.13594	2.50037	0.0124064	0.0174079
USA300HOU_1236	SACOL1325	bsaA	bsaA	AgrA	glutathione peroxidase	2350.05	11.1985	2.83035	7.11249	0.150895	18.7571	1.69308e-78	2.10616e-77
USA300HOU_2170	SACOL2168	USA300HOU_2170	SACOL2168 SACOL2169 SACOL2170	SigB	hypothetical protein	1846.18	10.8503	2.8203	7.06312	0.135803	20.7677	8.4839e-96	1.39001e-94
USA300HOU_0079	-	opp-3B	-	-	oligopeptide permease, channel-forming protein	1931.37	10.9154	2.81633	7.0437	0.141227	19.9419	1.76123e-88	2.62913e-87
USA300HOU_2462	SACOL2481	USA300HOU_2462	SACOL2481	SigB	hypothetical protein	383.165	8.58182	2.80369	6.98225	0.205122	13.6684	1.56763e-42	9.88785e-42
USA300HOU_2670	-	USA300HOU_2670	-	-	hypothetical protein	224.99	7.81372	2.80268	6.97736	0.287543	9.74699	1.9001e-22	6.79835e-22
USA300HOU_0507	SACOL0557	cysK	cysK	CymR	cysteine synthase	19959.6	14.2848	2.80255	6.97671	0.155572	18.0145	1.49989e-72	1.70051e-71
USA300HOU_1809	SACOL1872	epiE	epiGEFPDCBA	SigB	epidermin ABC transporter, membrane protein	493.595	8.94718	2.79934	6.9612	0.207895	13.4651	2.50885e-41	1.5356e-40
USA300HOU_2455	SACOL2473	cntD	SACOL2471 cntF cntD cnzC cntB cntA	AgrA	peptide ABC transporter ATP-binding protein	1186.69	10.2127	2.79414	6.93617	0.196096	14.2488	4.55782e-46	3.181e-45
USA300HOU_0287	SACOL0261	USA300HOU_0287	SACOL0261	-	drug transporter	1384.48	10.4351	2.78715	6.90263	0.217701	12.8026	1.58524e-37	8.94859e-37
USA300HOU_0779	SACOL0815	saHPF	saHPF	-	ribosomal subunit interface protein	69393.4	16.0825	2.78522	6.89344	0.455784	6.11084	9.91081e-10	2.22105e-09
USA300HOU_0247	SACOL0218	USA300HOU_0247	SACOL0218	-	hypothetical protein	54.1318	5.7584	2.77295	6.83505	0.492918	5.62558	1.84885e-08	3.84807e-08
USA300HOU_0544	SACOL0597	hchA	hchA	SigB	ThiJ/PfpI family protein	20633	14.3327	2.75803	6.76474	0.141063	19.5518	3.9841e-85	5.66416e-84
USA300HOU_0607	SACOL0656	ywqN	ywqN	GraRS	putative flavodoxin	7701.76	12.911	2.75747	6.76209	0.156333	17.6384	1.2492e-69	1.33729e-68
USA300HOU_2317	SACOL2330	USA300HOU_2317	SACOL2330	AgrA	hypothetical protein	963.775	9.91255	2.75145	6.73396	0.153741	17.8967	1.25087e-71	1.38317e-70
USA300HOU_2042	SACOL2034	yedE	SACOL2033 yedE	CymR	hypothetical membrane protein	543.505	9.08615	2.7502	6.72808	0.172936	15.903	6.03947e-57	5.08717e-56
USA300HOU_0363	SACOL0413	ydaF	ydaF	-	ribosomal-protein-serine N-acetyltransferase	750.483	9.55168	2.72937	6.63165	0.183333	14.8875	3.97261e-50	3.00688e-49
USA300HOU_1478	-	USA300HOU_1478	-	-	hypothetical bacteriophage protein	4.10067	2.03586	2.71988	6.5882	1.28124	2.12286	0.0337656	0.0447598
USA300HOU_0223	SACOL0195	malD	malKEFD	GraRS	maltose ABC transporter, permease	845.265	9.72326	2.69264	6.46497	0.18255	14.7501	3.07014e-49	2.2979e-48
USA300HOU_0668	SACOL0704	fhuA	fhuABG	Fur	iron (Fe3+) ABC transporter, ATP-binding protein	5685.11	12.473	2.67917	6.40487	0.140003	19.1365	1.25451e-81	1.67704e-80
USA300HOU_2029	SACOL2021	amiE	amiE	-	nitrilase/cyanide hydratase and apolipoprotein N-acyltransferase	2415.19	11.2379	2.67643	6.39273	0.137785	19.4246	4.77702e-84	6.6507e-83
USA300HOU_0067	-	arcB	-	-	ornithine carbamoyltransferase	1014.5	9.98655	2.67289	6.37704	0.178178	15.0013	7.20439e-51	5.53092e-50
USA300HOU_0214	SACOL0186	USA300HOU_0214	oppB SACOL0186 rlp ggt	MgrA	oligopeptide ABC transporter, membrane protein	161.051	7.33138	2.66837	6.35709	0.293733	9.08432	1.04346e-19	3.44021e-19
USA300HOU_1413	SACOL1516	rpsA	rpsA	-	30S ribosomal protein S1	34988.2	15.0946	2.6481	6.2684	0.132531	19.9809	8.07161e-89	1.21164e-87
USA300HOU_0187	SACOL0159	ssuC	ssuA ssuC SACOL0160	-	ABC transporter permease	392.712	8.61733	2.63204	6.19901	0.194073	13.5621	6.71695e-42	4.15863e-41
USA300HOU_2454	SACOL2472	cntF	SACOL2471 cntF cntD cnzC cntB cntA	AgrA	peptide ABC transporter ATP-binding protein	1038.75	10.0206	2.62676	6.17635	0.178646	14.7037	6.10079e-49	4.52841e-48
USA300HOU_2186	SACOL2184	lacC	lacGEFDCBA SACOL2187	MgrA	tagatose-6-phosphate kinase	22.4786	4.49048	2.62562	6.17149	0.585789	4.48219	7.388e-06	1.3368e-05
USA300HOU_0919	SACOL0963	argH	argH argG	ArgR	argininosuccinate lyase	10735.5	13.3901	2.62541	6.17061	0.412244	6.36859	1.90772e-10	4.4152e-10
USA300HOU_0349	SACOL0399	USA300HOU_0349	SACOL0399	SigB	possible dehydrogenase	2645.2	11.3692	2.6237	6.1633	0.145549	18.0263	1.21219e-72	1.38602e-71
USA300HOU_1419	SACOL1522	ebpS	ebpS	GraRS	elastin-binding protein	17138	14.0649	2.62083	6.15106	0.127211	20.6022	2.62296e-94	4.19518e-93
USA300HOU_1278	SACOL1369	rpmG2	rpmG1	-	50S ribosomal protein L33	23973.2	14.5491	2.62081	6.15095	0.185272	14.1458	1.98362e-45	1.37371e-44
USA300HOU_1498	SACOL1540	xerD	xerD fur	-	tyrosine recombinase XerD	6627.59	12.6943	2.62071	6.15054	0.160871	16.2908	1.14781e-59	1.03149e-58
USA300HOU_0931	SACOL0977	yitW	yitW	GraRS	hypothetical protein	10230.8	13.3206	2.61138	6.11089	0.134325	19.4407	3.49281e-84	4.88811e-83
USA300HOU_1389	SACOL1491	USA300HOU_1389	SACOL1491 nth dnaD	-	hypothetical protein	2265.27	11.1455	2.61035	6.10654	0.140577	18.5689	5.73811e-77	7.00832e-76
USA300HOU_1786	SACOL1846	USA300HOU_1786	SACOL1846	-	hypothetical protein	5792.59	12.5	2.60677	6.09138	0.188835	13.8045	2.39542e-43	1.55096e-42
USA300HOU_0078	-	USA300HOU_0078	-	-	peptide ABC transporter peptide-binding protein	2609.54	11.3496	2.60056	6.06524	0.151155	17.2046	2.45105e-66	2.49469e-65
USA300HOU_2022	-	USA300HOU_2022	-	-	hypothetical protein	218.089	7.76878	2.58185	5.98705	0.256516	10.0651	7.88461e-24	2.97974e-23
USA300HOU_0066	-	arcC	-	-	carbamate kinase	1287.58	10.3304	2.57024	5.93908	0.16014	16.0499	5.72421e-58	4.89839e-57
USA300HOU_2685	SACOL2707	mtsC	mtsA mtsB mtsC SACOL2710	GraRS	cobalt (Co2 ) ABC superfamily ATP binding cassette transporter, membrane protein	648.41	9.34076	2.56191	5.90488	0.181771	14.0942	4.12467e-45	2.83453e-44
USA300HOU_0240	SACOL0211	fadA	fadAB	CcpA	acetyl-CoA acetyltransferase	321.693	8.32954	2.55956	5.89529	0.209637	12.2095	2.7661e-34	1.43762e-33
USA300HOU_1348	SACOL1449	sucA	sucB sucA	AgrA	2-oxoglutarate dehydrogenase E1 component	30769.6	14.9092	2.55394	5.87236	0.191682	13.3238	1.68254e-40	1.01367e-39
USA300HOU_1442	SACOL0378	USA300HOU_1442	SACOL0376 - SACOL0386	-	hypothetical protein	5.80576	2.53748	2.54644	5.84191	1.04489	2.43703	0.0148084	0.0206167
USA300HOU_0134	SACOL0107	sbnH	sbnABCDEFGHI	Fur	diaminopimelate decarboxylase	583.378	9.18829	2.54522	5.83698	0.205422	12.3902	2.95192e-35	1.57377e-34
USA300HOU_1390	SACOL1492	nth	SACOL1491 nth dnaD	-	endonuclease III	3212.91	11.6497	2.54192	5.82365	0.13878	18.3162	6.14852e-75	7.40855e-74
USA300HOU_2303	SACOL2316	glvC	glvC	CcpA	PTS system, IIBC components	1376.14	10.4264	2.53799	5.80779	0.163207	15.5507	1.57402e-54	1.28945e-53
USA300HOU_2566	SACOL2587	acrA	acrA	-	transcriptional regulator, AcrR	486.14	8.92523	2.53594	5.79956	0.195174	12.9933	1.33598e-38	7.82088e-38
USA300HOU_2286	SACOL2296	gyaR	gyaR	-	D-isomer specific 2-hydroxyacid dehydrogenase family protein	6748.75	12.7204	2.52759	5.76607	0.205274	12.3132	7.6887e-35	4.07486e-34
USA300HOU_0080	-	opp-3C	-	-	oligopeptide permease, channel-forming protein	1519.42	10.5693	2.5127	5.70689	0.142712	17.6068	2.18336e-69	2.30972e-68
USA300HOU_0068	-	USA300HOU_0068	-	-	cyclic nucleotide-binding domain-containing protein	259.8	8.02126	2.50843	5.69002	0.207905	12.0653	1.61067e-33	8.21228e-33
USA300HOU_1982	-	USA300HOU_1982	-	-	phi PVL/orf 52-like protein	23.1055	4.53016	2.49893	5.65268	0.627391	3.98306	6.80345e-05	0.000115119
USA300HOU_0423	SACOL0469	ssl2	ssl2	-	superantigen-like protein 2	104.544	6.70796	2.49755	5.64726	0.3076	8.11948	4.68167e-16	1.36735e-15
USA300HOU_1443	SACOL0377	USA300HOU_1443	SACOL0376 - SACOL0386	-	hypothetical protein	3.68313	1.88093	2.49221	5.62638	1.18322	2.10629	0.0351794	0.0464964
USA300HOU_0364	SACOL0414	efeO	efeOBU	Fur	iron (Fe2+)-binding lipoprotein	153.353	7.26071	2.49123	5.62256	0.257943	9.65805	4.54417e-22	1.61084e-21
USA300HOU_2558	SACOL2578	crtQ	crtNMQIO	SigB	glycosyltransferase	725.079	9.50199	2.48535	5.59971	0.202595	12.2676	1.35172e-34	7.10779e-34
USA300HOU_2393	SACOL2410	tcyC	tcyABC	CymR	ABC transporter, ATP-binding protein	13277.4	13.6967	2.48339	5.59211	0.137485	18.0631	6.22692e-73	7.21195e-72
USA300HOU_2021	SACOL2014	USA300HOU_2021	SACOL2014	-	phage terminase	447.213	8.80482	2.46746	5.5307	0.240418	10.2632	1.03222e-24	4.00229e-24
USA300HOU_1066	SACOL1142	isdD	isdABCDEFG	Fur	hemoglobin iron ABC transporter, membrane component IsdD	295.817	8.20856	2.46036	5.50355	0.213579	11.5197	1.05029e-30	4.90804e-30
USA300HOU_0927	SACOL0973	mhpD	mhpD	GraRS	2-keto-4-pentenoate hydratase	19302.1	14.2365	2.45682	5.49005	0.144866	16.9592	1.64514e-64	1.61923e-63
USA300HOU_0918	SACOL0962	glpQ	glpQ	SigB	glycerophosphoryl diester phosphodiesterase	384.225	8.58581	2.45646	5.4887	0.230188	10.6716	1.38292e-26	5.66448e-26
USA300HOU_1391	SACOL1493	dnaD	SACOL1491 nth dnaD	-	DNA replication protein DnaD	2416.58	11.2387	2.455	5.48315	0.143741	17.0793	2.11595e-65	2.12148e-64
USA300HOU_1782	SACOL1842	yidD	yidD	Rot	Putative membrane protein insertion efficiency factor	2218.53	11.1154	2.4476	5.45509	0.1959	12.4942	8.03413e-36	4.3436e-35
USA300HOU_2445	SACOL2463	pepA2	pepA2	-	M42 family glutamyl aminopeptidase	4333.49	12.0813	2.44751	5.45473	0.155568	15.7327	9.02544e-56	7.53148e-55
USA300HOU_0472	SACOL0514	gltB	gltB gltD	MgrA	glutamate synthase (NADPH), large subunit	17343.9	14.0821	2.44096	5.43005	0.179635	13.5884	4.68971e-42	2.91695e-41
USA300HOU_2703	SACOL2724	vraD	vraD vraE SACOL2726	-	ABC transporter ATP-binding protein	27.4101	4.77663	2.4362	5.41214	0.543121	4.48556	7.27239e-06	1.31766e-05
USA300HOU_1927	SACOL1987	USA300HOU_1927	SACOL1987	SigB	hypothetical protein	3561.41	11.7982	2.42815	5.38202	0.164627	14.7494	3.1041e-49	2.31687e-48
USA300HOU_0216	SACOL0188	ggt	oppB SACOL0186 rlp ggt	MgrA	T3 family gamma-glutamyltransferase	1140.69	10.1557	2.42754	5.37976	0.141144	17.1991	2.69766e-66	2.72504e-65
USA300HOU_2556	SACOL2576	crtN	crtNMQIO	SigB	squalene synthase	1349.21	10.3979	2.42578	5.37318	0.208835	11.6157	3.42803e-31	1.62168e-30
USA300HOU_0212	SACOL0184	oppF_2	oppF_2	CymR	oligopeptide ABC transporter, ATP-binding protein	625.732	9.2894	2.41607	5.33714	0.172461	14.0094	1.36636e-44	9.17854e-44
USA300HOU_0775	SACOL0811	USA300HOU_0775	SACOL0811	-	hypothetical protein	2223.23	11.1184	2.40458	5.29482	0.176347	13.6355	2.46354e-42	1.53943e-41
USA300HOU_0510	SACOL0563	USA300HOU_0510	SACOL0563	-	GntR family transcriptional regulator	168.609	7.39754	2.40425	5.29361	0.305675	7.86539	3.67951e-15	1.03636e-14
USA300HOU_1870	SACOL1933	pfpI	pfpI	SigB	intracellular protease	3809.06	11.8952	2.39612	5.26387	0.198653	12.0618	1.67987e-33	8.5489e-33
USA300HOU_1115	SACOL1189	USA300HOU_1115	SACOL1189	-	hypothetical protein	5715.25	12.4806	2.3922	5.24958	0.14825	16.1363	1.41748e-58	1.23661e-57
USA300HOU_1734	SACOL1794	USA300HOU_1734	murC ftsK pheT2 SACOL1793 SACOL1794 pepA1	-	thioredoxin	2451.82	11.2596	2.38465	5.22217	0.150444	15.8508	1.3881e-56	1.16557e-55
USA300HOU_2126	SACOL2129	deoC2	-	GraRS	deoxyribose-phosphate aldolase	2891.52	11.4976	2.38338	5.21756	0.153892	15.4873	4.22531e-54	3.43003e-53
USA300HOU_1932	SACOL1992	USA300HOU_1932	SACOL1992	-	hypothetical protein	2614.02	11.3521	2.38048	5.20709	0.171681	13.8657	1.02221e-43	6.68292e-43
USA300HOU_2557	SACOL2577	crtM	crtNMQIO	SigB	squalene desaturase	514.399	9.00674	2.36926	5.16677	0.179387	13.2076	7.93605e-40	4.7387e-39
USA300HOU_1923	SACOL1984	aldH	aldH	Rot	aldehyde dehydrogenase	3820.06	11.8994	2.3639	5.14761	0.158234	14.9393	1.82992e-50	1.39292e-49
USA300HOU_2149	SACOL2149	mtlD	mtlF mtlR mtlA mtlD	GraRS	mannitol-1-phosphate 5-dehydrogenase	1813.69	10.8247	2.3606	5.13583	0.168492	14.0102	1.35072e-44	9.09618e-44
USA300HOU_1810	SACOL1873	epiF	epiGEFPDCBA	SigB	epidermin ABC transporter, ATP-binding protein	590.093	9.2048	2.35901	5.1302	0.215876	10.9276	8.50252e-28	3.59784e-27
USA300HOU_0621	SACOL0671	USA300HOU_0621	SACOL0671	SigB	hydrolase	3049.77	11.5745	2.3589	5.12979	0.155683	15.1519	7.3567e-52	5.7297e-51
USA300HOU_0072	-	USA300HOU_0072	-	-	universal stress protein	3110.47	11.6029	2.35757	5.12506	0.232145	10.1556	3.12894e-24	1.19765e-23
USA300HOU_2394	SACOL2411	tcyB	tcyABC	CymR	ABC transporter, membrane protein	9422.88	13.202	2.33596	5.04887	0.136148	17.1575	5.52011e-66	5.55526e-65
USA300HOU_1775	SACOL1835	dkgB	dkgB	SarA	aldo/keto reductase	1413.92	10.4655	2.32905	5.02475	0.143868	16.1888	6.05451e-59	5.35147e-58
USA300HOU_0397	SACOL0446	USA300HOU_0397	SACOL0446	SigB	hypothetical membrane protein	13910	13.7638	2.32747	5.01924	0.189751	12.2659	1.38063e-34	7.24559e-34
USA300HOU_0102	SACOL0072	USA300HOU_0102	SACOL0072	-	hypothetical protein	628.523	9.29582	2.32683	5.01703	0.160363	14.5097	1.0512e-47	7.55236e-47
USA300HOU_2578	SACOL2600	USA300HOU_2578	SACOL2600 feoB_3 cobW_3	Zur	hypothetical protein	147.858	7.20806	2.32423	5.00798	0.331368	7.01404	2.31531e-12	5.86356e-12
USA300HOU_2199	SACOL2196	USA300HOU_2199	SACOL2196	GraRS	possible HAD superfamily hydrolase	661.854	9.37037	2.31249	4.96739	0.159215	14.5243	8.49691e-48	6.12096e-47
USA300HOU_0835	SACOL0872	ohr	ohr	SigB	OsmC/Ohr family protein	406.841	8.66832	2.30847	4.95358	0.252727	9.13424	6.58678e-20	2.18233e-19
USA300HOU_2537	-	USA300HOU_2537	-	-	hypothetical protein	375.1	8.55113	2.30107	4.92822	0.204517	11.2512	2.28355e-29	1.02951e-28
USA300HOU_0447	SACOL0486	lpl2	lpl2 SACOL0487 SACOL0488 SACOL0489	TraP	staphylococcal tandem lipoprotein	690.748	9.43202	2.30049	4.92625	0.173447	13.2634	3.77591e-40	2.2647e-39
USA300HOU_1725	SACOL1786	ccpA	ccpA	CcpA	catabolite control protein A	9429.02	13.2029	2.29356	4.90264	0.129815	17.6678	7.41741e-70	8.00425e-69
USA300HOU_2541	SACOL2562	adaB	adaB	-	methylated-DNA--protein-cysteine methyltransferase	1576.99	10.623	2.29084	4.89343	0.227546	10.0676	7.68219e-24	2.90733e-23
USA300HOU_0900	SACOL0942	USA300HOU_0900	SACOL0942 sufA	-	hypothetical protein	1670.87	10.7064	2.28798	4.88372	0.155522	14.7117	5.4263e-49	4.03891e-48
USA300HOU_1067	SACOL1143	isdE	isdABCDEFG	Fur	hemoglobin iron ABC transporter, lipoprotein IsdE	264.973	8.0497	2.28364	4.86907	0.219758	10.3916	2.70712e-25	1.0619e-24
USA300HOU_2538	SACOL2559	USA300HOU_2538	SACOL2559	-	hypothetical protein	894.134	9.80435	2.28323	4.86766	0.207812	10.987	4.41484e-28	1.89803e-27
USA300HOU_2143	SACOL2143	USA300HOU_2143	SACOL2143 SACOL2144	CodY	hypothetical protein	3852.47	11.9116	2.28069	4.85909	0.136223	16.7423	6.44954e-63	6.18925e-62
USA300HOU_0207	SACOL0179	USA300HOU_0207	SACOL0176 murQ murP SACOL0179	CcpA	RpiR family phosphosugar-binding transcriptional regulator	504.847	8.9797	2.27763	4.84882	0.217967	10.4494	1.47425e-25	5.84266e-25
USA300HOU_1693	SACOL1754	USA300HOU_1693	SACOL1754	-	putative metal-dependent hydrolase	4831.61	12.2383	2.27534	4.84111	0.176963	12.8577	7.78175e-38	4.45833e-37
USA300HOU_0451	SACOL0490	USA300HOU_0451	SACOL0490	-	hypothetical protein	269.259	8.07285	2.26584	4.80933	0.211303	10.7231	7.92666e-27	3.29195e-26
USA300HOU_0650	SACOL0687	USA300HOU_0650	SACOL0687	-	Na+/H+ antiporter	7881.25	12.9442	2.26301	4.79993	0.145419	15.562	1.31945e-54	1.08421e-53
USA300HOU_0135	SACOL0108	sbnl	sbnABCDEFGHI	Fur	hypothetical protein	501.598	8.97039	2.25823	4.78406	0.198655	11.3676	6.06198e-30	2.78437e-29
USA300HOU_2311	SACOL2324	hutU	hutI hutU	CcpA	urocanate hydratase	480.798	8.90929	2.25652	4.77836	0.216299	10.4324	1.76353e-25	6.9583e-25
USA300HOU_1466	-	USA300HOU_1466	-	-	hypothetical protein	17.1198	4.09759	2.25637	4.77789	0.720941	3.12976	0.00174949	0.00264838
USA300HOU_1694	SACOL1756	pepQ	pepQ	-	proline dipeptidase	3233.08	11.6587	2.25491	4.77304	0.148366	15.1983	3.63174e-52	2.85336e-51
USA300HOU_1893	SACOL1954	polC	polC	-	Exonuclease, RNase T and DNA polymerase III	1473.44	10.525	2.24406	4.73729	0.161657	13.8816	8.18576e-44	5.36467e-43
USA300HOU_1983	-	USA300HOU_1983	-	-	phiPV083 ORF027-like protein	26.2657	4.71511	2.24174	4.72966	0.522607	4.28953	1.79051e-05	3.15483e-05
USA300HOU_1469	-	USA300HOU_1469	-	-	hypothetical bacteriophage protein	8.81299	3.13963	2.24014	4.72443	1.03929	2.15546	0.0311261	0.0414654
USA300HOU_0473	SACOL0515	gltD	gltB gltD	MgrA	glutamate synthase (NADPH) small subunit	8420.34	13.0397	2.22928	4.689	0.188068	11.8536	2.06211e-32	1.01111e-31
USA300HOU_1301	SACOL1402	USA300HOU_1301	SACOL1402	-	glutamyl aminopeptidase	2491.85	11.283	2.2161	4.64636	0.142982	15.4992	3.51141e-54	2.85914e-53
USA300HOU_0759	SACOL0796	sstA	sstABCD	Fur	siderophore-Fe(III) ABC transporter permease	778.344	9.60426	2.21017	4.6273	0.152798	14.4646	2.0275e-47	1.44124e-46
USA300HOU_0936	SACOL0982	USA300HOU_0936	leuA2 SACOL0982 SACOL0983 SACOL0984	-	Sua5/YciO/YrdC/YwlC family protein	89.2408	6.47963	2.20938	4.62478	0.321942	6.86268	6.75808e-12	1.67673e-11
USA300HOU_1658	-	USA300HOU_1658	-	-	hypothetical protein	537.82	9.07098	2.20497	4.61065	0.183389	12.0234	2.67624e-33	1.34664e-32
USA300HOU_0747	SACOL0784	hisC	hisC	HisR	histidinol-phosphate aminotransferase	1523.91	10.5736	2.20399	4.60751	0.193523	11.3888	4.75625e-30	2.19589e-29
USA300HOU_2470	SACOL2488	bdhA	bdhA	-	putative short chain dehydrogenase	1876.96	10.8742	2.20035	4.5959	0.149865	14.6822	8.37831e-49	6.16781e-48
USA300HOU_0956	SACOL1003	trfA	trfA	SarA	adaptor protein	9416.1	13.2009	2.19996	4.59466	0.136428	16.1255	1.68971e-58	1.46933e-57
USA300HOU_0760	SACOL0797	sstB	sstABCD	Fur	siderophore-Fe(III) ABC transporter permease	773	9.59433	2.19774	4.58761	0.19318	11.3767	5.46423e-30	2.51842e-29
USA300HOU_0344	SACOL0394	USA300HOU_0344	SACOL0394 gcvH-L SACOL0396 sirTM lplA2	-	hypothetical protein	1025.68	10.0024	2.18931	4.56087	0.175493	12.4752	1.01912e-35	5.49874e-35
USA300HOU_1045	SACOL1113	USA300HOU_1045	SACOL1113	-	hypothetical protein	2372.82	11.2124	2.18692	4.55334	0.148994	14.6779	8.92918e-49	6.53753e-48
USA300HOU_1848	SACOL1911	USA300HOU_1848	SACOL1911 SACOL1912	SigB	hypothetical protein	3447.87	11.7515	2.18619	4.55103	0.165992	13.1705	1.29766e-39	7.73128e-39
USA300HOU_2193	SACOL2192	akr5F	akr5F	GraRS	oxidoreductase, aldo/keto reductase	904.509	9.82099	2.17676	4.52138	0.195792	11.1177	1.02865e-28	4.53112e-28
USA300HOU_0213	SACOL0185	oppB	oppB SACOL0186 rlp ggt	MgrA	putative transport system permease	73.9994	6.20944	2.17501	4.51588	0.342242	6.35516	2.08204e-10	4.81035e-10
USA300HOU_2633	SACOL2655	arcD	arcCDBA	ArcR	APC family amino acid-polyamine-organocation transporter	553.918	9.11353	2.17084	4.50284	0.207629	10.4553	1.38501e-25	5.49709e-25
USA300HOU_0787	SACOL0824	uvrA	uvrB uvrA	LexA	excinuclease ABC subunit A	17223.6	14.0721	2.15322	4.44819	0.148051	14.5438	6.39827e-48	4.63401e-47
USA300HOU_0525	SACOL0578	yacO	cysE cysS mrnC yacO SACOL0579	-	TrmH family RNA methyltransferase	3719.24	11.8608	2.14944	4.43656	0.15341	14.0111	1.3326e-44	8.99675e-44
USA300HOU_1082	SACOL1157	uvrC	uvrC	-	excinuclease ABC subunit C	2820.76	11.4619	2.14756	4.43078	0.139209	15.4269	1.07922e-53	8.68227e-53
USA300HOU_0669	SACOL0705	fhuB	fhuABG	Fur	iron (Fe3+) ABC transporter, membrane protein	2527.47	11.3035	2.14464	4.42182	0.149943	14.303	2.09437e-46	1.47319e-45
USA300HOU_0627	SACOL1575	USA300HOU_0627	SACOL1575 SACOL1576 SACOL1577 SACOL1578	-	hypothetical protein	84.9107	6.40787	2.14085	4.41021	0.340865	6.28064	3.37177e-10	7.74354e-10
USA300HOU_2190	SACOL2189	cobB	cobB	-	NAD-dependent deacetylase	1035.65	10.0163	2.13485	4.39193	0.198676	10.7454	6.22723e-27	2.59822e-26
USA300HOU_1996	SACOL0334	USA300HOU_1996	SACOL0334	-	hypothetical protein	15.5653	3.96026	2.13137	4.38134	0.652325	3.26735	0.00108561	0.00167261
USA300HOU_2469	SACOL2487	USA300HOU_2469	SACOL2487	-	hypothetical protein	737.259	9.52603	2.12356	4.35769	0.18238	11.6436	2.47222e-31	1.17158e-30
USA300HOU_0429	-	ssl7	-	-	superantigen-like protein 7	293.614	8.19778	2.12303	4.35607	0.229498	9.25076	2.229e-20	7.49601e-20
USA300HOU_1217	SACOL1304	recA	recA	LexA	recombinase A	28904.8	14.819	2.12177	4.35226	0.16167	13.124	2.39896e-39	1.42296e-38
USA300HOU_1939	SACOL1999	USA300HOU_1939	SACOL1999	-	hypothetical protein	231.003	7.85177	2.11171	4.32204	0.260526	8.10558	5.24933e-16	1.53148e-15
USA300HOU_1981	-	USA300HOU_1981	-	-	hypothetical protein	28.22	4.81865	2.10762	4.3098	0.552158	3.81706	0.000135049	0.000222351
USA300HOU_1845	SACOL1908	fumC	fumC	-	fumarate hydratase	5654.08	12.4651	2.1063	4.30585	0.204274	10.3111	6.27602e-25	2.44401e-24
USA300HOU_1735	SACOL1795	pepA1	murC ftsK pheT2 SACOL1793 SACOL1794 pepA1	-	M42 family glutamyl aminopeptidase	5048.8	12.3017	2.10568	4.304	0.148796	14.1514	1.83012e-45	1.27068e-44
USA300HOU_1261	SACOL1350	USA300HOU_1261	SACOL1350 cls1	-	hypothetical protein	674.175	9.39698	2.10251	4.29456	0.171904	12.2308	2.12936e-34	1.10884e-33
USA300HOU_0115	SACOL0086	norC	norC hipO	SigB	possible MFS family major facilitator transporter	669.243	9.38639	2.09976	4.28637	0.198405	10.5832	3.56547e-26	1.44283e-25
USA300HOU_2395	SACOL2412	tcyA	tcyABC	CymR	amino acid ABC transporter, binding protein	7375.46	12.8485	2.09622	4.27587	0.133351	15.7196	1.11049e-55	9.23805e-55
USA300HOU_0657	SACOL0694	tagH	tagH	-	teichoic acids export protein ATP-binding subunit	7170.67	12.8079	2.09371	4.26845	0.129846	16.1246	1.71425e-58	1.48586e-57
USA300HOU_1827	SACOL1891	traP	traP	GraRS	RNAIII-activating protein TRAP	7709.59	12.9124	2.0905	4.25895	0.13693	15.2669	1.27071e-52	1.00129e-51
USA300HOU_1728	SACOL1788	USA300HOU_1728	SACOL1788 SACOL1789	SigB	hypothetical protein	10992	13.4242	2.08769	4.25067	0.154518	13.511	1.3463e-41	8.29706e-41
USA300HOU_0524	SACOL0577	mrnC	cysE cysS mrnC yacO SACOL0579	-	hypothetical protein	2103.44	11.0385	2.08695	4.2485	0.161274	12.9404	2.66213e-38	1.54495e-37
USA300HOU_0526	SACOL0579	USA300HOU_0526	cysE cysS mrnC yacO SACOL0579	-	hypothetical protein	3457.26	11.7554	2.0782	4.22281	0.15121	13.7438	5.54741e-43	3.54059e-42
USA300HOU_1697	SACOL1759	uspA1	SACOL1759	-	universal stress protein	15689.2	13.9375	2.07104	4.2019	0.456593	4.53586	5.73682e-06	1.05149e-05
USA300HOU_1590	SACOL1645	comEB	holA comEC comEB comEA ubiE rsfS yqeK nadD yhbY aroE yqeH yqeG mtn	-	comE operon protein 2	1933.85	10.9173	2.06978	4.19823	0.14683	14.0964	3.99537e-45	2.75271e-44
USA300HOU_0523	SACOL0576	cysS	cysE cysS mrnC yacO SACOL0579	-	cysteinyl-tRNA synthetase	5424.45	12.4053	2.06676	4.18946	0.151659	13.6277	2.74241e-42	1.70971e-41
USA300HOU_1849	SACOL1912	USA300HOU_1849	SACOL1911 SACOL1912	SigB	glucosamine-6-phosphate isomerase	10108.5	13.3033	2.06332	4.17947	0.156707	13.1668	1.36341e-39	8.10507e-39
USA300HOU_2187	SACOL2185	lacB	lacGEFDCBA SACOL2187	MgrA	galactose-6-phosphate isomerase LacB subunit	11.7259	3.55163	2.06073	4.17198	0.787798	2.61581	0.00890159	0.012602
USA300HOU_1114	SACOL1188	yjjG	yjjG	-	5-ribonucleotide phosphohydrolase	1464.26	10.516	2.05722	4.16185	0.152653	13.4765	2.15199e-41	1.32018e-40
USA300HOU_1008	SACOL1072	folD	folD	PurR	methylene-THF dehydrogenase (NADP(+))/methenyltetrahydrofolate cyclohydrolase	16585.3	14.0176	2.05495	4.1553	0.136547	15.0494	3.48228e-51	2.68106e-50
USA300HOU_0445	SACOL0484	lpl7	lpl7 lpl8	-	staphylococcal tandem lipoprotein	167.42	7.38733	2.0537	4.1517	0.2353	8.72803	2.59144e-18	8.16318e-18
USA300HOU_1146	SACOL1220	fbpA	fbpA	-	putative fibronectin/fibrinogen binding protein	6926.76	12.758	2.0489	4.1379	0.150947	13.5737	5.73889e-42	3.56129e-41
USA300HOU_0244	SACOL0215	fadX	fadDEX	CcpA	propionate CoA-transferase	895.281	9.8062	2.0463	4.13044	0.184086	11.116	1.04921e-28	4.6141e-28
USA300HOU_0986	SACOL1046	USA300HOU_0986	SACOL1046	SigB	hypothetical protein	501.044	8.96879	2.04289	4.1207	0.206408	9.89732	4.27559e-23	1.58244e-22
USA300HOU_2497	SACOL2519	USA300HOU_2497	SACOL2519	SigB	hypothetical protein	1517.92	10.5679	2.04119	4.11584	0.163854	12.4574	1.27514e-35	6.8526e-35
USA300HOU_1312	SACOL1413	USA300HOU_1312	SACOL1413	-	hypothetical protein	987.023	9.94694	2.04003	4.11253	0.174401	11.6973	1.31564e-31	6.32402e-31
USA300HOU_2695	SACOL2717	USA300HOU_2695	SACOL2717	SigB	hypothetical protein	560.589	9.1308	2.03792	4.10652	0.22896	8.90075	5.54706e-19	1.78931e-18
USA300HOU_0345	SACOL0395	gcvH-L	SACOL0394 gcvH-L SACOL0396 sirTM lplA2	-	glycine cleavage system H protein	463.049	8.85502	2.03479	4.09763	0.200155	10.1661	2.81016e-24	1.0787e-23
USA300HOU_1657	SACOL1712	abrB	abrB	SarA	putative ammonia monooxygenase	4280.73	12.0636	2.02439	4.06821	0.148074	13.6715	1.50277e-42	9.52344e-42
USA300HOU_2602	SACOL2624	acsA2	acsA2	-	AMP-dependent synthetase and ligase	9488.89	13.212	2.02403	4.06719	0.131237	15.4228	1.15095e-53	9.23164e-53
USA300HOU_0427	-	ssl5	-	-	superantigen-like protein 5	96.3279	6.58988	2.02168	4.06055	0.305074	6.62684	3.42939e-11	8.26437e-11
USA300HOU_0761	SACOL0798	sstC	sstABCD	Fur	siderophore-Fe(III) ABC transporter, ATP-binding protein	730.621	9.51298	2.02082	4.05815	0.204681	9.87303	5.4494e-23	2.01134e-22
USA300HOU_2386	SACOL2403	zinT	zinT	Zur	ABC transporter, binding protein	2519.82	11.2991	2.01864	4.05202	0.143055	14.111	3.25063e-45	2.24536e-44
USA300HOU_2352	SACOL2366	paiA	paiA	-	acetyltransferase	216.407	7.7576	2.00944	4.02625	0.230806	8.70618	3.14299e-18	9.86591e-18
USA300HOU_2499	SACOL2521	USA300HOU_2499	SACOL2521	CcpA	transporter	14979	13.8707	2.00347	4.00962	0.220345	9.09239	9.68846e-20	3.19814e-19
USA300HOU_1035	SACOL1101	USA300HOU_1035	SACOL1101	MgrA	hypothetical protein	4364.73	12.0917	1.99711	3.99199	0.134574	14.8402	8.05179e-50	6.04334e-49
USA300HOU_1992	-	USA300HOU_1992	-	-	hypothetical protein	215.855	7.75392	1.99515	3.98658	0.213315	9.35308	8.51336e-21	2.90666e-20
USA300HOU_2148	SACOL2148	mtlA	mtlF mtlR mtlA mtlD	GraRS	PTS system, mannitol-specific IIA component	794.572	9.63403	1.99387	3.98304	0.178414	11.1755	5.37522e-29	2.39523e-28
USA300HOU_1117	SACOL1190	bshC	bshC	BSH	bacillithiol biosynthesis cysteine-adding enzyme BshC	6504.13	12.6671	1.98906	3.96977	0.14313	13.8968	6.62121e-44	4.34992e-43
USA300HOU_0438	-	lpl1	-	-	staphylococcal tandem lipoprotein	79.8991	6.32011	1.98609	3.96162	0.32718	6.07032	1.27653e-09	2.84415e-09
USA300HOU_0346	SACOL0396	USA300HOU_0346	SACOL0394 gcvH-L SACOL0396 sirTM lplA2	-	hypothetical protein	807.179	9.65675	1.98041	3.94605	0.179392	11.0396	2.46214e-28	1.06706e-27
USA300HOU_1444	SACOL0376	USA300HOU_1444	SACOL0376 - SACOL0386	-	prophage L54a, major tail protein	91.0196	6.50811	1.9762	3.93457	0.321012	6.15618	7.45225e-10	1.67847e-09
USA300HOU_2169	SACOL2167	htsA	htsABC	Fur	heme ABC transporter, heme-binding protein HtsA	2926.65	11.515	1.97598	3.93395	0.147576	13.3895	6.96082e-41	4.24121e-40
USA300HOU_1721	SACOL1782	fhs	fhs	GraRS	formate--tetrahydrofolate ligase	17217.6	14.0716	1.97278	3.92524	0.178405	11.0579	2.00801e-28	8.73061e-28
USA300HOU_2453	SACOL2471	USA300HOU_2453	SACOL2471 cntF cntD cnzC cntB cntA	AgrA	transporter	1641.03	10.6804	1.97131	3.92123	0.180231	10.9377	7.61466e-28	3.22722e-27
USA300HOU_1339	SACOL1441	telA	xpaC telA	GraRS	toxic anion resistance protein TelA	4591.06	12.1646	1.96814	3.91264	0.140903	13.968	2.4428e-44	1.62874e-43
USA300HOU_1706	SACOL1768	USA300HOU_1706	SACOL1768	-	GAF domain-containing protein	990.536	9.95207	1.96005	3.89077	0.152887	12.8203	1.26275e-37	7.15826e-37
USA300HOU_0901	SACOL0943	sufA	SACOL0942 sufA	-	hypothetical protein	2653.83	11.3739	1.95403	3.87454	0.161143	12.126	7.68754e-34	3.93455e-33
USA300HOU_1358	SACOL1456	USA300HOU_1358	SACOL1456 crr	GraRS	hypothetical protein	3724.96	11.863	1.95362	3.87346	0.135482	14.4198	3.8828e-47	2.75279e-46
USA300HOU_1989	-	ssb2	-	-	single-strand binding protein	44.9103	5.48897	1.9532	3.87233	0.418665	4.66531	3.08149e-06	5.72216e-06
USA300HOU_2544	SACOL2564	feoB	feoAB	Fur	FeoB family ferrous iron (Fe2+) uptake protein	255.782	7.99877	1.94791	3.85816	0.239596	8.13	4.29297e-16	1.25656e-15
USA300HOU_0081	-	USA300HOU_0081	-	-	ABC transporter ATP-binding protein	1070.51	10.0641	1.94349	3.84634	0.166496	11.6729	1.75359e-31	8.35442e-31
USA300HOU_0409	SACOL0456	USA300HOU_0409	SACOL0455 SACOL0456 yflT	SigB	hypothetical protein	3291.7	11.6846	1.94201	3.84241	0.156582	12.4025	2.53269e-35	1.35835e-34
USA300HOU_0114	SACOL0085	hipO	SACOL0085 SACOL0086	SigB	peptidase, M20/M25/M40 family	462.837	8.85436	1.94129	3.8405	0.21843	8.88747	6.25166e-19	2.00695e-18
USA300HOU_0260	SACOL0234	USA300HOU_0260	gatC gutB SACOL0234 gatD	-	hypothetical protein	55.3541	5.79062	1.94012	3.83738	0.356984	5.43475	5.48733e-08	1.12211e-07
USA300HOU_1435	SACOL0385	USA300HOU_1435	SACOL0376 - SACOL0386	-	hypothetical protein	20.0123	4.32281	1.93683	3.82865	0.573103	3.37955	0.000726034	0.0011329
USA300HOU_0222	SACOL0194	malF	malKEFD	GraRS	maltose ABC transporter, permease	1049.67	10.0357	1.92479	3.79682	0.264546	7.27583	3.44309e-13	9.05243e-13
USA300HOU_0746	SACOL0783	opuBB	opuBA opuBB	GraRS	glycine betaine/carnitine/choline ABC transporter, membrane protein	3355.34	11.7122	1.92355	3.79356	0.157116	12.2428	1.8348e-34	9.57303e-34
USA300HOU_1359	SACOL1457	crr	SACOL1456 crr	GraRS	PTS family glucose/glucoside (glc) porter component IIA	7359.04	12.8453	1.92254	3.79089	0.124706	15.4165	1.26724e-53	1.01341e-52
USA300HOU_2405	SACOL2422	hlgB	hlgCB	SaeRS	gamma hemolysin component B	211.888	7.72716	1.92095	3.78673	0.248493	7.7304	1.07211e-14	2.97291e-14
USA300HOU_0795	SACOL0831	USA300HOU_0795	SACOL0830 SACOL0831 whiA	SigB	hypothetical protein	6806.58	12.7327	1.92085	3.78647	0.136373	14.0853	4.67874e-45	3.19893e-44
USA300HOU_0857	SACOL0893	USA300HOU_0857	SACOL0891 SACOL0892 SACOL0893 SACOL0894 SACOL0895	-	pathogenicity island protein	47.4338	5.56784	1.92072	3.78612	0.42586	4.51022	6.47608e-06	1.18138e-05
USA300HOU_1087	SACOL1162	rdgB	murI rdgB SACOL1164	GraRS	deoxyribonucleotide triphosphate pyrophosphatase	3060.01	11.5793	1.91928	3.78235	0.128299	14.9595	1.35068e-50	1.03105e-49
USA300HOU_0458	SACOL0495	mpsB	mpsBA	AgrA	hypothetical protein	13503.1	13.721	1.91762	3.77799	0.172972	11.0863	1.46236e-28	6.38921e-28
USA300HOU_2671	SACOL2694	lip	SACOL2693 lip	MgrA	triacylglycerol lipase	1948	10.9278	1.91344	3.76707	0.241073	7.93719	2.06816e-15	5.86816e-15
USA300HOU_2310	SACOL2323	hutI	hutI hutU	CcpA	imidazolonepropionase	657.019	9.35979	1.91168	3.76247	0.167436	11.4174	3.42313e-30	1.58585e-29
USA300HOU_0920	SACOL0964	argG	argH argG	ArgR	argininosuccinate synthase	9512.75	13.2156	1.9103	3.75887	0.482363	3.96029	7.48575e-05	0.00012595
USA300HOU_1578	SACOL1634	rsmE	mtaB rsmE prmA dnaJ dnaK grpE hrcA	GraRS	hypothetical protein	5025.56	12.2951	1.90887	3.75515	0.157233	12.1404	6.45156e-34	3.30827e-33
USA300HOU_1894	SACOL1955	dinP	dinP	-	DNA polymerase IV	1520.71	10.5705	1.90886	3.75513	0.155308	12.2908	1.01486e-34	5.3574e-34
USA300HOU_1997	-	USA300HOU_1997	-	-	hypothetical protein	43.6791	5.44887	1.90842	3.75399	0.44527	4.28599	1.81924e-05	3.20334e-05
USA300HOU_0705	SACOL0742	USA300HOU_0705	yvdD SACOL0741 SACOL0742	SigB	hypothetical protein	2951.61	11.5273	1.90699	3.75027	0.198247	9.61926	6.63063e-22	2.332e-21
USA300HOU_0727	SACOL0764	csbB	csbB	SigB	possible glycosyltransferase	1845.24	10.8496	1.90228	3.73804	0.154766	12.2913	1.00845e-34	5.33406e-34
USA300HOU_1602	SACOL1656	USA300HOU_1602	SACOL1656	-	hypothetical protein	82.6722	6.36933	1.90183	3.73686	0.319085	5.96025	2.51852e-09	5.5243e-09
USA300HOU_0431	SACOL0473	ssl9	ssl9	SaeRS	staphylococcal exotoxin	88.2678	6.46382	1.89949	3.73082	0.313135	6.06605	1.31094e-09	2.91838e-09
USA300HOU_1995	-	USA300HOU_1995	-	-	hypothetical protein	29.688	4.89181	1.89569	3.72099	0.521441	3.63547	0.000277471	0.000446179
USA300HOU_1088	SACOL1163	USA300HOU_1088	murI rdgB SACOL1163	GraRS	hypothetical protein	3078.16	11.5879	1.89051	3.70765	0.131973	14.3249	1.52933e-46	1.07856e-45
USA300HOU_0448	SACOL0487	USA300HOU_0448	lpl2 SACOL0487 SACOL0488 SACOL0489	TraP	hypothetical protein	1222.18	10.2552	1.89037	3.7073	0.202751	9.32359	1.1247e-20	3.82058e-20
USA300HOU_1086	SACOL1161	murI	murI rdgB SACOL1165	GraRS	glutamate racemase	3691.02	11.8498	1.88804	3.70133	0.135309	13.9535	2.9943e-44	1.9915e-43
USA300HOU_2619	SACOL2641	gpxA2	gpxA2	MgrA	glutathione peroxidase	365.263	8.51279	1.88677	3.69808	0.18656	10.1135	4.81231e-24	1.83154e-23
USA300HOU_1501	SACOL1543	USA300HOU_1501	SACOL1543	-	aldo/keto reductase oxidoreductase	3105.01	11.6004	1.88092	3.68311	0.139804	13.454	2.91787e-41	1.78189e-40
USA300HOU_0347	SACOL0397	sirTM	SACOL0394 gcvH-L SACOL0396 sirTM lplA2	-	hypothetical protein	913.858	9.83583	1.8802	3.68127	0.162229	11.5898	4.64094e-31	2.18775e-30
USA300HOU_0439	-	USA300HOU_0439	-	-	hypothetical protein	109.558	6.77555	1.87653	3.6719	0.308307	6.08656	1.15363e-09	2.57458e-09
USA300HOU_1372	SACOL1472	ebh	ebh	-	cell wall associated fibronectin-binding protein	5860.04	12.5167	1.87435	3.66636	0.128575	14.5779	3.88318e-48	2.82003e-47
USA300HOU_1677	SACOL1737	polA	coaE fpg polA	GraRS	DNA-directed DNA polymerase I	7471.35	12.8672	1.87265	3.66204	0.130697	14.3282	1.45893e-46	1.03161e-45
USA300HOU_2492	SACOL2514	gntP	gntPKR SACOL2517	GraRS	GntP family gluconate:proton (H+) symporter	2606.72	11.348	1.86933	3.65364	0.240511	7.77234	7.70518e-15	2.14325e-14
USA300HOU_1675	SACOL1735	coaE	coaE fpg polA	GraRS	dephospho-CoA kinase	4331.77	12.0807	1.86725	3.64838	0.157733	11.8381	2.48102e-32	1.2143e-31
USA300HOU_1991	-	recT	-	-	hypothetical protein	129.255	7.01408	1.86385	3.63977	0.269634	6.9125	4.76202e-12	1.18918e-11
USA300HOU_0819	SACOL0856	clfA	clfA	MgrA	fibrinogen-binding protein	7681.16	12.9071	1.85959	3.62904	0.1536	12.1067	9.73418e-34	4.97257e-33
USA300HOU_1204	SACOL1291	ribC	rbfA truB ribC	SigB	bifunctional riboflavin kinase/FAD synthase RibC	3604.78	11.8157	1.85779	3.62451	0.135893	13.671	1.51399e-42	9.57195e-42
USA300HOU_0837	SACOL0874	fbiB	fbiB	Fur	possible nitroreductase	2499.38	11.2874	1.8511	3.60775	0.147355	12.5622	3.40651e-36	1.86421e-35
USA300HOU_2684	SACOL2706	USA300HOU_2684	SACOL2706	GraRS	hypothetical protein	283.343	8.1464	1.85046	3.60614	0.267738	6.91144	4.79761e-12	1.19695e-11
USA300HOU_2598	SACOL2621	USA300HOU_2598	SACOL2621	SigB	hypothetical membrane protein	117.413	6.87545	1.84765	3.59914	0.363576	5.08189	3.73704e-07	7.27639e-07
USA300HOU_2250	SACOL2261	moaA	moaA mobA moaD moaE mobB moeA	MgrA	molybdenum (Mo2+) cofactor biosynthesis protein A	6966.15	12.7661	1.84436	3.59094	0.147182	12.5312	5.04214e-36	2.74812e-35
USA300HOU_0858	-	USA300HOU_0858	-	-	hypothetical protein	43.462	5.44168	1.8433	3.58831	0.432636	4.26063	2.03852e-05	3.5754e-05
USA300HOU_0348	SACOL0398	lplA2	SACOL0394 gcvH-L SACOL0396 sirTM lplA2	-	lipoate-protein ligase A family protein	1050.3	10.0366	1.84117	3.58299	0.187858	9.80084	1.11651e-22	4.05415e-22
USA300HOU_0703	SACOL0740	yvdD	yvdD SACOL0741 SACOL0742	SigB	putative lysine decarboxylase	2220.29	11.1165	1.83803	3.57522	0.144054	12.7594	2.76437e-37	1.5507e-36
USA300HOU_2194	-	USA300HOU_2194	-	-	hypothetical protein	105.365	6.71925	1.83599	3.57017	0.286807	6.40149	1.53873e-10	3.58281e-10
USA300HOU_2620	SACOL2642	USA300HOU_2620	SACOL2642	-	hypothetical protein	13.5593	3.76121	1.82961	3.55441	0.671577	2.72435	0.00644276	0.00926255
USA300HOU_1262	SACOL1351	cls1	SACOL1350 cls1	-	cardiolipin synthetase	2993.67	11.5477	1.81331	3.51447	0.140363	12.9187	3.5288e-38	2.03911e-37
USA300HOU_2020	SACOL2013	USA300HOU_2020	SACOL2013	SigB	hypothetical membrane protein	264.917	8.04939	1.81011	3.50668	0.244936	7.39012	1.46696e-13	3.9027e-13
USA300HOU_1353	-	USA300HOU_1353	-	-	IS200 family transposase	621.827	9.28037	1.80715	3.49949	0.16241	11.1271	9.26377e-29	4.09404e-28
USA300HOU_1984	-	USA300HOU_1984	-	-	phi PVL orf 51-like protein	22.2826	4.47784	1.80634	3.49755	0.566229	3.19013	0.00142209	0.00217111
USA300HOU_2252	SACOL2263	moaD	moaA mobA moaD moaE mobB moeA	MgrA	molybdopterin synthase small subunit	1526.54	10.5761	1.80306	3.4896	0.15118	11.9265	8.60696e-33	4.28276e-32
USA300HOU_2251	SACOL2262	mobA	moaA mobA moaD moaE mobB moeA	MgrA	molybdenum (Mo2+) cofactor biosynthesis protein A	3019.61	11.5601	1.80043	3.48324	0.151788	11.8615	1.87562e-32	9.21349e-32
USA300HOU_2188	SACOL2186	lacA	lacGEFDCBA SACOL2187	MgrA	galactose-6-phosphate isomerase LacA subunit	11.5675	3.53201	1.79944	3.48084	0.71873	2.50363	0.0122926	0.0172662
USA300HOU_2690	SACOL2712	drp35	drp35	CcpA	drP35 protein	468.217	8.87103	1.79646	3.47366	0.178622	10.0573	8.53068e-24	3.21486e-23
USA300HOU_1831	SACOL1895	gvpP	gvpP	VraSR	gas vesicle protein	6377.88	12.6389	1.78959	3.45717	0.206567	8.66347	4.57607e-18	1.42644e-17
USA300HOU_2269	SACOL2280	ureA	ureABCEFGD	GraRS	urease gamma subunit	14.3925	3.84725	1.78807	3.45353	0.65357	2.73585	0.00622185	0.00895934
USA300HOU_0446	SACOL0485	lpl8	lpl7 lpl8	-	staphylococcal tandem lipoprotein	249.188	7.96109	1.78547	3.44731	0.247554	7.21244	5.49582e-13	1.42679e-12
USA300HOU_1676	SACOL1736	fpg	coaE fpg polA	GraRS	DNA-formamidopyrimidine glycosylase	4029.03	11.9762	1.78468	3.44543	0.166576	10.7139	8.75713e-27	3.62564e-26
USA300HOU_2498	SACOL2520	USA300HOU_2498	SACOL2520	-	hypothetical protein	1478.58	10.53	1.78465	3.44535	0.169888	10.5049	8.2025e-26	3.28957e-25
USA300HOU_1232	SACOL1321	glpD	glpK glpD SACOL1322 miaA hfq	SarA	aerobic glycerol-3-phosphate dehydrogenase	960.376	9.90746	1.78184	3.43865	0.159556	11.1675	5.88251e-29	2.61694e-28
USA300HOU_2157	SACOL2156	salA	salA	-	ATP-binding Mrp/Nbp35 family protein	6851.81	12.7423	1.78087	3.43633	0.131969	13.4946	1.68284e-41	1.03474e-40
USA300HOU_1269	SACOL1358	USA300HOU_1269	SACOL1358	-	hypothetical protein	3272.97	11.6764	1.7665	3.40228	0.132433	13.3389	1.37514e-40	8.34086e-40
USA300HOU_0182	SACOL0155	USA300HOU_0182	SACOL0155	SigB	CDF family cation diffusion facilitator	397.237	8.63385	1.76552	3.39997	0.192976	9.1489	5.75161e-20	1.90797e-19
USA300HOU_1954	-	USA300HOU_1954	-	-	hypothetical protein	40.8388	5.35187	1.76183	3.39128	0.458571	3.842	0.000122035	0.000201542
USA300HOU_1031	SACOL1098	rnjA	rnjA rpoY	-	hypothetical protein	36547.6	15.1575	1.75524	3.37582	0.132656	13.2316	5.76853e-40	3.45212e-39
USA300HOU_1163	SACOL1241	recG	recG	-	ATP-dependent DNA helicase RecG	3520.2	11.7814	1.74861	3.36035	0.143449	12.1898	3.52414e-34	1.81406e-33
USA300HOU_1507	SACOL1549	zwf	zwf	GraRS	glucose-6-phosphate 1-dehydrogenase	12969.2	13.6628	1.74457	3.35094	0.155786	11.1985	4.14764e-29	1.85745e-28
USA300HOU_0786	SACOL0823	uvrB	uvrB uvrA	LexA	excinuclease ABC subunit B	7509.13	12.8744	1.74263	3.34645	0.138521	12.5803	2.71078e-36	1.49259e-35
USA300HOU_0365	SACOL0415	efeB	efeOBU	Fur	iron (Fe2+)-dependent Dyp family peroxidase	194.293	7.60209	1.74254	3.34624	0.247661	7.036	1.97837e-12	5.03397e-12
USA300HOU_1656	SACOL1711	tag	tag	-	DNA-3-methyladenine glycosylase	1109.52	10.1157	1.74018	3.34078	0.181011	9.61369	6.99945e-22	2.45529e-21
USA300HOU_1077	SACOL1152	cvpA	zapA cvpA	Rot	colicin V production protein	1764.35	10.7849	1.73606	3.33125	0.171727	10.1094	5.01666e-24	1.90661e-23
USA300HOU_1338	SACOL1440	xpaC	xpaC telA	GraRS	5-bromo-4-chloroindolyl phosphate hydrolase	2312.78	11.1754	1.73428	3.32713	0.148806	11.6546	2.17386e-31	1.03383e-30
USA300HOU_1574	SACOL1630	USA300HOU_1574	SACOL1629 SACOL1630 SACOL1631	-	hypothetical protein	30305.2	14.8873	1.72476	3.30525	0.13827	12.4739	1.0367e-35	5.5824e-35
USA300HOU_2330	SACOL2344	USA300HOU_2330	SACOL2343 SACOL2344	GraRS	hypothetical protein	1085.83	10.0846	1.72236	3.29975	0.156961	10.9731	5.14537e-28	2.20153e-27
USA300HOU_1999	-	USA300HOU_1999	-	-	hypothetical bacteriophage protein	24.8465	4.63497	1.72122	3.29715	0.504039	3.41486	0.000638154	0.00100159
USA300HOU_2329	SACOL2343	USA300HOU_2329	SACOL2343 SACOL2344	GraRS	hypothetical protein	887.753	9.79401	1.72018	3.29478	0.156518	10.9903	4.25571e-28	1.83549e-27
USA300HOU_2305	SACOL2318	USA300HOU_2305	SACOL2318	CodY	hypothetical protein	3032.64	11.5664	1.71882	3.29168	0.160906	10.6822	1.2335e-26	5.06793e-26
USA300HOU_1864	SACOL1927	yfhP	yfhP	-	hypothetical protein	4333.94	12.0815	1.7096	3.2707	0.164177	10.4131	2.16051e-25	8.51217e-25
USA300HOU_1034	SACOL1100	def	def	-	peptide deformylase	3571.43	11.8023	1.70828	3.26772	0.133704	12.7766	2.21493e-37	1.24509e-36
USA300HOU_0856	SACOL0892	USA300HOU_0856	SACOL0891 SACOL0892 SACOL0893 SACOL0894 SACOL0895	-	pathogenicity island protein	89.3705	6.48173	1.70635	3.26334	0.331787	5.14291	2.70512e-07	5.32893e-07
USA300HOU_1306	SACOL1407	trpF	trpE trpG trpD trpC trpF trpB trpA	CodY	N-(5'-phosphoribosyl)anthranilate isomerase	47.2501	5.56224	1.70414	3.25835	0.380017	4.48438	7.31264e-06	1.32406e-05
USA300HOU_0522	SACOL0575	cysE	cysE cysS mrnC yacO SACOL0579	-	serine acetyltransferase	1863.04	10.8634	1.70188	3.25325	0.155301	10.9586	6.04317e-28	2.57746e-27
USA300HOU_0796	SACOL0832	whiA	SACOL0830 SACOL0831 whiA	SigB	hypothetical protein	7457.48	12.8645	1.69993	3.24886	0.147584	11.5184	1.06578e-30	4.97177e-30
USA300HOU_0506	SACOL0556	hslO	hslO	GraRS	heat shock protein Hsp33	4385.55	12.0985	1.69804	3.2446	0.165883	10.2364	1.36235e-24	5.26712e-24
USA300HOU_2168	SACOL2166	htsB	htsABC	Fur	heme ABC transporter, permease HtsB	1152.86	10.171	1.68513	3.2157	0.145712	11.5648	6.21411e-31	2.91911e-30
USA300HOU_2051	SACOL2045	ilvC	ilvDBNC-leuABCD-ilvA2	CodY	ketol-acid reductoisomerase	1469.9	10.5215	1.68341	3.21185	0.157197	10.7089	9.24629e-27	3.82227e-26
USA300HOU_1078	SACOL1153	polX	polX mutS2	-	hypothetical protein	3727.71	11.8641	1.68298	3.21091	0.153155	10.9887	4.33046e-28	1.86474e-27
USA300HOU_1432	-	USA300HOU_1432	-	-	bacteriophage amidase	50.5968	5.66098	1.6819	3.20851	0.423283	3.97347	7.08338e-05	0.000119479
USA300HOU_2253	SACOL2264	moaE	moaA mobA moaD moaE mobB moeA	MgrA	molybdopterin synthase large subunit	2185.9	11.094	1.68053	3.20546	0.163756	10.2624	1.04084e-24	4.02987e-24
USA300HOU_2270	SACOL2281	ureB	ureABCEFGD	GraRS	urease beta subunit	28.6651	4.84122	1.67877	3.20155	0.467874	3.58809	0.000333115	0.000531782
USA300HOU_0091	SACOL0062	cstR	cstR tauE	CstR	repressor of hydrogen sulfide detoxification cstAB-sqr operon	93.3861	6.54514	1.67228	3.18719	0.308933	5.4131	6.19429e-08	1.26187e-07
USA300HOU_1499	SACOL1541	fur	xerD fur	-	FUR family transcriptional regulator	4783.25	12.2238	1.67151	3.18547	0.172459	9.69223	3.25354e-22	1.15486e-21
USA300HOU_1729	SACOL1789	USA300HOU_1729	SACOL1788 SACOL1789	SigB	possible general stress protein	18204.2	14.152	1.66789	3.17749	0.168003	9.92776	3.15253e-23	1.17487e-22
USA300HOU_2634	SACOL2656	arcB	arcCDBA	ArcR	ornithine carbamoyltransferase	342.358	8.41936	1.66434	3.16968	0.271515	6.12983	8.79744e-10	1.97483e-09
USA300HOU_0921	SACOL0966	pgi	pgi	-	glucose-6-phosphate isomerase	14983	13.871	1.66393	3.16879	0.15179	10.9621	5.81664e-28	2.48479e-27
USA300HOU_0259	SACOL0233	gutB	gatC gutB SACOL0234 gatD	-	zinc-binding alcohol dehydrogenase	150.443	7.23308	1.65951	3.15909	0.259558	6.3936	1.62026e-10	3.76612e-10
USA300HOU_1398	SACOL1500	USA300HOU_1398	SACOL1500 - SACOL1503 aroA aroB aroC	AgrA	hypothetical protein	46469.3	15.504	1.65438	3.14788	0.145642	11.3592	6.67387e-30	3.04977e-29
USA300HOU_1859	SACOL1922	gsaB	gsaB	-	glutamate-1-semialdehyde aminotransferase	5254.21	12.3593	1.65259	3.14398	0.141376	11.6893	1.4456e-31	6.92393e-31
USA300HOU_1360	-	msrB	-	-	methionine sulfoxide reductase B	5136.73	12.3266	1.65221	3.14315	0.127541	12.9544	2.21996e-38	1.29675e-37
USA300HOU_1573	SACOL1629	USA300HOU_1573	SACOL1629 SACOL1630 SACOL1631	-	hypothetical protein	28355.7	14.7914	1.65048	3.13938	0.133553	12.3583	4.39537e-35	2.33868e-34
USA300HOU_1436	SACOL0384	USA300HOU_1436	SACOL0376 - SACOL0386	-	hypothetical protein	52.4285	5.71228	1.65024	3.13885	0.366612	4.50132	6.75329e-06	1.22941e-05
USA300HOU_2254	SACOL2265	mobB	moaA mobA moaD moaE mobB moeA	MgrA	molybdopterin-guanine dinucleotide biosynthesis protein B	2032.04	10.9887	1.64899	3.13614	0.169714	9.71627	2.57018e-22	9.14713e-22
USA300HOU_0415	SACOL0462	USA300HOU_0415	SACOL0462	TraP	hypothetical protein	87.5487	6.45201	1.6469	3.13159	0.318084	5.17756	2.24808e-07	4.44161e-07
USA300HOU_1539	SACOL1596	aroK	aroK	-	shikimate kinase	2968.25	11.5354	1.64441	3.12619	0.15739	10.4479	1.49736e-25	5.92547e-25
USA300HOU_0422	SACOL0468	ssl1	ssl1	-	superantigen-like protein 1	210.515	7.71778	1.64154	3.12	0.274439	5.98147	2.21138e-09	4.87047e-09
USA300HOU_1624	SACOL1679	USA300HOU_1624	SACOL1679	SigB	hypothetical protein	4819.51	12.2347	1.63872	3.1139	0.137872	11.8858	1.40307e-32	6.943e-32
USA300HOU_0855	SACOL0891	USA300HOU_0855	SACOL0891 SACOL0892 SACOL0893 SACOL0894 SACOL0895	-	transcriptional regulator	91.8949	6.52191	1.63862	3.11367	0.295885	5.53802	3.05905e-08	6.31311e-08
USA300HOU_0670	SACOL0706	fhuG	fhuABG	Fur	iron (Fe3+) ABC transporter, membrane protein	2595.53	11.3418	1.63809	3.11253	0.149714	10.9415	7.30043e-28	3.09893e-27
USA300HOU_0649	SACOL0686	mnhG	SACOL0678 mnhABCDEFG	TraP	CPA3 family monovalent cation (K+ or Na+):proton (H+) antiporter-3, MnhG subunit	76.9779	6.26637	1.63751	3.11128	0.329194	4.97429	6.5488e-07	1.2605e-06
USA300HOU_0519	SACOL0572	radA	radA pilT	GraRS	DNA repair protein RadA	4197.56	12.0353	1.63594	3.1079	0.155787	10.5011	8.53613e-26	3.41827e-25
USA300HOU_0926	SACOL0971	addA	rexB rexA	Rot	exonuclease RexA	8999.43	13.1356	1.63047	3.09613	0.152126	10.7179	8.38927e-27	3.4787e-26
USA300HOU_2309	SACOL2322	hipO2	hipO2	-	amino acid amidohydrolase	807.137	9.65667	1.61812	3.06975	0.1907	8.48516	2.15417e-17	6.53303e-17
USA300HOU_0704	SACOL0741	USA300HOU_0704	yvdD SACOL0741 SACOL0742	SigB	hypothetical protein	1423.92	10.4757	1.61039	3.05334	0.162854	9.88854	4.66779e-23	1.72522e-22
USA300HOU_2294	SACOL2304	USA300HOU_2294	SACOL2304	CcpA	hypothetical protein	2868.54	11.4861	1.60975	3.052	0.211016	7.62858	2.37361e-14	6.46189e-14
USA300HOU_0419	SACOL0465	USA300HOU_0419	SACOL0465	-	hypothetical protein	60.7824	5.92558	1.60952	3.0515	0.335032	4.80408	1.55468e-06	2.92741e-06
USA300HOU_2019	SACOL2012	USA300HOU_2019	SACOL2012	SigB	GNAT family acetyltransferase	580.272	9.18059	1.60626	3.04462	0.200801	7.99928	1.25146e-15	3.57731e-15
USA300HOU_1149	SACOL1223	coaBC	coaBC priA	-	phosphopantothenoylcysteine decarboxylase/phosphopantothenate--cysteine ligase	2223.78	11.1188	1.59966	3.03071	0.136683	11.7034	1.22393e-31	5.89373e-31
USA300HOU_0726	SACOL0763	yvgN	yvgN	SigB	oxidoreductase, aldo/keto reductase family	702.844	9.45706	1.599	3.02933	0.186265	8.58455	9.11942e-18	2.79406e-17
USA300HOU_2430	SACOL2446	USA300HOU_2430	SACOL2446	-	epimerase/dehydratase	1202.74	10.2321	1.59548	3.02196	0.16187	9.85656	6.42102e-23	2.35058e-22
USA300HOU_2466	SACOL2485	USA300HOU_2466	SACOL2485 SACOL2486	-	hypothetical protein	564.93	9.14193	1.58822	3.00678	0.183718	8.64486	5.3872e-18	1.66767e-17
USA300HOU_1434	SACOL0387	USA300HOU_1434	SACOL0387	-	hypothetical protein	26.6043	4.73359	1.58718	3.00462	0.504834	3.14397	0.00166673	0.00252737
USA300HOU_2039	SACOL2030	scrR	scrR	CcpA	sucrose operon repressor	1299.02	10.3432	1.58685	3.00393	0.151277	10.4897	9.63511e-26	3.85261e-25
USA300HOU_0606	SACOL0655	iolS	iolS	-	aldo/keto reductase oxidoreductase	2115.09	11.0465	1.58178	2.99338	0.145606	10.8634	1.72173e-27	7.27405e-27
USA300HOU_1980	SACOL0357	dut	SACOL0352 - SACOL0356 dut	GraRS	deoxyuridine 5'-triphosphate nucleotidohydrolase	54.0321	5.75574	1.57772	2.98498	0.371902	4.2423	2.21238e-05	3.86018e-05
USA300HOU_0794	SACOL0830	USA300HOU_0794	SACOL0830 SACOL0831 whiA	SigB	hypothetical protein	4646.17	12.1818	1.57734	2.98419	0.138888	11.3569	6.8516e-30	3.12568e-29
USA300HOU_2052	SACOL2046	leuA	ilvDBNC-leuABCD-ilvA2	CodY	2-isopropylmalate synthase	2010.4	10.9733	1.57581	2.98103	0.170903	9.22053	2.95631e-20	9.90476e-20
USA300HOU_0987	SACOL1047	USA300HOU_0987	SACOL1047	-	hypothetical protein	575.166	9.16783	1.57103	2.97116	0.159199	9.86833	5.71073e-23	2.10202e-22
USA300HOU_1465	SACOL0358	USA300HOU_1465	SACOL0358 - SACOL0363	AgrA	hypothetical protein	13.2339	3.72617	1.56972	2.96847	0.723352	2.17006	0.030002	0.0400473
USA300HOU_0258	SACOL0232	gatC	gatC gutB SACOL0234 gatD	-	PTS system galactitol-specific IIC component	94.709	6.56543	1.56367	2.95606	0.293605	5.32577	1.00528e-07	2.02642e-07
USA300HOU_0875	SACOL0918	sufB	sufCDSUB	PerR	FeS assembly protein SufB	26958.2	14.7184	1.56341	2.95552	0.138547	11.2844	1.56772e-29	7.09169e-29
USA300HOU_2534	SACOL2555	cidR	cidR	-	LysR family transcriptional regulator	994.76	9.9582	1.55885	2.9462	0.19081	8.16965	3.09277e-16	9.09221e-16
USA300HOU_1878	SACOL1940	USA300HOU_1878	ptpA SACOL1940	SigB	hypothetical protein	4681.77	12.1928	1.55741	2.94324	0.15135	10.2901	7.80695e-25	3.0314e-24
USA300HOU_0336	SACOL0313	nanK	nanK	-	ROK family protein	147.844	7.20793	1.55664	2.94168	0.278914	5.58107	2.3904e-08	4.9522e-08
USA300HOU_0939	SACOL0985	eap	eap	SigB	extracellular adherence protein Eap	317.476	8.3105	1.55465	2.93763	0.214419	7.25054	4.15099e-13	1.08499e-12
USA300HOU_1417	SACOL1520	ypdA	ypdA	BSH	putative bacillithiol system oxidoreductase, YpdA family	4034	11.978	1.55116	2.93052	0.146742	10.5706	4.07665e-26	1.64474e-25
USA300HOU_1027	SACOL1093	USA300HOU_1027	SACOL1093	-	hypothetical protein	213.312	7.73682	1.55052	2.92922	0.211454	7.33265	2.25652e-13	5.96778e-13
USA300HOU_0039	SACOL0041	ccrB	-	CodY	cassette chromosome recombinase B	1191.63	10.2187	1.54958	2.92732	0.149265	10.3814	3.01228e-25	1.17988e-24
USA300HOU_1679	SACOL1739	phoR	phoR phoP	-	sensory box histidine kinase PhoR	3025.04	11.5627	1.54146	2.91089	0.130401	11.8209	3.04225e-32	1.48358e-31
USA300HOU_0442	SACOL0481	lpl4	lpl4	-	staphylococcal tandem lipoprotein	48.1725	5.59014	1.54102	2.91	0.402537	3.82826	0.00012905	0.000212735
USA300HOU_1877	SACOL1939	ptpA	ptpA SACOL1940	SigB	protein-tyrosine-phosphatase	5417.99	12.4035	1.53987	2.90767	0.146871	10.4845	1.01817e-25	4.05907e-25
USA300HOU_0261	SACOL0235	gatD	gatC gutB SACOL0234 gatD	-	oxidoreductase, zinc-binding dehydrogenase family	302.445	8.24053	1.53721	2.90232	0.198008	7.76339	8.26912e-15	2.29774e-14
USA300HOU_0925	SACOL0970	addB	rexB rexA	Rot	exonuclease RexB	4608.86	12.1702	1.53385	2.89558	0.13976	10.9749	5.04426e-28	2.16516e-27
USA300HOU_1811	SACOL1874	epiP	epiGEFPDCBA	SigB	S8A family lantibiotic epidermin serine protease	366.87	8.51913	1.53231	2.89249	0.21396	7.16167	7.96975e-13	2.05713e-12
USA300HOU_1032	SACOL1099	rpoY	rnjA rpoY	-	hypothetical protein	4458.55	12.1224	1.52929	2.88643	0.130755	11.6958	1.33893e-31	6.42449e-31
USA300HOU_1511	SACOL1553	USA300HOU_1511	SACOL1553	-	glyoxalase	2873.63	11.4887	1.52739	2.88264	0.166115	9.19478	3.75759e-20	1.25736e-19
USA300HOU_1575	SACOL1631	USA300HOU_1575	SACOL1629 SACOL1630 SACOL1631	-	hypothetical protein	21396.4	14.3851	1.52576	2.87938	0.132055	11.5539	7.05147e-31	3.30093e-30
USA300HOU_0077	-	USA300HOU_0077	-	-	hypothetical protein	590.392	9.20553	1.52452	2.87692	0.176403	8.64228	5.51008e-18	1.70375e-17
USA300HOU_1457	-	USA300HOU_1457	-	-	phi-like protein	33.5193	5.06692	1.52096	2.86983	0.461527	3.2955	0.000982472	0.00151893
USA300HOU_2111	SACOL2115	USA300HOU_2111	SACOL2115	-	hypothetical protein	13076	13.6746	1.51902	2.86596	0.144852	10.4867	9.94489e-26	3.97057e-25
USA300HOU_2056	SACOL2050	ilvA2	ilvDBNC-leuABCD-ilvA2	CodY	threonine ammonia-lyase	1248.91	10.2865	1.51637	2.86071	0.191143	7.93319	2.13595e-15	6.05411e-15
USA300HOU_2402	SACOL2419	hlgA	hlgA	SaeRS	gamma-hemolysin component A	288.182	8.17084	1.51571	2.85939	0.629656	2.4072	0.0160752	0.0222765
USA300HOU_1868	SACOL1931	recX	tagG tagH SACOL1930 recX	GraRS	hypothetical protein	1072.38	10.0666	1.50839	2.84493	0.153497	9.82688	8.62492e-23	3.14027e-22
USA300HOU_0151	SACOL0124	deoB	deoC1 deoB	GraRS	phosphopentomutase	6350.53	12.6327	1.50536	2.83896	0.132383	11.3712	5.81641e-30	2.67615e-29
USA300HOU_0527	SACOL0580	sigH	sigH	-	hypothetical protein	2224.91	11.1195	1.50374	2.83577	0.157902	9.52327	1.67818e-21	5.79599e-21
USA300HOU_1978	-	USA300HOU_1978	-	-	hypothetical protein	40.7925	5.35023	1.50228	2.83291	0.483849	3.10486	0.00190371	0.00287697
USA300HOU_1473	-	USA300HOU_1473	-	-	phage encoded DNA polymerase I	27.2548	4.76844	1.50217	2.83269	0.686396	2.1885	0.0286335	0.0383732
USA300HOU_1186	SACOL1272	codY	xerC hslV hslU codY	GraRS	CodY family transcriptional regulator	10404	13.3448	1.5001	2.82863	0.136701	10.9736	5.11763e-28	2.19315e-27
USA300HOU_1625	SACOL1680	csbD	csbD	SigB	sigma-B mediated bacterial general stress response protein	5964.66	12.5422	1.49505	2.81873	0.134311	11.1313	8.83872e-29	3.91263e-28
USA300HOU_1696	SACOL1758	ald2	ald2	CcpA	alanine dehydrogenase	3573.05	11.8029	1.49475	2.81815	0.212543	7.0327	2.02572e-12	5.14959e-12
USA300HOU_2198	SACOL2195	USA300HOU_2198	SACOL2195	-	M23/M37 peptidase domain-containing protein	842.124	9.71789	1.49465	2.81796	0.183979	8.12402	4.50996e-16	1.31864e-15
USA300HOU_2000	-	USA300HOU_2000	-	-	anti repressor	113.771	6.82999	1.49424	2.81716	0.275598	5.42182	5.89947e-08	1.20547e-07
USA300HOU_0806	SACOL0842	eno	gapR gap pgk tpiA pgm eno	CggR	phosphopyruvate hydratase	73004.3	16.1557	1.49203	2.81284	0.140548	10.6158	2.51736e-26	1.02177e-25
USA300HOU_1178	SACOL1264	lytN	lytN fmhC	MgrA	cell wall hydrolase	256.838	8.00472	1.48716	2.80336	0.194752	7.63616	2.23794e-14	6.09873e-14
USA300HOU_1305	SACOL1406	trpC	trpE trpG trpD trpC trpF trpB trpA	CodY	indole-3-glycerol-phosphate synthase	58.6707	5.87457	1.48689	2.80283	0.385373	3.8583	0.000114176	0.000189144
USA300HOU_0647	SACOL0684	mnhE	SACOL0678 mnhABCDEFG	TraP	CPA3 family monovalent cation (K+ or Na+):proton (H+) antiporter-3, MnhE subunit	40.749	5.34869	1.48382	2.79688	0.39613	3.74578	0.000179831	0.000293208
USA300HOU_0745	SACOL0781	opuBA	opuBA opuBB	GraRS	glycine/betaine/carnitine/choline ABC transporter, ATP-binding protein	1329.89	10.3771	1.48356	2.79638	0.151962	9.76268	1.62791e-22	5.86354e-22
USA300HOU_2500	SACOL2522	USA300HOU_2500	SACOL2522	GraRS	alkaline phosphatase	1418.75	10.4704	1.47973	2.78897	0.139968	10.572	4.0201e-26	1.62436e-25
USA300HOU_1298	SACOL1399	dmpI	dmpI	-	4-oxalocrotonate tautomerase	2543.02	11.3123	1.47935	2.78823	0.162182	9.12153	7.40724e-20	2.45114e-19
USA300HOU_2178	SACOL2176	opuD2	asp23 SACOL2174 amaP opuD2	SigB	BCCT family betaine/carnitine/choline transporter	1683.13	10.7169	1.47802	2.78566	0.139297	10.6106	2.66175e-26	1.07875e-25
USA300HOU_0145	SACOL0118	sodM	sodA1	SigB	superoxide dismutase	2634.59	11.3634	1.47771	2.78506	0.144686	10.2132	1.72993e-24	6.66903e-24
USA300HOU_0687	SACOL0724	USA300HOU_0687	SACOL0724	-	hypothetical protein	2295.01	11.1643	1.47519	2.7802	0.131887	11.1852	4.81808e-29	2.15053e-28
USA300HOU_2037	SACOL2028	scrK	scrBK	ScrR	fructokinase	3531.51	11.7861	1.47475	2.77935	0.148644	9.92132	3.36265e-23	1.24971e-22
USA300HOU_1445	SACOL0375	USA300HOU_1445	SACOL0372 - SACOL0375	-	prophage L54a, major tail protein	49.519	5.62991	1.47126	2.77264	0.452895	3.24856	0.0011599	0.00178197
USA300HOU_1079	SACOL1154	mutS2	polX mutS2	-	recombination and DNA strand exchange inhibitor protein	6330.95	12.6282	1.47017	2.77054	0.170775	8.60878	7.38432e-18	2.27542e-17
USA300HOU_2678	SACOL2701	hisC	hisI hisF hisA hisH hisB hisC hisD hisG hisZ	HisR	histidinol-phosphate aminotransferase	351.856	8.45884	1.46865	2.76764	0.231744	6.3374	2.33668e-10	5.38018e-10
USA300HOU_2353	SACOL2367	yhfP	yhfP	GraRS	zinc-binding alcohol dehydrogenase	1986.05	10.9557	1.46481	2.76028	0.146517	9.99757	1.56184e-23	5.84493e-23
USA300HOU_0845	SACOL0880	USA300HOU_0845	SACOL0880 trxA_3	SigB	TOPRIM domain topiosmerase/primase	600.358	9.22968	1.46264	2.75611	0.165295	8.84863	8.85991e-19	2.83075e-18
USA300HOU_2702	SACOL2723	hdeD	hdeD	SigB	hypothetical protein	928.805	9.85923	1.45722	2.74579	0.201458	7.23339	4.71072e-13	1.22771e-12
USA300HOU_2167	SACOL2165	htsC	htsABC	Fur	heme ABC transporter, permease HtsC	1341.77	10.3899	1.45465	2.74089	0.138779	10.4817	1.04818e-25	4.17251e-25
USA300HOU_2645	SACOL2667	entB2	entB2	-	isochorismatase	2068.01	11.014	1.45425	2.74014	0.151238	9.61562	6.86928e-22	2.41278e-21
USA300HOU_0648	SACOL0685	mnhF	SACOL0678 mnhABCDEFG	TraP	CPA3 family monovalent cation (K+ or Na+):proton (H+) antiporter-3, MnhF subunit	58.6811	5.87482	1.45238	2.7366	0.359249	4.04283	5.28104e-05	9.02108e-05
USA300HOU_1960	-	USA300HOU_1960	-	-	phi77 ORF100-like protein	15.7466	3.97697	1.45118	2.73432	0.66108	2.19517	0.0281515	0.037746
USA300HOU_0044	-	USA300HOU_0044	-	-	hypothetical protein	3608.44	11.8172	1.44897	2.73013	0.145709	9.94424	2.67206e-23	9.97197e-23
USA300HOU_1603	SACOL1657	USA300HOU_1603	SACOL1657	-	enterotoxin type A	77.8834	6.28324	1.44628	2.72505	0.339093	4.26515	1.99772e-05	3.50841e-05
USA300HOU_1993	-	USA300HOU_1993	-	-	hypothetical protein	41.785	5.38491	1.44246	2.71783	0.398127	3.62311	0.000291086	0.000466676
USA300HOU_2050	SACOL2044	ilvN	ilvDBNC-leuABCD-ilvA2	CodY	acetolactate synthase small subunit	266.833	8.0598	1.44098	2.71504	0.203658	7.07545	1.48962e-12	3.80475e-12
USA300HOU_1361	-	msrA1	-	-	methionine sulfoxide reductase A	6238.04	12.6069	1.43939	2.71207	0.12457	11.5549	6.97065e-31	3.26879e-30
USA300HOU_0124	SACOL0097	sirC	sirABC	Fur	Siderophore staphylobactin ABC transporter, permease protein SirC	1656.06	10.6935	1.43838	2.71017	0.134444	10.6987	1.03175e-26	4.252e-26
USA300HOU_0859	-	USA300HOU_0859	-	-	hypothetical protein	81.8166	6.35432	1.43349	2.70099	0.313816	4.56793	4.92569e-06	9.0653e-06
USA300HOU_0780	SACOL0816	secA	secA	GraRS	Sec Type I general secretory pathway preprotein translocase subunit SecA	25490.6	14.6377	1.43342	2.70087	0.13785	10.3984	2.52024e-25	9.90043e-25
USA300HOU_0206	SACOL0178	murP	SACOL0176 murQ murP SACOL0179	CcpA	N-acetylmuramic acid phosphotransfer permease	604.005	9.23842	1.42798	2.6907	0.193817	7.36769	1.73608e-13	4.60954e-13
USA300HOU_2666	SACOL2689	icaA	icaADBC	GraRS	intercellular adhesion protein A	29.3513	4.87535	1.42733	2.68949	0.48005	2.9733	0.00294617	0.00438823
USA300HOU_0864	-	USA300HOU_0864	-	-	hypothetical protein	1024.51	10.0007	1.42341	2.68218	0.159273	8.93686	4.00369e-19	1.29457e-18
USA300HOU_1504	SACOL1546	proC	proC	-	pyrroline-5-carboxylate reductase	1061.99	10.0526	1.42111	2.67791	0.171514	8.28568	1.17435e-16	3.5022e-16
USA300HOU_0844	-	USA300HOU_0844	-	-	hypothetical protein	270.815	8.08116	1.4167	2.66974	0.200876	7.0526	1.75599e-12	4.47237e-12
USA300HOU_1990	-	USA300HOU_1990	-	-	phiPVL ORF044-like protein	28.0632	4.81061	1.41664	2.66962	0.521563	2.71614	0.00660486	0.00948037
USA300HOU_1985	-	USA300HOU_1985	-	-	phiPVL ORF050-like protein	27.5331	4.7831	1.41122	2.65961	0.501741	2.81264	0.00491371	0.00716005
USA300HOU_2195	SACOL2193	USA300HOU_2195	SACOL2193	-	MerR family transcriptional regulator	124.786	6.96331	1.41117	2.65952	0.250724	5.62836	1.81928e-08	3.78945e-08
USA300HOU_2543	-	USA300HOU_2543	-	-	hypothetical protein	31.6426	4.9838	1.41073	2.65871	0.473131	2.98168	0.00286671	0.00427461
USA300HOU_pUSA300HOUMR0005	-	USA300HOU_pUSA300HOUMR0005	-	-	hypothetical protein	60.1833	5.91129	1.4092	2.65591	0.357001	3.94734	7.90247e-05	0.000132629
USA300HOU_2255	SACOL2266	moeA	moaA mobA moaD moaE mobB moeA	MgrA	molybdopterin biosynthesis protein MoeA	3249.68	11.6661	1.40748	2.65274	0.16224	8.67531	4.12419e-18	1.29308e-17
USA300HOU_1856	SACOL1919	perR	perR	PerR	peroxide regulon repressor PerR	13144.8	13.6822	1.40661	2.65114	0.202532	6.94515	3.78058e-12	9.48372e-12
USA300HOU_1497	SACOL1539	USA300HOU_1497	SACOL1539	MgrA	hypothetical protein	104.372	6.70559	1.40001	2.63904	0.298146	4.69573	2.6565e-06	4.95352e-06
USA300HOU_0988	SACOL1048	USA300HOU_0988	SACOL1048	ArlR	acetyltransferase	339.385	8.40678	1.39484	2.6296	0.221254	6.30425	2.89585e-10	6.65625e-10
USA300HOU_0836	SACOL0873	aroD	aroD	-	3-dehydroquinate dehydratase	296.097	8.20992	1.3913	2.62315	0.236124	5.89224	3.80987e-09	8.24908e-09
USA300HOU_2003	-	USA300HOU_2003	-	-	transcriptional regulator	47.2377	5.56187	1.39091	2.62243	0.385534	3.60774	0.000308876	0.000494311
USA300HOU_0843	-	USA300HOU_0843	-	-	hypothetical protein	172.361	7.42929	1.38931	2.61953	0.23296	5.96373	2.46543e-09	5.41669e-09
USA300HOU_0149	SACOL0122	tet38	deoD1 tet38	-	tetracycline resistance protein	729.732	9.51122	1.38892	2.61883	0.167032	8.31529	9.15305e-17	2.73269e-16
USA300HOU_0117	SACOL0089	USA300HOU_0117	SACOL0089	SigB	myosin-cross-reactive antigen	170.761	7.41584	1.38474	2.61125	0.258418	5.35855	8.38924e-08	1.70385e-07
USA300HOU_2053	SACOL2047	leuB	ilvDBNC-leuABCD-ilvA2	CodY	3-isopropylmalate dehydrogenase	1291.18	10.3345	1.38467	2.61112	0.160555	8.62428	6.44987e-18	1.99205e-17
USA300HOU_0993	SACOL1054	menB	menF menD menH menB	MgrA	naphthoate synthase	13110	13.6784	1.38309	2.60826	0.136378	10.1416	3.6114e-24	1.38035e-23
USA300HOU_1033	-	USA300HOU_1033	-	-	hypothetical protein	2223.23	11.1184	1.3824	2.60702	0.14057	9.83427	8.01449e-23	2.92197e-22
USA300HOU_0150	SACOL0123	deoC1	deoC1 deoB	GraRS	deoxyribose-phosphate aldolase	2387.97	11.2216	1.37953	2.60183	0.147711	9.33935	9.69278e-21	3.30095e-20
USA300HOU_0246	SACOL0217	USA300HOU_0246	SACOL0217	MgrA	ABC transporter, binding protein	214.765	7.74662	1.37673	2.59679	0.24003	5.73565	9.71369e-09	2.05841e-08
USA300HOU_1279	SACOL1377	tkt	tkt	-	transketolase	23926.3	14.5463	1.37671	2.59676	0.139583	9.86303	6.02048e-23	2.213e-22
USA300HOU_0449	SACOL0488	USA300HOU_0449	lpl2 SACOL0487 SACOL0488 SACOL0489	TraP	hypothetical protein	454.007	8.82657	1.37322	2.59049	0.251988	5.44957	5.04926e-08	1.03331e-07
USA300HOU_2677	SACOL2700	hisB	hisI hisF hisA hisH hisB hisC hisD hisG hisZ	HisR	imidazoleglycerol-phosphate dehydratase	178.307	7.47822	1.37113	2.58673	0.265522	5.1639	2.41861e-07	4.76801e-07
USA300HOU_1779	SACOL1839	tnp2	tnp2	-	IS200 family transposase	410.031	8.67959	1.37111	2.58669	0.180214	7.6082	2.77942e-14	7.53611e-14
USA300HOU_0860	-	USA300HOU_0860	-	-	hypothetical protein	49.6276	5.63307	1.36994	2.58459	0.423403	3.23554	0.00121412	0.00186101
USA300HOU_0749	SACOL0787	bmrU	bmrU	SigB	possible diacylglycerol kinase	1345.57	10.394	1.36918	2.58324	0.202703	6.7546	1.43227e-11	3.51784e-11
USA300HOU_2275	SACOL2286	ureD	ureABCEFGD	GraRS	urease accessory protein UreD	388.905	8.60327	1.36312	2.5724	0.182861	7.45437	9.02978e-14	2.41423e-13
USA300HOU_0459	SACOL0496	mpsC	mpsC	-	hypothetical protein	3880.18	11.9219	1.35634	2.56035	0.161404	8.40338	4.33794e-17	1.30381e-16
USA300HOU_2273	SACOL2284	ureF	ureABCEFGD	GraRS	urease accessory protein UreF	180.97	7.4996	1.3555	2.55886	0.240651	5.63266	1.77454e-08	3.69913e-08
USA300HOU_2185	SACOL2183	lacD	lacGEFDCBA SACOL2187	MgrA	tagatose-bisphosphate aldolase	19.5576	4.28965	1.35531	2.55852	0.541817	2.50141	0.0123699	0.0173656
USA300HOU_0861	-	USA300HOU_0861	-	-	putative DNA primase	475.432	8.8931	1.35268	2.55386	0.194341	6.96032	3.39495e-12	8.55745e-12
USA300HOU_0842	SACOL0879	truncated-SA	truncated-SA	-	hypothetical protein	975.145	9.92947	1.35227	2.55313	0.159402	8.48338	2.18753e-17	6.61924e-17
USA300HOU_0874	SACOL0917	sufU	sufCDSUB	PerR	NifU family SUF system FeS assembly protein	8901.75	13.1199	1.35107	2.55101	0.138028	9.78836	1.26331e-22	4.56867e-22
USA300HOU_1451	SACOL0369	USA300HOU_1451	SACOL0366 SACOL0367 SACOL0368 SACOL0369 SACOL0370	-	prophage L54a, Clp protease	28.3073	4.8231	1.34769	2.54504	0.469762	2.86887	0.00411936	0.00605179
USA300HOU_1709	SACOL1770	ugpQ2	ugpQ2	-	glycerophosphoryl diester phosphodiesterase	257.834	8.0103	1.34567	2.54148	0.207611	6.48167	9.07106e-11	2.13619e-10
USA300HOU_2054	SACOL2048	leuC	ilvDBNC-leuABCD-ilvA2	CodY	3-isopropylmalate dehydratase large subunit	1695.84	10.7278	1.34299	2.53677	0.176337	7.61603	2.61589e-14	7.0999e-14
USA300HOU_2055	SACOL2049	leuD	ilvDBNC-leuABCD-ilvA2	CodY	3-isopropylmalate dehydratase small subunit	702.253	9.45585	1.34202	2.53507	0.189286	7.08992	1.34188e-12	3.43394e-12
USA300HOU_1513	SACOL1555	USA300HOU_1513	SACOL1555	-	M20/M25/M40 family peptidase	2203.36	11.1055	1.33987	2.53129	0.15256	8.78261	1.59728e-18	5.0612e-18
USA300HOU_1737	SACOL1797	USA300HOU_1737	SACOL1797	-	metallo-beta-lactamase	1661.45	10.6982	1.33966	2.53091	0.140375	9.54342	1.38199e-21	4.80388e-21
USA300HOU_2314	SACOL2327	hutG	hutG	SigB	formimidoylglutamase	1412.73	10.4643	1.33782	2.52769	0.196293	6.81542	9.39889e-12	2.32121e-11
USA300HOU_1455	-	USA300HOU_1455	-	-	possible bacteriophage transcriptional regulator	82.4984	6.36629	1.33127	2.51623	0.317608	4.19154	2.77065e-05	4.80306e-05
USA300HOU_0622	SACOL0672	sarA	sarA	SigB	staphylococcal accessory regulator A	10973.2	13.4217	1.32412	2.5038	0.158063	8.37717	5.42172e-17	1.62591e-16
USA300HOU_1423	SACOL1526	ribU	ribU	-	hypothetical protein	4193.64	12.034	1.32089	2.49821	0.138656	9.52642	1.62801e-21	5.63719e-21
USA300HOU_0573	SACOL0626	pdxK	thiD1	AgrA	phosphomethylpyrimidine kinase	3850.71	11.9109	1.31995	2.49657	0.149157	8.84941	8.79854e-19	2.81448e-18
USA300HOU_0565	SACOL0618	hxlB	nagB hxlAB	SigB	glucose-6-phosphate isomerase	3970.17	11.955	1.31957	2.49592	0.140168	9.41418	4.7679e-21	1.63202e-20
USA300HOU_0441	-	lpl3	-	-	staphylococcal tandem lipoprotein	52.5598	5.71589	1.31862	2.49428	0.404391	3.26076	0.00111115	0.00171
USA300HOU_1994	-	USA300HOU_1994	-	-	hypothetical protein	37.5895	5.23226	1.3182	2.49355	0.401107	3.28641	0.00101474	0.00156791
USA300HOU_0580	SACOL0633	hemQ	hemQ	-	heme peroxidase	4776.34	12.2217	1.3173	2.49199	0.122626	10.7424	6.43588e-27	2.68112e-26
USA300HOU_1464	-	USA300HOU_1464	-	-	phiSLT ORF 77-like protein	17.8281	4.15608	1.31329	2.48508	0.59444	2.2093	0.0271541	0.0365913
USA300HOU_0428	-	ssl6	-	-	superantigen-like protein 6	84.8095	6.40615	1.31091	2.48098	0.337139	3.88834	0.000100931	0.000167615
USA300HOU_0424	SACOL0470	ssl3	ssl3	AgrA	superantigen-like protein 3	43.8777	5.45542	1.3051	2.47101	0.450468	2.89721	0.00376503	0.00556164
USA300HOU_2257	SACOL2268	moaB	moaB moeB modC modB modA	MgrA	molybdopterin cofactor biosynthesis protein MoaB	1050.3	10.0366	1.30071	2.4635	0.16881	7.70518	1.30658e-14	3.6008e-14
USA300HOU_0846	SACOL0881	trxA_3	SACOL0880 trxA_3	SigB	possible thioredoxin	415.593	8.69903	1.29972	2.4618	0.192546	6.75017	1.47668e-11	3.6203e-11
USA300HOU_2704	SACOL2725	vraE	vraD vraE SACOL2726	-	ABC transporter permease	107.648	6.75017	1.29839	2.45954	0.276877	4.6894	2.74007e-06	5.10579e-06
USA300HOU_0395	SACOL0444	USA300HOU_0395	SACOL0444	SigB	hypothetical protein	1579.41	10.6252	1.29719	2.4575	0.221676	5.85174	4.86465e-09	1.04403e-08
USA300HOU_0329	SACOL0306	USA300HOU_0329	SACOL0305 SACOL0306	SigB	ABC transporter, binding protein	1457.23	10.509	1.29374	2.45164	0.141026	9.17381	4.56609e-20	1.52411e-19
USA300HOU_1099	SACOL1173	hla	hla	SaeRS	alpha-hemolysin	1215.67	10.2475	1.29319	2.45069	0.149119	8.67217	4.23979e-18	1.32778e-17
USA300HOU_1418	SACOL1521	USA300HOU_1418	SACOL1521	-	hypothetical protein	58.3687	5.86712	1.29209	2.44883	0.378493	3.41379	0.000640657	0.00100493
USA300HOU_2274	SACOL2285	ureG	ureABCEFGD	GraRS	urease accessory protein UreG	281.501	8.137	1.29157	2.44794	0.207129	6.23559	4.50091e-10	1.0284e-09
USA300HOU_0043	-	USA300HOU_0043	-	-	hypothetical protein	520.193	9.0229	1.28734	2.44077	0.19282	6.67636	2.44948e-11	5.94557e-11
USA300HOU_0432	SACOL0474	ssl10	ssl10	MgrA	superantigen-like protein	240.485	7.9098	1.28637	2.43914	0.251036	5.12426	2.98703e-07	5.85422e-07
USA300HOU_0873	SACOL0916	sufS	sufCDSUB	PerR	SufS subfamily cysteine desulfurase	17926.6	14.1298	1.28421	2.43548	0.131482	9.76719	1.55708e-22	5.61594e-22
USA300HOU_2272	SACOL2283	ureE	ureABCEFGD	GraRS	urease accessory protein UreE	112.493	6.81369	1.28269	2.43293	0.260353	4.92674	8.36112e-07	1.59903e-06
USA300HOU_2617	SACOL2638	cysG	cysJ-cysG	CymR	possible sirohydrochlorin ferrochelatase	923.861	9.85153	1.27574	2.42123	0.161175	7.91526	2.4674e-15	6.97885e-15
USA300HOU_1975	-	USA300HOU_1975	-	-	phi77 ORF071-like protein	47.7253	5.57668	1.2755	2.42083	0.380863	3.34897	0.000811126	0.00126128
USA300HOU_1385	SACOL1486	USA300HOU_1385	gpsB SACOL1485 SACOL1486	GraRS	hypothetical protein	2586.27	11.3367	1.2707	2.41278	0.130263	9.75484	1.75876e-22	6.30945e-22
USA300HOU_1986	-	rusA	-	-	endodeoxyribonuclease RusA	25.748	4.68639	1.27026	2.41205	0.492343	2.58002	0.00987936	0.0139641
USA300HOU_2616	SACOL2637	USA300HOU_2616	SACOL2637	-	hypothetical protein	259.848	8.02152	1.26887	2.40973	0.249195	5.09189	3.54505e-07	6.91259e-07
USA300HOU_2673	SACOL2696	hisI	hisI hisF hisA hisH hisB hisC hisD hisG hisZ	HisR	bifunctional phosphoribosyl-AMP cyclohydrolase/phosphoribosyl-ATP	312.895	8.28953	1.26779	2.40792	0.209303	6.05717	1.38535e-09	3.07893e-09
USA300HOU_2038	SACOL2029	scrB	scrBK	ScrR	beta-fructofuranosidase	5039.95	12.2992	1.26539	2.40393	0.132789	9.52933	1.58296e-21	5.48828e-21
USA300HOU_1988	-	dnaD2	-	-	phage regulatory protein	70.6533	6.14269	1.26205	2.39837	0.338575	3.72755	0.000193351	0.000313728
USA300HOU_2443	SACOL2461	ybbM	ybbM SACOL2462	SigB	ABC superfamily ATP binding cassette transporter, membrane protein	701.744	9.4548	1.26041	2.39564	0.169683	7.42801	1.10245e-13	2.94462e-13
USA300HOU_1456	-	USA300HOU_1456	-	-	SNF2 family protein	169.787	7.40758	1.26004	2.39502	0.219671	5.73601	9.69308e-09	2.05567e-08
USA300HOU_1345	SACOL1446	USA300HOU_1345	SACOL1446 SACOL1447	-	hypothetical protein	1822.96	10.8321	1.25722	2.39035	0.160725	7.82219	5.19105e-15	1.45599e-14
USA300HOU_1317	SACOL1418	USA300HOU_1317	SACOL1418	-	hypothetical protein	180.949	7.49944	1.25441	2.38569	0.218776	5.73377	9.82225e-09	2.07978e-08
USA300HOU_0564	SACOL0617	hxlA	nagB hxlAB	SigB	possible 3-hexulose-6-phosphate synthase	3911.94	11.9337	1.24646	2.37259	0.136226	9.14991	5.69794e-20	1.8925e-19
USA300HOU_0718	SACOL0754	norA	norA	MgrA	MFS family major facilitator transporter	1849.69	10.8531	1.24631	2.37234	0.185001	6.73676	1.61956e-11	3.95975e-11
USA300HOU_2415	SACOL2433	USA300HOU_2415	SACOL2433	SigB	hypothetical protein	1755.22	10.7774	1.24577	2.37146	0.208637	5.97102	2.35779e-09	5.18868e-09
USA300HOU_2577	SACOL2599	feoB_3	SACOL2600 feoB_3 cobW_3	Zur	FeoB family ferrous iron (Fe2+) uptake protein	217.232	7.76309	1.2457	2.37133	0.255937	4.8672	1.13191e-06	2.14337e-06
USA300HOU_1039	SACOL1105	pdhD	pdhA pdhB pdhC pdhD	PDH	dihydrolipoyl dehydrogenase	109896	16.7458	1.24269	2.3664	0.144583	8.59503	8.32401e-18	2.55562e-17
USA300HOU_1274	SACOL1363	thrC	hom thrC thrB	CodY	threonine synthase	2058.3	11.0072	1.24007	2.3621	0.130437	9.50702	1.96212e-21	6.74196e-21
USA300HOU_2559	SACOL2579	crtI	crtNMQIO	SigB	phytoene dehydrogenase	612.291	9.25807	1.23852	2.35956	0.181389	6.82796	8.61305e-12	2.13106e-11
USA300HOU_0932	SACOL0978	clpB	clpB	-	O-acetyltransferase	389.738	8.60636	1.23364	2.35159	0.188073	6.55937	5.40341e-11	1.28828e-10
USA300HOU_0337	SACOL0314	nanR	nanR	-	hypothetical protein	414.585	8.69553	1.23274	2.35013	0.200855	6.13748	8.38412e-10	1.88678e-09
USA300HOU_1024	SACOL1090	USA300HOU_1024	rlmI SACOL1090	SigB	hypothetical protein	2997.15	11.5494	1.23175	2.34852	0.174388	7.06327	1.62626e-12	4.1459e-12
USA300HOU_2049	SACOL2043	ilvB	ilvDBNC-leuABCD-ilvA2	CodY	acetolactate synthase large subunit	1679.78	10.7141	1.23007	2.34579	0.138166	8.90284	5.44342e-19	1.75799e-18
USA300HOU_1974	-	USA300HOU_1974	-	-	phage transcriptional activator	86.2617	6.43065	1.22844	2.34314	0.289392	4.24491	2.18685e-05	3.8206e-05
USA300HOU_1753	SACOL1812	rot	rot	GraRS	repressor of toxins Rot	12817.1	13.6458	1.22079	2.33074	0.138856	8.79179	1.47202e-18	4.66979e-18
USA300HOU_1955	-	USA300HOU_1955	-	-	hypothetical protein	25.0476	4.6466	1.21473	2.32097	0.509814	2.38268	0.0171869	0.0237435
USA300HOU_0082	-	USA300HOU_0082	-	-	ABC transporter ATP-binding protein	513.603	9.00451	1.21373	2.31937	0.175053	6.93351	4.10527e-12	1.02708e-11
USA300HOU_2307	SACOL2320	USA300HOU_2307	SACOL2320	-	hypothetical protein	233.921	7.86988	1.2131	2.31835	0.197848	6.13145	8.70798e-10	1.95638e-09
USA300HOU_2483	SACOL2502	USA300HOU_2483	SACOL2502	-	hypothetical protein	272.692	8.09113	1.19904	2.29587	0.242607	4.94232	7.7199e-07	1.47956e-06
USA300HOU_1979	-	USA300HOU_1979	-	-	hypothetical bacteriophage protein	26.1668	4.70967	1.19595	2.29096	0.511568	2.33781	0.0193971	0.026619
USA300HOU_2348	SACOL2362	mqo1	mqo1	CodY	malate:quinone oxidoreductase	4910.4	12.2616	1.19558	2.29037	0.137214	8.7133	2.95154e-18	9.27577e-18
USA300HOU_0019	SACOL0020	walK	walRKHI	GraRS	sensor histidine kinase VicK	9809.24	13.2599	1.19255	2.28556	0.136264	8.75175	2.10071e-18	6.64072e-18
USA300HOU_1150	SACOL1224	priA	coaBC priA	-	primosomal protein N`	5935.71	12.5352	1.18875	2.27955	0.14483	8.20789	2.25117e-16	6.63984e-16
USA300HOU_0638	SACOL1586	USA300HOU_0638	SACOL1586	-	hypothetical protein	28.5805	4.83696	1.18718	2.27706	0.482876	2.45855	0.0139499	0.0194821
USA300HOU_2699	SACOL2721	nixA	nixA	SigB	NiCoT family nickel (Ni2+)-cobalt (Co2+) transporter	381.306	8.57481	1.18706	2.27688	0.179208	6.62391	3.4981e-11	8.41486e-11
USA300HOU_1699	SACOL1761	USA300HOU_1699	ackA SACOL1761	GraRS	hypothetical protein	3551.57	11.7942	1.18647	2.27594	0.150201	7.89917	2.80772e-15	7.93308e-15
USA300HOU_0430	-	ssl8	-	-	superantigen-like protein 8	69.3429	6.11568	1.18599	2.2752	0.36651	3.2359	0.00121258	0.00185971
USA300HOU_1283	SACOL1385	citB	citB	Fur	aconitate hydratase	14709.8	13.8445	1.18326	2.27089	0.13758	8.60056	7.93305e-18	2.43891e-17
USA300HOU_1977	-	USA300HOU_1977	-	-	hypothetical protein	64.1905	6.00429	1.18227	2.26934	0.329825	3.58455	0.000337659	0.000537813
USA300HOU_0457	SACOL0494	mpsA	mpsBA	AgrA	NADH dehydrogenase subunit 5	3730.72	11.8652	1.18052	2.26659	0.17973	6.56833	5.08817e-11	1.2142e-10
USA300HOU_0462	SACOL0499	est	SACOL0498 est	-	esterase/lipase	2537.05	11.3089	1.17075	2.25129	0.151604	7.72242	1.14145e-14	3.15867e-14
USA300HOU_1216	SACOL1303	cinA	cinA	GraRS	competence-damage inducible protein CinA	1594.51	10.6389	1.16394	2.24068	0.145641	7.99182	1.32966e-15	3.7968e-15
USA300HOU_0930	SACOL0976	yitU	cdr yitU	GraRS	haloacid dehalogenase-like hydrolase	3451.94	11.7532	1.16349	2.23999	0.152698	7.61956	2.54546e-14	6.91573e-14
USA300HOU_0841	-	USA300HOU_0841	-	-	hypothetical protein	132.74	7.05246	1.1626	2.23861	0.271885	4.27607	1.9022e-05	3.34503e-05
USA300HOU_0628	SACOL1576	USA300HOU_0628	SACOL1575 SACOL1576 SACOL1577 SACOL1578	-	traG protein	66.399	6.05309	1.16211	2.23784	0.339133	3.42671	0.000610942	0.000959439
USA300HOU_0029	SACOL0031	ugpQ	-	GraRS	glycerophosphodiester phosphodiesterase	775.709	9.59937	1.15859	2.2324	0.171431	6.75836	1.39558e-11	3.43086e-11
USA300HOU_0090	SACOL0061	tauE	cstR tauE	CstR	hypothetical membrane protein	279.646	8.12746	1.15793	2.23137	0.21783	5.31576	1.06213e-07	2.13778e-07
USA300HOU_0878	SACOL0921	USA300HOU_0878	SACOL0921 fabK	SigB	CBS domain protein	643.483	9.32976	1.15579	2.22806	0.219725	5.26016	1.43931e-07	2.87969e-07
USA300HOU_0929	SACOL0975	cdr	cdr yitU	GraRS	coenzyme A disulfide reductase	10254.7	13.324	1.15107	2.22078	0.144603	7.96016	1.71811e-15	4.89561e-15
USA300HOU_1026	SACOL1092	ptsI	ptsH ptsI	-	phosphoenolpyruvate-protein phosphotransferase	61295.4	15.9035	1.14854	2.2169	0.12677	9.06003	1.30415e-19	4.27349e-19
USA300HOU_0018	SACOL0019	walR	walRKHI	GraRS	response regulator VicR	3955.24	11.9495	1.14751	2.21532	0.13351	8.59493	8.33168e-18	2.55562e-17
USA300HOU_0168	SACOL0141	cap5F	cap5ABCDEFGHIJKLMNOP	SigB	capsular polysaccharide biosynthesis protein Cap5F	57.9783	5.85744	1.14749	2.21529	0.39044	2.93897	0.00329302	0.00488589
USA300HOU_2672	SACOL2695	USA300HOU_2672	SACOL2695	-	hypothetical protein	257.944	8.01091	1.14612	2.21318	0.228735	5.01068	5.42393e-07	1.0485e-06
USA300HOU_1069	SACOL1146	isdG	isdABCDEFG	Fur	heme-degrading monooxygenase IsdG	116.475	6.86387	1.14593	2.21289	0.290217	3.94854	7.863e-05	0.000132132
USA300HOU_0731	SACOL0768	saeP	saeSRQP	-	hypothetical lipoprotein	1457.04	10.5088	1.14522	2.2118	0.231708	4.94251	7.71239e-07	1.47917e-06
USA300HOU_2404	SACOL2421	hlgC	hlgCB	SaeRS	gamma hemolysin component C	149.302	7.22209	1.14491	2.21132	0.32455	3.52768	0.000419219	0.000663394
USA300HOU_0867	SACOL0908	ear	ear	SaeRS	Ear protein	333.283	8.3806	1.14292	2.20827	0.234058	4.88305	1.04456e-06	1.98355e-06
USA300HOU_2517	SACOL2539	srtA	srtA	MgrA	sortase	3951.69	11.9483	1.14225	2.20724	0.155651	7.33849	2.1601e-13	5.71841e-13
USA300HOU_0332	SACOL0309	psuG	SACOL0308 psuG nupC	CcpA	hypothetical protein	68.8554	6.1055	1.14134	2.20586	0.338436	3.3724	0.00074517	0.00116141
USA300HOU_1295	SACOL1397	msrA2	msrA2	Rot	methionine sulfoxide reductase A	476.347	8.89587	1.13689	2.19906	0.163698	6.94504	3.78361e-12	9.48372e-12
USA300HOU_0769	SACOL0805	USA300HOU_0769	SACOL0805	-	glycerate kinase	3932.87	11.9414	1.13663	2.19867	0.161743	7.02741	2.10403e-12	5.33856e-12
USA300HOU_1275	SACOL1364	thrB	hom thrC thrB	CodY	homoserine kinase	1609.58	10.6525	1.13403	2.19471	0.144946	7.82379	5.12554e-15	1.43911e-14
USA300HOU_0563	SACOL0616	nagB	nagB hxlAB	SigB	glucosamine-6-phosphate deaminase	963.896	9.91273	1.13403	2.1947	0.145602	7.78852	6.78001e-15	1.89375e-14
USA300HOU_0173	SACOL0146	cap5K	cap5ABCDEFGHIJKLMNOP	SigB	capsular polysaccharide synthesis protein Cap5K	99.7864	6.64077	1.13354	2.19396	0.28347	3.9988	6.36655e-05	0.000108135
USA300HOU_0170	SACOL0143	cap5H	cap5ABCDEFGHIJKLMNOP	SigB	capsular polysaccharide biosynthesis protein Cap5H	34.1557	5.09405	1.13353	2.19395	0.425645	2.66309	0.00774271	0.0110194
USA300HOU_0914	SACOL0957	ppi	ppi	-	putative cyclophilin type peptidyl-prolyl cis-trans isomerase	2642.67	11.3678	1.1333	2.19359	0.141552	8.00625	1.18261e-15	3.38772e-15
USA300HOU_0803	SACOL0839	pgk	gapR gap pgk tpiA pgm eno	CggR	phosphoglycerate kinase	25806.2	14.6554	1.12949	2.18781	0.146774	7.69542	1.41025e-14	3.88252e-14
USA300HOU_0714	SACOL0751	phrB	phrB	-	deoxyribodipyrimidine photolyase	2731.74	11.4156	1.12436	2.18005	0.154645	7.2706	3.57885e-13	9.391e-13
USA300HOU_1307	SACOL1408	trpB	trpE trpG trpD trpC trpF trpB trpA	CodY	tryptophan synthase subunit beta	85.7279	6.42169	1.12288	2.17781	0.293199	3.82974	0.000128276	0.000211589
USA300HOU_2675	SACOL2698	hisA	hisI hisF hisA hisH hisB hisC hisD hisG hisZ	HisR	1-(5-phosphoribosyl)-5-[(5- phosphoribosylamino)methylideneamino] imidazole-4-carboxamide isomerase	237.115	7.88945	1.12157	2.17584	0.243044	4.6147	3.93655e-06	7.27978e-06
USA300HOU_2495	SACOL2517	USA300HOU_2495	gntPKR SACOL2517	GraRS	MerR family transcriptional regulator	1140.4	10.1553	1.12017	2.17373	0.141411	7.92138	2.34884e-15	6.65052e-15
USA300HOU_0804	SACOL0840	tpiA	gapR gap pgk tpiA pgm eno	CggR	triose-phosphate isomerase	23931.5	14.5466	1.12008	2.17359	0.152109	7.36365	1.78954e-13	4.74679e-13
USA300HOU_1038	SACOL1104	pdhC	pdhA pdhB pdhC pdhD	PDH	dihydrolipoyllysine-residue acetyltransferase	91782.9	16.4859	1.11351	2.16372	0.135713	8.2049	2.30778e-16	6.79936e-16
USA300HOU_2676	SACOL2699	hisH	hisI hisF hisA hisH hisB hisC hisD hisG hisZ	HisR	imidazole glycerol phosphate synthase subunit HisH	148.638	7.21566	1.10864	2.15642	0.271437	4.08432	4.42054e-05	7.59462e-05
USA300HOU_2698	SACOL2720	USA300HOU_2698	SACOL2720	SigB	hypothetical protein	92.1853	6.52646	1.10861	2.15637	0.284976	3.89018	0.000100168	0.000166452
USA300HOU_0839	SACOL0876	arsC1	arsC1	-	putative arsenate Reductase (ArsC) family protein	1307.4	10.3525	1.10855	2.15629	0.145804	7.60304	2.8925e-14	7.81905e-14
USA300HOU_1743	SACOL1802	USA300HOU_1743	SACOL1802 rsuA SACOL1804	SigB	hypothetical protein	4240.31	12.05	1.10557	2.15183	0.144199	7.66697	1.76108e-14	4.8286e-14
USA300HOU_1185	SACOL1271	hslU	xerC hslV hslU codY	GraRS	T01 family HslU component of HsIUV peptidase	12139.1	13.5674	1.10224	2.14688	0.12991	8.48467	2.16337e-17	6.55353e-17
USA300HOU_1516	SACOL1558	brxB	SACOL1557 brxB	BSH	bacillredoxin BrxB	1144.28	10.1602	1.10149	2.14577	0.136931	8.04415	8.6844e-16	2.50107e-15
USA300HOU_1680	SACOL1740	phoP	phoR phoP	-	alkaline phosphatase synthesis transcriptional regulatory protein	1031.1	10.01	1.09992	2.14343	0.19977	5.50591	3.67262e-08	7.53883e-08
USA300HOU_1724	SACOL1785	acuC	acuA acuC	CcpA	acetoin utilization protein AcuC	635.05	9.31073	1.09204	2.13175	0.225015	4.85317	1.21503e-06	2.29591e-06
USA300HOU_0176	SACOL0149	cap5N	cap5ABCDEFGHIJKLMNOP	SigB	capsular polysaccharide biosynthesis protein Cap5N	217.567	7.76532	1.09054	2.12954	0.209432	5.20713	1.91787e-07	3.8201e-07
USA300HOU_1508	SACOL1550	graE	graE	-	AraC family transcriptional regulator	4216.34	12.0418	1.08846	2.12647	0.124792	8.7222	2.72858e-18	8.58512e-18
USA300HOU_0020	SACOL0021	walH	walRKHI	GraRS	hypothetical protein YycH	9135.08	13.1572	1.08517	2.12163	0.13644	7.95345	1.81382e-15	5.1574e-15
USA300HOU_2002	-	USA300HOU_2002	-	-	hypothetical protein	47.9784	5.58431	1.08457	2.12074	0.369499	2.93525	0.00333281	0.0049422
USA300HOU_1025	SACOL1091	ptsH	ptsH ptsI	-	phosphocarrier protein ptsH	11533.8	13.4936	1.08336	2.11897	0.131942	8.2109	2.19542e-16	6.48966e-16
USA300HOU_1924	-	USA300HOU_1924	-	-	hypothetical protein	55.3202	5.78973	1.07991	2.11391	0.351385	3.07331	0.002117	0.00319213
USA300HOU_1440	SACOL0380	USA300HOU_1440	SACOL0376 - SACOL0386	-	hypothetical protein	48.2703	5.59306	1.07872	2.11217	0.386245	2.79285	0.00522465	0.00759255
USA300HOU_0674	SACOL0710	USA300HOU_0674	SACOL0710	-	hypothetical protein	9102.85	13.1521	1.07771	2.11068	0.14754	7.30447	2.78353e-13	7.33269e-13
USA300HOU_0694	SACOL0731	ccpE	ccpE	-	LysR family transcriptional regulator	2910.24	11.5069	1.0777	2.11067	0.148867	7.23936	4.50792e-13	1.176e-12
USA300HOU_0466	SACOL0508	USA300HOU_0466	SACOL0508	GraRS	hypothetical protein	957.37	9.90293	1.07624	2.10854	0.184611	5.82978	5.55003e-09	1.18828e-08
USA300HOU_0174	SACOL0147	cap5L	cap5ABCDEFGHIJKLMNOP	SigB	capsular polysaccharide biosynthesis protein Cap5L	180.444	7.49541	1.07428	2.10567	0.220805	4.86529	1.14292e-06	2.16269e-06
USA300HOU_1604	SACOL1658	USA300HOU_1604	SACOL1658	-	hypothetical protein	411.032	8.68311	1.07408	2.10538	0.216464	4.96194	6.97925e-07	1.34048e-06
USA300HOU_1037	SACOL1103	pdhB	pdhA pdhB pdhC pdhD	PDH	pyruvate dehydrogenase (acetyl-transferring) beta subunit	57282.3	15.8058	1.06989	2.09928	0.139696	7.65875	1.87748e-14	5.13727e-14
USA300HOU_0630	SACOL1578	USA300HOU_0630	SACOL1575 SACOL1576 SACOL1577 SACOL1578	-	FtsK/SpoIIIE family protein	49.3302	5.6244	1.06503	2.09221	0.374106	2.84686	0.00441525	0.00646527
USA300HOU_0637	SACOL1585	USA300HOU_0637	SACOL1585	-	hypothetical protein	90.7594	6.50397	1.06241	2.08841	0.288516	3.68232	0.000231121	0.00037366
USA300HOU_2258	SACOL2269	moeB	moaB moeB modC modB modA	MgrA	molybdopterin biosynthesis protein MoeB	1912.95	10.9016	1.05988	2.08475	0.152465	6.9516	3.61167e-12	9.06967e-12
USA300HOU_0805	SACOL0841	pgm	gapR gap pgk tpiA pgm eno	CggR	bisphosphoglycerate mutase	44236.8	15.433	1.05667	2.08013	0.146866	7.19481	6.25496e-13	1.62074e-12
USA300HOU_0328	SACOL0305	USA300HOU_0328	SACOL0305 SACOL0306	SigB	ABC transporter, membrane protein	1539.66	10.5884	1.0551	2.07786	0.142737	7.3919	1.44751e-13	3.85476e-13
USA300HOU_2502	SACOL2524	USA300HOU_2502	yvmA SACOL2524	-	MarR family transcriptional regulator	113.441	6.82579	1.0519	2.07326	0.255684	4.11407	3.88743e-05	6.69585e-05
USA300HOU_0450	SACOL0489	USA300HOU_0450	lpl2 SACOL0487 SACOL0488 SACOL0489	TraP	hypothetical protein	345.071	8.43075	1.05118	2.07222	0.238496	4.40752	1.04563e-05	1.87057e-05
USA300HOU_0863	-	USA300HOU_0863	-	-	hypothetical protein	125.903	6.97617	1.05096	2.07191	0.278146	3.77846	0.000157804	0.000258864
USA300HOU_0339	SACOL0316	USA300HOU_0339	SACOL0316	-	hypothetical protein	72.6739	6.18336	1.0475	2.06694	0.31912	3.28245	0.00102908	0.00158915
USA300HOU_0871	SACOL0915	sufD	sufCDSUB	PerR	FeS assembly protein SufD	18266.9	14.1569	1.04335	2.06101	0.135018	7.7275	1.09681e-14	3.03827e-14
USA300HOU_0636	SACOL1584	USA300HOU_0636	SACOL1584	-	hypothetical protein	88.8523	6.47334	1.04307	2.0606	0.306932	3.39836	0.000677902	0.00105903
USA300HOU_2665	SACOL2688	icaR	icaR	TraP	Ica operon transcriptional regulator R	3611.18	11.8183	1.03879	2.0545	0.155401	6.6846	2.31558e-11	5.63583e-11
USA300HOU_1068	SACOL1144	isdF	isdABCDEFG	Fur	hemoglobin iron ABC transporter, permease IsdF	213.348	7.73707	1.03398	2.04767	0.27617	3.744	0.000181114	0.000295121
USA300HOU_pUSA10HOUMR0006	-	USA300HOU_pUSA10HOUMR0006	-	-	possible membrane protein	1090.8	10.0912	1.03313	2.04645	0.172425	5.99175	2.07601e-09	4.57983e-09
USA300HOU_1515	SACOL1557	USA300HOU_1515	SACOL1557 brxB	BSH	hypothetical protein	2304.91	11.1705	1.03119	2.04371	0.140474	7.34078	2.12349e-13	5.62705e-13
USA300HOU_0862	SACOL0898	USA300HOU_0862	SACOL0898 SACOL0899 SACOL0900	-	pathogenicity island protein	129.352	7.01516	1.0299	2.04188	0.262898	3.91748	8.9481e-05	0.000149618
USA300HOU_0561	SACOL0614	bshB	SACOL0613 bshB folE2	BSH	bacillithiol biosynthesis deacetylase BshB2	3228.23	11.6565	1.02965	2.04153	0.133548	7.70997	1.25846e-14	3.47176e-14
USA300HOU_0045	SACOL0046	USA300HOU_0045	SACOL0046 SACOL0047	-	metallo-beta-lactamase	32.7623	5.03396	1.029	2.04061	0.472762	2.17657	0.0295126	0.0394333
USA300HOU_1384	SACOL1485	USA300HOU_1384	gpsB SACOL1485 SACOL1486	GraRS	hypothetical protein	5327.4	12.3792	1.029	2.04061	0.124204	8.28477	1.1834e-16	3.52529e-16
USA300HOU_pUSA300HOUMR0011	-	blaZ	-	-	beta-lactamase	2116.14	11.0472	1.0287	2.04018	0.18191	5.65498	1.55865e-08	3.26431e-08
USA300HOU_1736	SACOL1796	USA300HOU_1736	SACOL1796	-	hypothetical protein	2501.74	11.2887	1.02737	2.03831	0.172533	5.95465	2.60631e-09	5.689e-09
USA300HOU_1711	SACOL1772	USA300HOU_1711	SACOL1772 serA	CodY	class V aminotransferase	1013.74	9.98547	1.02482	2.03471	0.153335	6.68357	2.33194e-11	5.67051e-11
USA300HOU_2424	SACOL2441	cycA	cycA SACOL2442	-	putative amino acid permease	727.232	9.50627	1.02477	2.03464	0.281389	3.64184	0.000270694	0.000435542
USA300HOU_2658	SACOL2681	USA300HOU_2658	SACOL2681	SigB	hypothetical protein	689.846	9.43013	1.02326	2.03251	0.219846	4.65445	3.24847e-06	6.02806e-06
USA300HOU_0693	SACOL0730	USA300HOU_0693	SACOL0730	-	hypothetical protein	1511.84	10.5621	1.02223	2.03105	0.145735	7.01429	2.31115e-12	5.85854e-12
USA300HOU_0560	SACOL0613	folE2	SACOL0613 bshB folE2	-	GTP cyclohydrolase	5023.05	12.2943	1.02082	2.02907	0.12435	8.20919	2.22688e-16	6.57542e-16
USA300HOU_1310	SACOL1411	femB	femAB	GraRS	methicillin resistance factor FemB	11596.1	13.5014	1.01901	2.02653	0.14391	7.08088	1.4324e-12	3.66209e-12
USA300HOU_1452	SACOL0368	USA300HOU_1452	-	-	prophage L54a, HK97 family portal protein	96.8034	6.59699	1.01892	2.0264	0.278368	3.66034	0.000251883	0.000405761
USA300HOU_0609	SACOL0658	USA300HOU_0609	SACOL0658 SACOL0659	-	HD domain-containing protein	3900.17	11.9293	1.01844	2.02573	0.134504	7.57183	3.68002e-14	9.91798e-14
USA300HOU_1332	SACOL1432	dapD	lysC asd dapA dapB dapD	CodY	2,3,4,5-tetrahydropyridine-2,6-dicarboxylate N-succinyltransferase	1209.5	10.2402	1.01835	2.0256	0.153521	6.63327	3.28326e-11	7.93357e-11
USA300HOU_pUSA300HOUMR0004	-	USA300HOU_pUSA300HOUMR0004	-	-	hypothetical protein	1004.48	9.97223	1.0168	2.02342	0.172609	5.89077	3.844e-09	8.31628e-09
USA300HOU_2674	SACOL2697	hisF	hisI hisF hisA hisH hisB hisC hisD hisG hisZ	HisR	imidazole glycerol phosphate synthase subunit HisF	299.896	8.22832	1.01658	2.02311	0.193518	5.25315	1.49516e-07	2.98698e-07
USA300HOU_0443	SACOL0482	lpl5	lpl5	-	staphylococcal tandem lipoprotein	42.0751	5.39489	1.01616	2.02253	0.459687	2.21055	0.0270671	0.0364924
USA300HOU_2138	-	USA300HOU_2138	-	-	hypothetical protein	7023.14	12.7779	1.01408	2.01962	0.234638	4.3219	1.54692e-05	2.73639e-05
USA300HOU_0681	SACOL0717	graS	graXRS	GraRS	sensor histidine kinase	1730.34	10.7568	1.00579	2.00804	0.154731	6.50023	8.0196e-11	1.89522e-10
USA300HOU_1873	SACOL1936	USA300HOU_1873	SACOL1936 pepS yfkK	-	hypothetical protein	2423.61	11.2429	1.00536	2.00744	0.141604	7.09978	1.24952e-12	3.20063e-12
USA300HOU_0089	-	USA300HOU_0089	-	-	hypothetical protein	53.9601	5.75382	1.00492	2.00683	0.352196	2.8533	0.0043268	0.00634612
USA300HOU_0695	-	USA300HOU_0695	-	-	hypothetical protein	524.888	9.03587	1.00413	2.00573	0.18001	5.57816	2.43081e-08	5.03204e-08
USA300HOU_1437	SACOL0383	USA300HOU_1437	SACOL0376 - SACOL0386	-	hypothetical protein	132.395	7.0487	1.00207	2.00287	0.243341	4.11796	3.82241e-05	6.58808e-05
USA300HOU_1558	SACOL1613	znuC	znuCB zur	Zur	zinc ABC transporter, ATP-binding protein	2012.12	10.9745	1.00173	2.00241	0.152411	6.57259	4.94484e-11	1.1821e-10
USA300HOU_0713	SACOL0750	USA300HOU_0713	SACOL0750	-	anion transporter family protein	1894	10.8872	1.00028	2.00039	0.155208	6.44475	1.15788e-10	2.71485e-10
USA300HOU_0828	SACOL0865	USA300HOU_0828	SACOL0865	-	hypothetical protein	182.423	7.51114	0.994853	1.99288	0.261333	3.80685	0.000140751	0.000231597
USA300HOU_1441	-	USA300HOU_1441	-	-	possible bacteriophage tail protein	377.477	8.56025	0.992468	1.98959	0.217625	4.56045	5.10451e-06	9.36873e-06
USA300HOU_0172	SACOL0145	cap5J	cap5ABCDEFGHIJKLMNOP	SigB	capsular polysaccharide biosynthesis protein Cap5J	88.6616	6.47024	0.9922	1.98922	0.309068	3.21029	0.001326	0.00202786
USA300HOU_1036	SACOL1102	pdhA	pdhA pdhB pdhC pdhD	PDH	pyruvate dehydrogenase (acetyl-transferring) alpha subunit	69952.8	16.0941	0.990156	1.9864	0.135511	7.30681	2.73557e-13	7.2205e-13
USA300HOU_2173	SACOL2171	iucB	iucB	Fur	possible Iuc family aerobactin synthesis protein	1297.03	10.341	0.986442	1.98129	0.150638	6.54841	5.81511e-11	1.38399e-10
USA300HOU_2351	SACOL2365	tpgX	tpgX	SigB	putative lipoprotein	1712.17	10.7416	0.984062	1.97803	0.19514	5.04285	4.58654e-07	8.91753e-07
USA300HOU_1410	SACOL1513	hup	hup	ArlR	DNA-binding protein HU	112814	16.7836	0.976997	1.96836	0.18786	5.20067	1.9857e-07	3.94643e-07
USA300HOU_1557	SACOL1612	znuB	znuCB zur	Zur	zinc ABC transporter, permease	2551.3	11.317	0.97441	1.96484	0.151635	6.42604	1.30971e-10	3.06016e-10
USA300HOU_0646	SACOL0682	mnhD	SACOL0678 mnhABCDEFG	TraP	CPA3 family monovalent cation (K+ or Na+):proton (H+) antiporter-3, MnhD subunit	97.7338	6.61079	0.974102	1.96442	0.272247	3.57801	0.000346222	0.000551125
USA300HOU_1395	SACOL1497	papS	dinG birA papS bshA	BSH	polynucleotide adenylyltransferase	2558.35	11.321	0.967054	1.95485	0.127577	7.58016	3.45134e-14	9.31099e-14
USA300HOU_2693	SACOL2715	USA300HOU_2693	SACOL2715 padR	-	hypothetical protein	580.352	9.18078	0.966961	1.95472	0.163182	5.92567	3.11018e-09	6.76683e-09
USA300HOU_1591	SACOL1646	comEA	holA comEC comEB comEA ubiE rsfS yqeK nadD yhbY aroE yqeH yqeG mtn	-	comE operon protein 1-like protein	721.099	9.49405	0.962733	1.949	0.152192	6.32577	2.51974e-10	5.7967e-10
USA300HOU_0680	SACOL0716	graR	graXRS	GraRS	response regulator	1017.77	9.9912	0.96271	1.94897	0.149646	6.43325	1.24907e-10	2.92357e-10
USA300HOU_2364	-	araC	-	-	AraC family transcription regulator	2108.7	11.0421	0.962085	1.94812	0.133951	7.18237	6.85107e-13	1.77178e-12
USA300HOU_2434	SACOL2450	opuCD	opuCD opuCC opuCB opuCA	GraRS	glycine betaine/L-proline ABC transporter, membrane protein	302.748	8.24197	0.957475	1.94191	0.180358	5.30875	1.10378e-07	2.21995e-07
USA300HOU_0333	SACOL0310	nupC	SACOL0308 psuG nupC	CcpA	nucleoside permease	114.422	6.83822	0.956104	1.94006	0.253531	3.77115	0.000162497	0.000265913
USA300HOU_1179	SACOL1265	fmhC	lytN fmhC	MgrA	endopeptidase resistance gene	362.418	8.50151	0.954903	1.93845	0.183877	5.19317	2.06747e-07	4.09683e-07
USA300HOU_1346	SACOL1447	USA300HOU_1346	SACOL1446 SACOL1447	-	hypothetical protein	5339.65	12.3825	0.954052	1.93731	0.166549	5.72837	1.01401e-08	2.1454e-08
USA300HOU_0865	-	USA300HOU_0865	-	-	hypothetical protein	359.94	8.49161	0.953253	1.93623	0.205633	4.63569	3.55749e-06	6.5924e-06
USA300HOU_1331	SACOL1431	dapB	lysC asd dapA dapB dapD	CodY	dihydrodipicolinate reductase	1154.97	10.1736	0.953038	1.93594	0.141451	6.73758	1.61048e-11	3.94113e-11
USA300HOU_2436	SACOL2452	opuCB	opuCD opuCC opuCB opuCA	GraRS	glycine betaine/choline ABC transporter, membrane protein	154.623	7.27261	0.950032	1.93192	0.245731	3.86614	0.000110571	0.000183285
USA300HOU_0781	SACOL0817	USA300HOU_0781	SACOL0817	-	hypothetical protein	139.396	7.12305	0.949794	1.9316	0.272415	3.48656	0.000489268	0.000772422
USA300HOU_1794	SACOL1854	USA300HOU_1794	SACOL1854	-	hypothetical protein	268.501	8.06878	0.949179	1.93077	0.221271	4.28967	1.78941e-05	3.15483e-05
USA300HOU_1874	SACOL1937	ampS	SACOL1936 pepS yfkK	-	aminopeptidase PepS	3762.02	11.8773	0.948649	1.93006	0.136167	6.96681	3.242e-12	8.18373e-12
USA300HOU_0720	SACOL0756	ybaK	ybaK	-	putative prolyl-tRNA synthetase	246.918	7.94789	0.943496	1.92318	0.199453	4.73042	2.24057e-06	4.18958e-06
USA300HOU_2501	SACOL2523	yvmA	yvmA SACOL2524	-	MFS family major facilitator transporter	343.337	8.42348	0.942846	1.92232	0.19634	4.80209	1.57015e-06	2.95447e-06
USA300HOU_2679	SACOL2702	hisD	hisI hisF hisA hisH hisB hisC hisD hisG hisZ	HisR	histidinol dehydrogenase	456.891	8.83571	0.934664	1.91145	0.204719	4.5656	4.98061e-06	9.15382e-06
USA300HOU_1556	SACOL1611	zur	znuCB zur	Zur	Zn-uptake transcriptional regulator	1227.27	10.2612	0.928927	1.90386	0.150407	6.17611	6.57009e-10	1.48476e-09
USA300HOU_1830	SACOL1894	hit	hit	AgrA	HIT family protein	2305.37	11.1708	0.928446	1.90322	0.174483	5.32112	1.03131e-07	2.07732e-07
USA300HOU_1852	SACOL1915	artQ	artQM	ArgR	glutamate ABC transporter, ATP-binding protein	1428.25	10.48	0.925438	1.89926	0.196571	4.7079	2.50281e-06	4.67668e-06
USA300HOU_1046	-	USA300HOU_1046	-	-	hypothetical protein	55.2712	5.78846	0.924513	1.89804	0.349229	2.6473	0.00811381	0.0115171
USA300HOU_0021	SACOL0022	walI	walRKHI	GraRS	hypothetical protein YycI	5995.1	12.5496	0.921676	1.89431	0.141011	6.53619	6.31071e-11	1.49928e-10
USA300HOU_1880	SACOL1942	vraR	vraRSTU	VraSR	response regulator VraR	2972.39	11.5374	0.920174	1.89234	0.139119	6.6143	3.73309e-11	8.95608e-11
USA300HOU_2587	SACOL2609	phnB	phnB	MgrA	3-demethylubiquinone-9 3-methyltransferase	2831.79	11.4675	0.917728	1.88914	0.231365	3.96659	7.29089e-05	0.000122825
USA300HOU_1396	SACOL1498	bshA	dinG birA papS bshA	BSH	glycosyltransferase	2181.69	11.0912	0.916774	1.88789	0.139512	6.57131	4.9874e-11	1.19121e-10
USA300HOU_1938	SACOL1998	USA300HOU_1938	SACOL1998	-	hypothetical protein	371.206	8.53608	0.914004	1.88427	0.219367	4.16656	3.09235e-05	5.35038e-05
USA300HOU_2546	SACOL2566	mmpL	mmpL	GraRS	MmpL efflux pump	493.878	8.94801	0.911758	1.88134	0.175643	5.19098	2.09195e-07	4.14228e-07
USA300HOU_1430	-	lukF-PV	-	-	Panton-Valentine leukocidin subunit F	337.2	8.39746	0.906161	1.87405	0.206591	4.38626	1.15319e-05	2.05479e-05
USA300HOU_1815	SACOL1878	epiA	epiGEFPDCBA	SigB	lantibiotic epidermin EpiA	64.8562	6.01917	0.903715	1.87088	0.329127	2.74579	0.00603651	0.00871111
USA300HOU_1692	SACOL1753	uspA2	uspA2	-	universal stress protein	5703.53	12.4776	0.903541	1.87065	0.15414	5.86184	4.57778e-09	9.84827e-09
USA300HOU_0696	SACOL0733	USA300HOU_0696	SACOL0733 SACOL0734	-	sugar efflux transporter	3359.68	11.7141	0.900467	1.86667	0.140354	6.41569	1.40191e-10	3.2699e-10
USA300HOU_1459	-	USA300HOU_1459	-	-	hypothetical bacteriophage protein	171.241	7.41989	0.899809	1.86582	0.233816	3.84836	0.000118909	0.0001965
USA300HOU_1293	SACOL1395	yrrI	glcT SACOL1394 yrrI	-	putative transporter	6704.04	12.7108	0.896095	1.86102	0.128573	6.96956	3.17944e-12	8.04441e-12
USA300HOU_2618	SACOL2639	cysJ	cysJ-cysG	CymR	sulfite reductase (NADPH) alpha subunit	908.069	9.82666	0.892941	1.85696	0.158092	5.64823	1.62105e-08	3.38969e-08
USA300HOU_0591	SACOL0643	USA300HOU_0591	SACOL0643 SACOL0644	-	hypothetical protein	361.309	8.49709	0.892915	1.85692	0.231637	3.8548	0.000115825	0.000191639
USA300HOU_2649	SACOL2671	secA2	gtfAB secA2 asp3 asp2 asp1	SigB	Sec family Type I general secretory pathway protein SecA2	2330.92	11.1867	0.891147	1.85465	0.1579	5.64375	1.66384e-08	3.47648e-08
USA300HOU_2281	-	USA300HOU_2281	-	-	hypothetical protein	3102.31	11.5991	0.890915	1.85435	0.168188	5.29715	1.17623e-07	2.36036e-07
USA300HOU_0562	SACOL0615	USA300HOU_0562	SACOL0613 bshB folE2	-	hypothetical protein	2386.34	11.2206	0.885454	1.84735	0.138894	6.37503	1.82921e-10	4.24447e-10
USA300HOU_0697	SACOL0734	USA300HOU_0697	SACOL0733 SACOL0734	-	hypothetical protein	1396.6	10.4477	0.88534	1.8472	0.149433	5.92467	3.12931e-09	6.80297e-09
USA300HOU_0372	SACOL0422	USA300HOU_0372	SACOL0420 SACOL0421 SACOL0422 SACOL0424	-	ABC transporter ATP-binding protein	893.043	9.80259	0.884717	1.8464	0.200563	4.41117	1.02815e-05	1.84054e-05
USA300HOU_2340	SACOL2354	USA300HOU_2340	SACOL2354	-	hypothetical protein	410.357	8.68074	0.883445	1.84478	0.172155	5.13169	2.87156e-07	5.63615e-07
USA300HOU_1953	-	USA300HOU_1953	-	-	hypothetical protein	2944.63	11.5239	0.880749	1.84133	0.196624	4.47936	7.4866e-06	1.35337e-05
USA300HOU_1627	-	USA300HOU_1627	-	-	hypothetical protein	429.255	8.74569	0.876388	1.83577	0.174417	5.02467	5.04297e-07	9.76962e-07
USA300HOU_1914	SACOL1974	nadE	nadE pncB	-	NAD synthetase	1496.72	10.5476	0.872012	1.83021	0.18968	4.59727	4.28066e-06	7.89981e-06
USA300HOU_1689	SACOL1750	dnaE	dnaE SACOL1751	-	DNA polymerase III subunit alpha	10752	13.3923	0.869462	1.82698	0.139317	6.24091	4.35044e-10	9.94863e-10
USA300HOU_1998	-	USA300HOU_1998	-	-	hypothetical protein	3400.75	11.7316	0.865907	1.82249	0.22077	3.92221	8.77399e-05	0.000146889
USA300HOU_0548	SACOL0601	USA300HOU_0548	ilvE SACOL0601	CodY	hypothetical protein	610.985	9.25499	0.862971	1.81878	0.175087	4.92881	8.27322e-07	1.58447e-06
USA300HOU_0350	SACOL0400	ulaA	ulaA SACOL0401 SACOL0402 SACOL0403	ArlR	PTS system ascorbate-specific transporter subunit IIC	197.456	7.62539	0.859389	1.81427	0.226235	3.79866	0.000145481	0.000239087
USA300HOU_1309	SACOL1410	femA	femAB	GraRS	methicillin resistance factor FemA	7355.69	12.8446	0.857173	1.81148	0.176769	4.84911	1.24015e-06	2.34173e-06
USA300HOU_1838	SACOL1902	USA300HOU_1838	SACOL1902 SACOL1903	GraRS	hypothetical protein	10634.9	13.3765	0.855638	1.80956	0.129107	6.62736	3.41742e-11	8.24291e-11
USA300HOU_1793	SACOL1853	USA300HOU_1793	SACOL1853	-	hypothetical protein	54.4884	5.76788	0.855562	1.80946	0.353456	2.42056	0.0154967	0.0215303
USA300HOU_1512	SACOL1554	gnd	gnd	-	6-phosphogluconate dehydrogenase	24306.4	14.569	0.854401	1.80801	0.129748	6.58507	4.54686e-11	1.08793e-10
USA300HOU_2540	SACOL2561	mvaS	mvaS	MgrA	hydroxymethylglutaryl-CoA synthase	9728.36	13.248	0.849923	1.8024	0.138579	6.13311	8.61777e-10	1.93774e-09
USA300HOU_2485	SACOL2504	USA300HOU_2485	SACOL2504	-	permease	329.567	8.36443	0.849012	1.80127	0.183317	4.63139	3.63217e-06	6.72614e-06
USA300HOU_0629	SACOL1577	USA300HOU_0629	SACOL1575 SACOL1576 SACOL1577 SACOL1578	-	hypothetical protein	362.399	8.50144	0.843964	1.79498	0.188667	4.47331	7.70193e-06	1.38986e-05
USA300HOU_2635	SACOL2657	arcA	arcCDBA	ArcR	arginine deiminase	204.39	7.67518	0.843483	1.79438	0.251422	3.35485	0.000794078	0.0012362
USA300HOU_1382	-	USA300HOU_1382	-	-	hypothetical protein	90721.1	16.4692	0.839987	1.79003	0.186443	4.50533	6.62698e-06	1.20805e-05
USA300HOU_1881	SACOL1943	vraS	vraRSTU	VraSR	sensor histidine kinase VraS	2842.37	11.4729	0.832013	1.78017	0.144702	5.74986	8.9319e-09	1.89723e-08
USA300HOU_0177	SACOL0150	cap5O	cap5ABCDEFGHIJKLMNOP	SigB	capsular polysaccharide biosynthesis protein Cap5O	373.536	8.5451	0.831106	1.77905	0.181528	4.57839	4.68578e-06	8.63558e-06
USA300HOU_2603	SACOL2625	USA300HOU_2603	SACOL2625	SigB	hypothetical protein	465.025	8.86116	0.830793	1.77866	0.208875	3.97747	6.96515e-05	0.000117633
USA300HOU_2441	SACOL2459	pnbA	pnbA	SigB	carboxylesterase	1710.82	10.7405	0.830195	1.77793	0.185872	4.4665	7.951e-06	1.43097e-05
USA300HOU_2627	SACOL2649	USA300HOU_2627	SACOL2649	-	hypothetical protein	3897.54	11.9283	0.828928	1.77637	0.168962	4.906	9.29513e-07	1.77135e-06
USA300HOU_2648	SACOL2670	gtfA	gtfAB secA2 asp3 asp2 asp1	SigB	glycosyl transferase, group 1 family protein	2520.57	11.2995	0.825978	1.77274	0.155091	5.32578	1.00523e-07	2.02642e-07
USA300HOU_0171	SACOL0144	cap5I	cap5ABCDEFGHIJKLMNOP	SigB	capsular polysaccharide biosynthesis protein Cap5I	72.4793	6.1795	0.822582	1.76857	0.312229	2.63455	0.00842491	0.011946
USA300HOU_1565	SACOL1620	yqfL	dnaG yqfL SACOL1621	-	Putative pyruvate, phosphate dikinase regulatory protein	1983.3	10.9537	0.815827	1.76031	0.156818	5.2024	1.96735e-07	3.91286e-07
USA300HOU_0461	SACOL0498	USA300HOU_0461	SACOL0498 SACOL0499	-	hypothetical protein	2117.86	11.0484	0.814839	1.7591	0.155417	5.24293	1.58045e-07	3.15504e-07
USA300HOU_1397	SACOL1499	mazG	mazG	-	nucleoside triphosphate pyrophosphohydrolase	557.862	9.12377	0.81457	1.75877	0.15867	5.13373	2.84049e-07	5.58332e-07
USA300HOU_0626	-	USA300HOU_0626	-	-	putative lipoprotein	1515.38	10.5655	0.812819	1.75664	0.164954	4.92756	8.32631e-07	1.5935e-06
USA300HOU_0175	SACOL0148	cap5M	cap5ABCDEFGHIJKLMNOP	SigB	capsular polysaccharide biosynthesis protein Cap5M	135.715	7.08443	0.812645	1.75643	0.252857	3.21385	0.00130967	0.00200414
USA300HOU_0401	SACOL0449	USA300HOU_0401	SACOL0449	-	hypothetical protein	1921.71	10.9082	0.811674	1.75525	0.150167	5.40516	6.47512e-08	1.31808e-07
USA300HOU_1875	SACOL1938	yfkK	SACOL1936 pepS yfkK	-	hypothetical protein	502.268	8.97231	0.809197	1.75224	0.182185	4.44162	8.92831e-06	1.60363e-05
USA300HOU_0520	SACOL0573	pilT	radA pilT	GraRS	Integral membrane protein (PIN domain superfamily)	2494.48	11.2845	0.806298	1.74872	0.160954	5.0095	5.45714e-07	1.05416e-06
USA300HOU_1184	SACOL1270	hslV	xerC hslV hslU codY	GraRS	T01 family HslV component of HsIUV peptidase	3296.16	11.6866	0.806275	1.74869	0.134225	6.00689	1.89114e-09	4.17543e-09
USA300HOU_0366	SACOL0416	efeU	efeOBU	Fur	OFeT family oxidase-dependent iron (Fe2+) transporter	239.054	7.9012	0.797869	1.73853	0.221236	3.60641	0.000310459	0.000496254
USA300HOU_0252	SACOL0224	glcC	SACOL0223 glcC	MgrA	PTS system, IIBC components	206.288	7.68852	0.796935	1.73741	0.212632	3.74795	0.000178283	0.00029086
USA300HOU_2268	SACOL2279	yut	yut	MgrA	membrane-bound urea transporter	94.8181	6.56709	0.796393	1.73675	0.320941	2.48143	0.0130855	0.018332
USA300HOU_0543	SACOL0596	kbl	kbl	CcpA	2-amino-3-ketobutyrate coenzyme A ligase	5142.28	12.3282	0.794605	1.7346	0.157605	5.04176	4.61265e-07	8.96182e-07
USA300HOU_1942	SACOL2002	map	map	SaeRS	cell surface protein MapW2	1057.66	10.0467	0.794162	1.73407	0.170665	4.65333	3.26619e-06	6.05677e-06
USA300HOU_2647	SACOL2669	gtfB	gtfAB secA2 asp3 asp2 asp1	SigB	hypothetical protein	2309.11	11.1731	0.793835	1.73368	0.143923	5.51568	3.47439e-08	7.13737e-08
USA300HOU_2435	SACOL2451	opuCC	opuCD opuCC opuCB opuCA	GraRS	glycine betaine/L-proline ABC transporter, binding protein	355.71	8.47456	0.782248	1.71981	0.192235	4.06924	4.71671e-05	8.08278e-05
USA300HOU_0189	SACOL0161	USA300HOU_0189	SACOL0161	AgrA	hypothetical protein	833.77	9.70351	0.779294	1.71629	0.176074	4.42594	9.60221e-06	1.72122e-05
USA300HOU_1181	SACOL1267	topA	dprA topA	MgrA	DNA topoisomerase A	10711.2	13.3868	0.77546	1.71174	0.15682	4.94492	7.61767e-07	1.46205e-06
USA300HOU_2271	SACOL2282	ureC	ureABCEFGD	GraRS	urease alpha subunit	139.829	7.12752	0.772792	1.70857	0.246369	3.13672	0.00170848	0.00258776
USA300HOU_0378	SACOL0429	metF	metEFCI	MgrA	methylenetetrahydrofolate reductase/homocysteine S-methyltransferase	1064.37	10.0558	0.772133	1.70779	0.144905	5.32854	9.90076e-08	2.00025e-07
USA300HOU_1820	SACOL1883	USA300HOU_1820	SACOL1882 SACOL1883	-	hypothetical protein	1088	10.0875	0.771751	1.70734	0.179482	4.29988	1.70893e-05	3.01502e-05
USA300HOU_1520	SACOL1563	lpdA	bfmBB bfmAB bfmAA lpdA	GraRS	dihydrolipoyl dehydrogenase	7576.59	12.8873	0.766851	1.70155	0.13647	5.61921	1.91836e-08	3.98966e-08
USA300HOU_2473	SACOL2493	USA300HOU_2473	SACOL2493	-	hypothetical protein	317.199	8.30924	0.766659	1.70133	0.225191	3.40448	0.000662899	0.00103679
USA300HOU_0547	SACOL0600	ilvE	ilvE SACOL0601	CodY	branched-chain amino acid aminotransferase	5565.97	12.4424	0.766295	1.7009	0.143885	5.32577	1.00529e-07	2.02642e-07
USA300HOU_0959	SACOL1006	yjbM	yjbM hbo	GraRS	hypothetical protein	1299.48	10.3437	0.766196	1.70078	0.174889	4.38104	1.18116e-05	2.10183e-05
USA300HOU_2576	SACOL2598	cobW_3	SACOL2600 feoB_3 cobW_3	Zur	cobalamin (vitamin B12) biosynthesis protein	339.178	8.4059	0.764127	1.69834	0.191651	3.98708	6.68914e-05	0.000113399
USA300HOU_0471	SACOL0513	gltC	gltC	-	transcriptional regulatory protein GltC	109.027	6.76854	0.762157	1.69602	0.265319	2.87261	0.00407099	0.00598728
USA300HOU_2535	SACOL2556	USA300HOU_2535	SACOL2556	SarA	hypothetical protein	37863.8	15.2085	0.761966	1.6958	0.213276	3.57268	0.000353351	0.000561807
USA300HOU_2183	SACOL2181	lacE	lacGEFDCBA SACOL2187	MgrA	PTS lactose-N,N-diacetylchitobiose-beta-glucoside (lac) porter component IIBC	69.2904	6.11458	0.756525	1.68942	0.342977	2.20576	0.027401	0.036887
USA300HOU_2694	SACOL2716	padR	SACOL2715 padR	-	hypothetical protein	232.524	7.86123	0.749481	1.68119	0.227259	3.29792	0.000974039	0.00150676
USA300HOU_1519	SACOL1562	bfmBAA	bfmBB bfmAB bfmAA lpdA	GraRS	pyruvate dehydrogenase (acetyl-transferring) alpha subunit	6664.01	12.7022	0.749016	1.68065	0.139236	5.37946	7.47109e-08	1.51852e-07
USA300HOU_1431	-	lukS-PV	-	-	Panton-Valentine leukocidin, LukS-PV	273.852	8.09725	0.748295	1.67981	0.198103	3.7773	0.000158538	0.000259909
USA300HOU_2551	SACOL2571	USA300HOU_2551	SACOL2571	VraSR	hypothetical protein	189.437	7.56558	0.746133	1.67729	0.257857	2.89359	0.00380859	0.00562291
USA300HOU_0664	-	USA300HOU_0664	-	-	hypothetical protein	185.894	7.53834	0.738601	1.66856	0.236016	3.12945	0.00175133	0.00264968
USA300HOU_1203	SACOL1290	truB	rbfA truB ribC	SigB	pseudouridylate synthase	1191.22	10.2182	0.734491	1.66381	0.144193	5.09379	3.50973e-07	6.85367e-07
USA300HOU_1925	SACOL1985	ykgB	ykgB	-	3-carboxy-cis,cis-muconate lactonizing enzyme	2224.1	11.119	0.731806	1.66072	0.140442	5.21074	1.88089e-07	3.74923e-07
USA300HOU_0679	SACOL0715	graX	graXRS	GraRS	hypothetical protein	1328.82	10.3759	0.730945	1.65973	0.143927	5.07858	3.80258e-07	7.39864e-07
USA300HOU_2182	SACOL2180	lacG	lacGEFDCBA SACOL2187	MgrA	6-phospho-beta-galactosidase	165.727	7.37267	0.730602	1.65933	0.221327	3.301	0.000963399	0.00149202
USA300HOU_0618	SACOL0668	USA300HOU_0618	btuF fecD SACOL0667 SACOL0668 SACOL0669 SACOL0670	-	alpha/beta fold family hydrolase	1187.79	10.2141	0.729443	1.658	0.172285	4.23393	2.29639e-05	3.99896e-05
USA300HOU_1882	SACOL1944	vraT	vraRSTU	VraSR	hypothetical membrane protein	1132.67	10.1455	0.729062	1.65756	0.15144	4.81419	1.47801e-06	2.78546e-06
USA300HOU_1330	SACOL1430	dapA	lysC asd dapA dapB dapD	CodY	dihydrodipicolinate synthase	1364.97	10.4147	0.723323	1.65098	0.147533	4.90279	9.4487e-07	1.79934e-06
USA300HOU_2507	SACOL2528	USA300HOU_2507	SACOL2528	CcpA	hypothetical protein	1412.87	10.4644	0.71621	1.64286	0.140694	5.09056	3.57017e-07	6.95652e-07
USA300HOU_0371	SACOL0421	USA300HOU_0371	SACOL0420 SACOL0421 SACOL0422 SACOL0424	-	hypothetical protein	498.062	8.96018	0.71202	1.6381	0.190844	3.73089	0.000190801	0.000310153
USA300HOU_1273	SACOL1362	hom	hom thrC thrB	CodY	homoserine dehydrogenase	1896.12	10.8888	0.70261	1.62745	0.13153	5.34181	9.2025e-08	1.86338e-07
USA300HOU_2158	SACOL2157	lmrS	lmrS	-	EmrB/QacA family drug resistance transporter	2015.39	10.9768	0.702568	1.6274	0.149825	4.68925	2.74207e-06	5.10599e-06
USA300HOU_0748	SACOL0785	USA300HOU_0748	SACOL0785	-	hypothetical protein	1431.32	10.4831	0.702344	1.62715	0.147794	4.75218	2.01237e-06	3.76811e-06
USA300HOU_0053	-	USA300HOU_0053	-	-	hypothetical protein	172.925	7.43401	0.700829	1.62544	0.237366	2.95253	0.00315182	0.00467898
USA300HOU_1690	SACOL1751	USA300HOU_1690	dnaE SACOL1751	-	hypothetical protein	3153.54	11.6228	0.697441	1.62163	0.142591	4.89121	1.00219e-06	1.90445e-06
USA300HOU_2048	SACOL2042	ilvD	ilvDBNC-leuABCD-ilvA2	CodY	dihydroxy-acid dehydratase	1007.16	9.97608	0.696395	1.62045	0.151437	4.59859	4.25361e-06	7.85529e-06
USA300HOU_1131	SACOL1207	gloA2	gloA2	AgrA	glyoxalase/bleomycin resistance protein/dioxygenase superfamily protein	1543.67	10.5921	0.694937	1.61881	0.151424	4.58934	4.44652e-06	8.20027e-06
USA300HOU_1518	SACOL1561	bfmBAB	bfmBB bfmAB bfmAA lpdA	GraRS	2-oxoisovalerate dehydrogenase (acylating) beta subunit	6536.72	12.6744	0.693366	1.61705	0.144962	4.78309	1.72623e-06	3.24136e-06
USA300HOU_1183	SACOL1269	xerC	xerC hslV hslU codY	GraRS	tyrosine recombinase XerC	4099.26	12.0011	0.692892	1.61652	0.135715	5.1055	3.29921e-07	6.44726e-07
USA300HOU_1861	SACOL1924	msbA	msbA	-	Lipid A export ATP-binding/permease MsbA	2675.52	11.3856	0.692858	1.61648	0.163273	4.24355	2.20015e-05	3.84133e-05
USA300HOU_0377	SACOL0428	metE	metEFCI	MgrA	5-methyltetrahydropteroyltriglutamate-- homocysteine S-methyltransferase	2402.02	11.23	0.691494	1.61496	0.131291	5.26688	1.3876e-07	2.7783e-07
USA300HOU_0632	SACOL1580	USA300HOU_0632	SACOL1580	-	hypothetical protein	92.7912	6.53592	0.68521	1.60794	0.311032	2.20302	0.027593	0.0370897
USA300HOU_1691	SACOL1752	USA300HOU_1691	SACOL1752	-	hypothetical protein	3512.75	11.7784	0.685108	1.60782	0.14152	4.84106	1.2915e-06	2.43698e-06
USA300HOU_0478	SACOL0521	USA300HOU_0478	SACOL0521 recR	-	hypothetical protein	5130.92	12.325	0.684082	1.60668	0.152721	4.47928	7.48962e-06	1.35337e-05
USA300HOU_2135	SACOL2138	czrB	czrAB	CzrA	CDF family cation diffusion facilitator CzrB	5637.26	12.4608	0.682854	1.60531	0.171539	3.98075	6.86972e-05	0.000116167
USA300HOU_1182	SACOL1268	gid	gid	-	tRNA (uracil-5-)-methyltransferase Gid	8122.96	12.9878	0.681536	1.60385	0.151578	4.49627	6.91562e-06	1.25726e-05
USA300HOU_1049	SACOL1120	USA300HOU_1049	SACOL1119 SACOL1120	-	hypothetical protein	1618.02	10.66	0.679773	1.60189	0.170623	3.98407	6.77436e-05	0.000114699
USA300HOU_1048	SACOL1119	USA300HOU_1048	SACOL1119 SACOL1120	-	hypothetical protein	697.133	9.44529	0.674468	1.59601	0.165154	4.08386	4.42935e-05	7.60489e-05
USA300HOU_1833	SACOL1897	prsA	prsA	VraSR	peptidylprolyl isomerase	4019.1	11.9727	0.673721	1.59518	0.151852	4.4367	9.13503e-06	1.63967e-05
USA300HOU_0799	SACOL0835	USA300HOU_0799	-	SigB	hypothetical protein	1801.39	10.8149	0.667455	1.58827	0.16745	3.98599	6.72006e-05	0.000113851
USA300HOU_0897	SACOL0939	nfu	nfu	-	NifU domain-containing protein	2681.49	11.3888	0.660504	1.58064	0.158583	4.16505	3.11287e-05	5.38242e-05
USA300HOU_1222	SACOL1309	porB	porA porB	Rot	2-oxoglutarate ferredoxin oxidoreductase subunit beta	2520.49	11.2995	0.659617	1.57966	0.142472	4.6298	3.66026e-06	6.77349e-06
USA300HOU_0546	SACOL0599	capD	capD	CcpA	NAD dependent epimerase/dehydratase family protein	9645.48	13.2356	0.658634	1.57859	0.237141	2.77739	0.00547975	0.00795467
USA300HOU_0661	SACOL0698	tagD	tagD	-	glycerol-3-phosphate cytidylyltransferase	922.13	9.84883	0.655889	1.57559	0.16913	3.87803	0.000105308	0.000174668
USA300HOU_0659	SACOL0696	tagB	tagG tagB tagX	SarA	teichoic acid biosynthesis protein B	1290.11	10.3333	0.65419	1.57373	0.145567	4.49408	6.98706e-06	1.26939e-05
USA300HOU_2712	SACOL2735	noc	noc gidB gidA trmE	-	ParB family chromosome partioning protein	4206.24	12.0383	0.65398	1.5735	0.145602	4.49157	7.06992e-06	1.28271e-05
USA300HOU_1723	SACOL1784	acuA	acuA acuC	CcpA	acetoin utilization protein AcuA	392.195	8.61543	0.649532	1.56866	0.261935	2.47974	0.0131478	0.0184001
USA300HOU_1933	SACOL1993	pmtD	ytrA pmtABCD	YtrA	hypothetical membrane protein	1019.45	9.99357	0.647408	1.56635	0.175134	3.69664	0.000218474	0.000353425
USA300HOU_1626	SACOL1683	USA300HOU_1626	SACOL1683	-	hypothetical protein	3628.7	11.8252	0.645454	1.56423	0.138086	4.67428	2.94981e-06	5.48143e-06
USA300HOU_0267	SACOL0241	tarJ	tarIJLS	Rot	alcohol dehydrogenase, zinc-containing	4606.66	12.1695	0.641695	1.56016	0.144057	4.45447	8.41021e-06	1.5126e-05
USA300HOU_1915	SACOL1975	pncB	nadE pncB	-	nicotinate phosphoribosyltransferase	1288.71	10.3317	0.633821	1.55167	0.178178	3.55724	0.000374769	0.000595508
USA300HOU_0297	SACOL0271	esxA	esxA	GraRS	ESAT-6 family virulence protein	7459.51	12.8649	0.633803	1.55165	0.172875	3.66626	0.000246123	0.000396958
USA300HOU_0732	SACOL0769	USA300HOU_0732	SACOL0769	-	hypothetical protein	1250.19	10.2879	0.623133	1.54022	0.152199	4.0942	4.2362e-05	7.28724e-05
USA300HOU_0885	SACOL0927	lipA	lipA	-	lipoyl synthase	9588.44	13.2271	0.620234	1.53712	0.132023	4.69793	2.62808e-06	4.90392e-06
USA300HOU_0870	SACOL0914	sufC	sufCDSUB	PerR	FeS assembly ATPase SufC	10942.1	13.4176	0.619855	1.53672	0.124684	4.97141	6.64687e-07	1.27846e-06
USA300HOU_2691	SACOL2713	USA300HOU_2691	SACOL2713	-	hypothetical protein	1129.29	10.1412	0.618869	1.53567	0.154263	4.01179	6.02599e-05	0.00010248
USA300HOU_0385	SACOL0436	USA300HOU_0385	SACOL0436	-	hypothetical protein	491.077	8.93981	0.615696	1.5323	0.221878	2.77493	0.00552137	0.00801076
USA300HOU_1085	SACOL1160	sdhB	sdhC sdhA sdhB	CcpA	succinate dehydrogenase iron-sulfur subunit	13956.6	13.7687	0.614753	1.5313	0.200476	3.06647	0.00216604	0.00326425
USA300HOU_1292	SACOL1394	USA300HOU_1292	glcT SACOL1394 yrrI	-	hypothetical protein	567.352	9.1481	0.609384	1.52561	0.163992	3.71595	0.000202442	0.000328281
USA300HOU_0479	SACOL0522	recR	SACOL0521 recR	-	recombination protein RecR	6518.48	12.6703	0.608691	1.52488	0.154184	3.94782	7.88647e-05	0.000132443
USA300HOU_1895	SACOL1956	USA300HOU_1895	SACOL1956	-	hypothetical protein	487.849	8.93029	-0.601444	0.659094	0.196492	-3.06091	0.00220669	0.00332364
USA300HOU_0767	SACOL0803	USA300HOU_0767	SACOL0803	-	hypothetical protein	570.586	9.1563	-0.602046	0.658819	0.175484	-3.43078	0.000601853	0.000945718
USA300HOU_1647	SACOL1703	mreD	mreD mreC	-	rod shape-determining protein MreD	1100.14	10.1035	-0.603282	0.658255	0.150479	-4.00908	6.09569e-05	0.0001036
USA300HOU_0277	SACOL0251	bglA	ptbA bglA	-	6-phospho-beta-glucosidase	187.851	7.55345	-0.605198	0.657381	0.255262	-2.37089	0.0177453	0.0244396
USA300HOU_1750	SACOL1809	USA300HOU_1750	SACOL1809	-	drug transporter	2082.93	11.0244	-0.606943	0.656587	0.143479	-4.23018	2.33504e-05	4.06364e-05
USA300HOU_0316	SACOL0290	USA300HOU_0316	SACOL0290	-	hypothetical protein	113.811	6.8305	-0.607132	0.656501	0.260874	-2.3273	0.0199492	0.0273209
USA300HOU_0602	SACOL0652	USA300HOU_0602	SACOL0652	-	hypothetical protein	160.423	7.32574	-0.608746	0.655767	0.269155	-2.26169	0.0237164	0.0321848
USA300HOU_2299	SACOL2309	proY	proY	-	APC family amino acid-polyamine-organocation transporter	6166.94	12.5903	-0.612719	0.653963	0.144024	-4.25428	2.0972e-05	3.67274e-05
USA300HOU_0529	SACOL0581	secE	secE nusG rplK rplA rplJ rplL rsmC	-	preprotein translocase subunit SecE	2279.26	11.1544	-0.61389	0.653432	0.147773	-4.15427	3.26332e-05	5.63894e-05
USA300HOU_2716	SACOL2739	rnpA	rnpA rpmH	-	ribonuclease P	469.467	8.87488	-0.614547	0.653135	0.190827	-3.22044	0.00127994	0.00196077
USA300HOU_0972	SACOL1019	fes	fes	-	Enterochelin esterase-like enzyme	435.929	8.76795	-0.615438	0.652731	0.185068	-3.32547	0.000882696	0.0013694
USA300HOU_1765	SACOL1825	USA300HOU_1765	SACOL1825	-	N-acetylmuramoyl-L-alanine amidase	4784.82	12.2242	-0.61591	0.652518	0.142179	-4.33193	1.47811e-05	2.61811e-05
USA300HOU_2312	SACOL2325	hutR	hutR	-	LysR family transcriptional regulator	151.436	7.24257	-0.616991	0.652029	0.293895	-2.09936	0.0357856	0.0472743
USA300HOU_0675	SACOL0711	USA300HOU_0675	SACOL0711	-	hypothetical protein	5695.94	12.4757	-0.61805	0.651551	0.138339	-4.46764	7.90861e-06	1.42429e-05
USA300HOU_1030	SACOL1096	ktrA	-	-	TrkA potassium uptake family protein	1316.61	10.3626	-0.618601	0.651302	0.157127	-3.93696	8.25214e-05	0.000138325
USA300HOU_0469	SACOL0511	USA300HOU_0469	SACOL0511 SACOL0512	GraRS	hypothetical protein	576.475	9.17111	-0.619371	0.650955	0.181548	-3.41162	0.000645781	0.00101238
USA300HOU_2006	-	USA300HOU_2006	-	-	hypothetical protein	199.737	7.64196	-0.626969	0.647536	0.251309	-2.49481	0.0126026	0.0176738
USA300HOU_2418	SACOL2435	glxK	glxK SACOL2436	VraSR	glycerate kinase	1243.11	10.2797	-0.630139	0.646114	0.154497	-4.07865	4.52972e-05	7.7673e-05
USA300HOU_2584	SACOL2607	USA300HOU_2584	SACOL2607	-	hypothetical protein	885.264	9.78996	-0.632231	0.645178	0.172895	-3.65673	0.000255458	0.000411273
USA300HOU_1127	SACOL1203	ylmG	SACOL1200 ylmE sepF/ylmF ylmG ylmH SACOL1205	-	hypothetical protein	3039.94	11.5698	-0.632476	0.645069	0.15733	-4.02005	5.8186e-05	9.90784e-05
USA300HOU_1741	SACOL1800	dat	dat pepV	-	D-alanine aminotransferase	3535.62	11.7877	-0.638035	0.642588	0.13556	-4.70667	2.51791e-06	4.70162e-06
USA300HOU_1164	SACOL1242	fapR	fapR plsX fabDG	FapR	hypothetical protein	3817.6	11.8984	-0.638561	0.642353	0.140957	-4.53019	5.89299e-06	1.07791e-05
USA300HOU_2079	SACOL2075	ftsW	ftsW	-	FtsW/RodA/SpoVE family cell division protein	2309.62	11.1734	-0.643439	0.640185	0.140871	-4.56757	4.93399e-06	9.07436e-06
USA300HOU_2325	SACOL2339	mag	mag	-	putative 3-methyladenine DNA glycosylase	147.713	7.20665	-0.644554	0.639691	0.243246	-2.6498	0.00805394	0.0114381
USA300HOU_0367	SACOL0417	tatC	tatAC	Fur	Tat family twin arginine targeting transporter TatC	605.222	9.24132	-0.645586	0.639233	0.18977	-3.40194	0.000669087	0.00104586
USA300HOU_1929	SACOL1989	USA300HOU_1929	SACOL1989 SACOL1990 SACOL1991	-	hypothetical protein	2258.74	11.1413	-0.646356	0.638892	0.142991	-4.52025	6.17655e-06	1.12901e-05
USA300HOU_2068	SACOL2063	ydbT	alr acpS ydbS ydbS SACOL2064	-	membrane-flanked domain-containing protein	2451.81	11.2596	-0.646917	0.638644	0.135786	-4.76424	1.89564e-06	3.55449e-06
USA300HOU_2152	SACOL2152	USA300HOU_2152	glmM SACOL2152 cdaA	-	hypothetical protein	1885.24	10.8805	-0.657215	0.634101	0.154206	-4.26194	2.02658e-05	3.55677e-05
USA300HOU_2692	SACOL2714	pcp	pcp	-	pyrrolidone-carboxylate peptidase	123.954	6.95366	-0.663555	0.631321	0.298661	-2.22176	0.0262992	0.0354927
USA300HOU_0536	SACOL0588	rpoB	rpoB rpoC	-	DNA-directed RNA polymerase subunit beta	60152.6	15.8763	-0.666164	0.63018	0.129563	-5.14163	2.7237e-07	5.36159e-07
USA300HOU_pUSA300HOUMR0003	-	USA300HOU_pUSA300HOUMR0003	-	-	hypothetical protein	208.728	7.70548	-0.666353	0.630097	0.237672	-2.80367	0.00505253	0.00735436
USA300HOU_1314	SACOL1415	opp-2D	opp-2FDCB	GraRS	oligopeptide ABC transporter, ATP-binding protein	104.429	6.70638	-0.668162	0.629308	0.310998	-2.14844	0.0316785	0.0421387
USA300HOU_0922	SACOL0967	USA300HOU_0922	SACOL0967 spsA spsB	-	hypothetical protein	1289.78	10.3329	-0.671035	0.628056	0.141527	-4.7414	2.12245e-06	3.97146e-06
USA300HOU_1029	SACOL1095	cydB	cydA cydB	GraRS	cytochrome d ubiquinol oxidase subunit II	673.689	9.39594	-0.673987	0.626772	0.211773	-3.18259	0.00145964	0.00222212
USA300HOU_2327	SACOL2341	fni	fni corA	-	isopentenyl pyrophosphate isomerase	2560.57	11.3223	-0.678957	0.624617	0.132071	-5.14085	2.73504e-07	5.37999e-07
USA300HOU_1530	SACOL1587	efp	efp pepQ2	-	elongation factor P	12085.4	13.561	-0.681745	0.623411	0.150391	-4.53316	5.81089e-06	1.06434e-05
USA300HOU_0737	SACOL0774	pabB	pabA SACOL0774	-	para-aminobenzoate synthase component I	463.539	8.85655	-0.685736	0.621689	0.181905	-3.76974	0.00016342	0.000267261
USA300HOU_0924	SACOL0969	spsB	SACOL0967 spsA spsB	-	signal peptidase IB	2075.18	11.019	-0.686325	0.621435	0.14367	-4.77708	1.77856e-06	3.33728e-06
USA300HOU_0971	SACOL1018	agcS	agcS	MgrA	sodium/alanine symporter	1474.2	10.5257	-0.686362	0.621419	0.170015	-4.03706	5.41244e-05	9.23966e-05
USA300HOU_2009	-	int3	-	-	integrase	216.053	7.75524	-0.68645	0.621381	0.228269	-3.00719	0.00263673	0.00395142
USA300HOU_1061	SACOL1133	rsmD	rsmD kdtB	Rot	hypothetical protein	1229.93	10.2644	-0.689362	0.620128	0.152097	-4.53239	5.83188e-06	1.06746e-05
USA300HOU_2336	SACOL2349	USA300HOU_2336	SACOL2349	CodY	TetR family transcriptional regulator	487.026	8.92785	-0.690956	0.619443	0.21107	-3.27358	0.00106192	0.001638
USA300HOU_2640	SACOL2662	USA300HOU_2640	SACOL2662 manP pmi	-	BglG family transcriptional antiterminator	350.492	8.45324	-0.691726	0.619113	0.215756	-3.20606	0.00134568	0.00205679
USA300HOU_1194	SACOL1281	rseP	rseP proS	GraRS	membrane-associated zinc metalloprotease	4282.41	12.0642	-0.69319	0.618485	0.138847	-4.99248	5.96095e-07	1.14983e-06
USA300HOU_1148	SACOL1222	rpoZ	gmk rpoZ	-	DNA-directed RNA polymerase subunit omega	2159.39	11.0764	-0.694456	0.617942	0.163415	-4.24966	2.14098e-05	3.74288e-05
USA300HOU_1062	SACOL1134	coaD	SACOL1133 coaD	Rot	phosphopantetheine adenylyltransferase	1409.4	10.4609	-0.697586	0.616603	0.143638	-4.85657	1.19437e-06	2.25846e-06
USA300HOU_1411	SACOL1514	gpsA	gpsA engA	-	NAD(P)H-dependent glycerol-3-phosphate dehydrogenase	8709.52	13.0884	-0.698453	0.616233	0.136075	-5.13286	2.85374e-07	5.60527e-07
USA300HOU_0491	SACOL0534	ycfH	metS ycfH rnmV ksgA	-	Mg-dependent DNase	3521.4	11.7819	-0.69864	0.616153	0.140762	-4.96327	6.93174e-07	1.3323e-06
USA300HOU_0734	SACOL0771	queD	queEDC	SigB	possible 6-pyruvoyltetrahydropterin synthase	517.591	9.01567	-0.698915	0.616035	0.175612	-3.97987	6.89515e-05	0.000116524
USA300HOU_2214	SACOL2212	rplQ	rplQ rpoA rpsK rpsM rpmJ infA	-	50S ribosomal protein L17	18895.6	14.2058	-0.700115	0.615523	0.153942	-4.54792	5.41791e-06	9.93715e-06
USA300HOU_0578	SACOL0631	USA300HOU_0578	SACOL0631 SACOL0632	-	hypothetical protein	364.242	8.50875	-0.701017	0.615139	0.190836	-3.6734	0.000239347	0.000386727
USA300HOU_0307	SACOL0281	USA300HOU_0307	esaA essA esaB essB yukA esxC esxB esaE esxD SACOL0281	GraRS	hypothetical protein	1509.92	10.5603	-0.702524	0.614496	0.163965	-4.28459	1.83079e-05	3.22156e-05
USA300HOU_0120	SACOL0092	USA300HOU_0120	SACOL0092	SigB	hypothetical membrane protein	103.326	6.69106	-0.703195	0.61421	0.289969	-2.42507	0.0153056	0.0212758
USA300HOU_1757	SACOL1817	ribH	ribHBAED	CodY	riboflavin synthase beta subunit	270.47	8.07932	-0.704908	0.613481	0.235521	-2.99297	0.00276276	0.00412504
USA300HOU_1572	SACOL1628	phoH	recO era cdd dgkA ybeY phoH	-	PhoH family protein	2784.76	11.4433	-0.707555	0.612357	0.140848	-5.02354	5.07284e-07	9.8204e-07
USA300HOU_1648	SACOL1704	mreC	mreD mreC	-	rod shape-determining protein MreC	1768.8	10.7886	-0.709137	0.611686	0.13925	-5.09253	3.53311e-07	6.89431e-07
USA300HOU_1674	SACOL1734	gapB	gapB	-	glyceraldehyde 3-phosphate dehydrogenase 2	1579.23	10.625	-0.71521	0.609116	0.216751	-3.29968	0.000967946	0.0014982
USA300HOU_1100	SACOL1174	USA300HOU_1100	SACOL1174 SACOL1175	MgrA	hypothetical protein	223.553	7.80447	-0.717172	0.608289	0.228561	-3.13777	0.0017024	0.00258
USA300HOU_2622	SACOL2644	USA300HOU_2622	SACOL2643 SACOL2644	-	ABC transporter ATP-binding protein	158.504	7.30837	-0.717189	0.608282	0.235343	-3.04743	0.00230811	0.0034725
USA300HOU_1172	SACOL1251	ftsY	smc ftsY SACOL1252 ffh	-	cell division protein FtsY	2490.74	11.2824	-0.726332	0.604439	0.194067	-3.74269	0.000182059	0.0002963
USA300HOU_1000	SACOL1065	USA300HOU_1000	SACOL1064 SACOL1065	-	hypothetical protein	3470.8	11.7611	-0.727787	0.60383	0.137348	-5.29884	1.16542e-07	2.34042e-07
USA300HOU_0509	SACOL0559	folB	folP folB folK	-	dihydroneopterin aldolase	773.849	9.59591	-0.729039	0.603306	0.155572	-4.68618	2.78347e-06	5.1795e-06
USA300HOU_1846	SACOL1909	USA300HOU_1846	SACOL1909	-	hypothetical protein	440.193	8.78199	-0.72956	0.603088	0.172853	-4.22069	2.43556e-05	4.23309e-05
USA300HOU_2388	SACOL2405	yefM	SACOL2404 yefM	-	addiction module antitoxin, Axe family	999.114	9.96451	-0.72965	0.60305	0.164263	-4.44195	8.91473e-06	1.60227e-05
USA300HOU_2104	SACOL2106	ywlG	atpCDGAHFEBI mnaA upp glyA ywlG	GraRS	hypothetical protein	6078.74	12.5696	-0.730482	0.602703	0.140472	-5.20021	1.99061e-07	3.95327e-07
USA300HOU_0996	SACOL1057	sspA	sspA	-	V8 protease sspA	82.1599	6.36036	-0.731198	0.602403	0.315185	-2.3199	0.0203463	0.027808
USA300HOU_0477	SACOL0520	dnaX	dnaX	-	DNA polymerase III subunits gamma and tau	5700.03	12.4768	-0.731574	0.602246	0.148842	-4.91511	8.87319e-07	1.69334e-06
USA300HOU_2007	-	USA300HOU_2007	-	-	hypothetical protein	253.032	7.98318	-0.733347	0.601507	0.254858	-2.87747	0.00400874	0.00590218
USA300HOU_2161	SACOL2160	USA300HOU_2161	SACOL2160 SACOL2161 SACOL2162	-	hemolysin III	4542.69	12.1493	-0.733836	0.601303	0.150003	-4.89214	9.97453e-07	1.89678e-06
USA300HOU_1918	SACOL1979	sdcS	sdcS	-	sodium-dependent transporter	2367.01	11.2089	-0.740831	0.598394	0.190256	-3.89388	9.86555e-05	0.000164141
USA300HOU_1628	SACOL1685	aspS	aspS hisS	-	aspartyl-tRNA synthetase	7466.6	12.8662	-0.742882	0.597545	0.12711	-5.84441	5.08364e-09	1.09016e-08
USA300HOU_0903	SACOL0946	yuiF	nhaC SACOL0947	GraRS	NhaC family sodium:proton (Na :H ) antiporter	1960.37	10.9369	-0.744041	0.597065	0.143668	-5.17889	2.23211e-07	4.4133e-07
USA300HOU_0375	SACOL0426	thlA	thlA	MgrA	acetyl-CoA acetyltransferase	3003.5	11.5524	-0.746519	0.59604	0.127038	-5.87635	4.19418e-09	9.04474e-09
USA300HOU_1503	SACOL1545	USA300HOU_1503	SACOL1544 SACOL1545	-	short chain dehydrogenase/reductase oxidoreductase	244.46	7.93345	-0.751301	0.594067	0.271619	-2.76601	0.00567464	0.00820655
USA300HOU_1745	SACOL1804	USA300HOU_1745	SACOL1802 rsuA SACOL1804	SigB	polysaccharide biosynthesis protein	3557.76	11.7968	-0.752451	0.593594	0.124533	-6.0422	1.52027e-09	3.37044e-09
USA300HOU_0011	SACOL0011	azlD	azlC azlD	-	Branched-chain amino acid transport protein, AzlD	317.842	8.31217	-0.752787	0.593456	0.222264	-3.38691	0.000706844	0.0011036
USA300HOU_1493	SACOL1534	srrB	srrB srrA	-	sensor histidine kinase SrrB	4264.36	12.0581	-0.755024	0.592536	0.14619	-5.16468	2.40846e-07	4.7515e-07
USA300HOU_0470	SACOL0512	USA300HOU_0470	SACOL0511 SACOL0512	GraRS	hypothetical membrane protein	364.621	8.51025	-0.756214	0.592048	0.186828	-4.04764	5.17363e-05	8.8434e-05
USA300HOU_1869	SACOL1932	sgtB	sgtB	VraSR	monofunctional glycosyltransferase	1499.5	10.5503	-0.757375	0.591572	0.182331	-4.15384	3.26939e-05	5.64579e-05
USA300HOU_2639	SACOL2661	USA300HOU_2639	SACOL2661	-	hypothetical protein	132.526	7.05013	-0.759274	0.590794	0.301052	-2.52207	0.0116666	0.0164299
USA300HOU_2016	SACOL2009	TcmP	TcmP	-	tetracenomycin polyketide synthesis O-methyltransferase TcmP	84.2923	6.39733	-0.763401	0.589106	0.303863	-2.51232	0.0119939	0.0168731
USA300HOU_1670	-	USA300HOU_1670	-	-	hypothetical protein	5446.42	12.4111	-0.766624	0.587791	0.168088	-4.56084	5.09494e-06	9.35756e-06
USA300HOU_2522	SACOL2545	sdaAB	sdaAA sdaAB pfoR	AgrA	L-serine dehydratase, iron-sulfur-dependent subunit beta	545.98	9.0927	-0.767372	0.587487	0.174973	-4.38566	1.15637e-05	2.05908e-05
USA300HOU_0280	SACOL0253	rbsK	rbsKDU	TraP	ribokinase	321.587	8.32907	-0.769431	0.586649	0.21649	-3.55412	0.000379252	0.000601565
USA300HOU_0567	SACOL0620	proP	proP	VraSR	MFS family major facilitator transporter, proline/betaine:cation symporter	1472.14	10.5237	-0.769773	0.58651	0.135535	-5.67952	1.35075e-08	2.8311e-08
USA300HOU_1073	SACOL1148	pheS	pheS pheT	-	phenylalanyl-tRNA synthetase subunit alpha	3682.91	11.8466	-0.771502	0.585807	0.126573	-6.09531	1.09226e-09	2.44372e-09
USA300HOU_0848	SACOL0883	metI2	metN2 metI2 metQ	CodY	ABC transporter, membrane protein	645.919	9.33521	-0.771595	0.585769	0.187148	-4.12292	3.74102e-05	6.45195e-05
USA300HOU_2357	SACOL2371	USA300HOU_2357	SACOL2371	-	hypothetical protein	571.764	9.15928	-0.773211	0.585114	0.181204	-4.26706	1.98062e-05	3.48067e-05
USA300HOU_2069	SACOL2064	USA300HOU_2069	alr acpS ydbS ydbS SACOL2064	-	hypothetical protein	633.805	9.3079	-0.783339	0.58102	0.178085	-4.39868	1.08913e-05	1.94711e-05
USA300HOU_1059	SACOL1131	USA300HOU_1059	SACOL1131	-	hypothetical protein	438.337	8.7759	-0.78399	0.580759	0.174471	-4.49353	7.0051e-06	1.2718e-05
USA300HOU_2033	SACOL2024	agrD	agrBDCA	TraP	accessory gene regulator protein D	2568.31	11.3266	-0.784322	0.580625	0.210315	-3.72927	0.000192034	0.000311968
USA300HOU_2362	SACOL2376	scrA	scrA	ScrR	PTS family sucrose porter component IIBC	2013.46	10.9755	-0.785107	0.580309	0.178642	-4.39485	1.10847e-05	1.98036e-05
USA300HOU_0265	SACOL0239	tarF	tarF	-	TagF domain-containing protein	1095.18	10.097	-0.793442	0.576966	0.143648	-5.52352	3.32265e-08	6.83611e-08
USA300HOU_1412	SACOL1515	engA	gpsA engA	-	GTP-binding protein EngA	10166.9	13.3116	-0.795694	0.576066	0.139614	-5.69925	1.20336e-08	2.53403e-08
USA300HOU_1718	SACOL1779	sgtA	sgtA	-	transglycosylase domain-containing protein	518.551	9.01834	-0.796224	0.575854	0.17419	-4.57102	4.85367e-06	8.93888e-06
USA300HOU_1388	SACOL1490	pbp2	SACOL1488 recU pbp2	-	penicillin-binding protein 2	25082.6	14.6144	-0.796389	0.575789	0.13445	-5.9233	3.15552e-09	6.8544e-09
USA300HOU_1328	SACOL1428	lysC	lysC asd dapA dapB dapD	CodY	aspartate kinase	641.793	9.32596	-0.800494	0.574152	0.185794	-4.30851	1.64357e-05	2.90163e-05
USA300HOU_0537	SACOL0589	rpoC	rpoB rpoC	-	DNA-directed RNA polymerase subunit beta'	71916.2	16.134	-0.802434	0.573381	0.139571	-5.7493	8.96159e-09	1.90204e-08
USA300HOU_0913	SACOL0956	kapB	kapB	-	hypothetical protein	222.852	7.79994	-0.802905	0.573194	0.221922	-3.61795	0.000296941	0.000475778
USA300HOU_2160	SACOL2159	sdrM	sepA sdrM	-	drug transporter	1857.72	10.8593	-0.811107	0.569944	0.140294	-5.7815	7.40396e-09	1.58143e-08
USA300HOU_1003	SACOL1068	qoxC	qoxD qoxC qoxA qoxB	-	quinol oxidase subunit III	16524.3	14.0123	-0.814167	0.568737	0.142657	-5.70715	1.14886e-08	2.42496e-08
USA300HOU_1271	SACOL1360	thrD	thrD	-	aspartate kinase	178.119	7.4767	-0.816189	0.56794	0.222243	-3.6725	0.000240188	0.000387851
USA300HOU_2301	SACOL2314	yocS	yocS	-	sodium/bile acid symporter family protein	206.997	7.69347	-0.816795	0.567702	0.235938	-3.4619	0.000536369	0.000844302
USA300HOU_1835	SACOL1899	USA300HOU_1835	cbf1 SACOL1899 sbcD	-	hypothetical protein	10199.2	13.3162	-0.818312	0.567105	0.125459	-6.52255	6.91238e-11	1.63788e-10
USA300HOU_1126	SACOL1202	sepF	SACOL1200 ylmE sepF/ylmF ylmG ylmH SACOL1205	-	hypothetical protein	7406.84	12.8546	-0.827348	0.563564	0.152824	-5.41372	6.17286e-08	1.25941e-07
USA300HOU_1594	SACOL1649	yqeK	holA comEC comEB comEA ubiE rsfS yqeK nadD yhbY aroE yqeH yqeG mtn	-	metal dependent phosphohydrolase	3655.5	11.8359	-0.830812	0.562213	0.134787	-6.1639	7.09726e-10	1.6012e-09
USA300HOU_1764	SACOL1824	arsC	arsR arsB arsC	-	arsenate reductase	235.147	7.87742	-0.837622	0.559565	0.196618	-4.26014	2.04301e-05	3.58092e-05
USA300HOU_1607	SACOL1662	accB	SACOL1659 lamB accC accB ahs2 dur1	MgrA	acetyl-CoA carboxylase biotin carboxyl carrier subunit	218.725	7.77297	-0.842638	0.557623	0.206127	-4.08795	4.35205e-05	7.48175e-05
USA300HOU_0652	SACOL0689	mntB	mntABC	-	ABC transporter permease	2269.65	11.1483	-0.844345	0.556964	0.219012	-3.85524	0.000115615	0.000191409
USA300HOU_2142	-	USA300HOU_2142	-	-	hypothetical protein	73.9245	6.20798	-0.84435	0.556962	0.339933	-2.48387	0.0129962	0.0182164
USA300HOU_1776	SACOL1836	USA300HOU_1776	SACOL1836	-	hypothetical protein	4347.65	12.086	-0.845268	0.556608	0.13142	-6.43178	1.26119e-10	2.94935e-10
USA300HOU_1401	SACOL1503	USA300HOU_1401	SACOL1500 - SACOL1503 aroA aroB aroC	AgrA	hypothetical protein	3396.42	11.7298	-0.846536	0.556118	0.14847	-5.70172	1.18605e-08	2.50149e-08
USA300HOU_2449	SACOL2467	USA300HOU_2449	SACOL2467	-	lipoprotein	776.072	9.60005	-0.851592	0.554173	0.218751	-3.89297	9.90264e-05	0.000164656
USA300HOU_0890	SACOL0932	ghrB	SACOL0930 pdxp ghrB	-	glyoxylate reductase	2197.85	11.1019	-0.851866	0.554068	0.139496	-6.10674	1.01686e-09	2.27691e-09
USA300HOU_1669	SACOL1729	thrS	thrS	-	threonyl-tRNA synthetase	7506.98	12.874	-0.853551	0.553421	0.133226	-6.40678	1.48622e-10	3.46355e-10
USA300HOU_1215	SACOL1302	pgsA	SACOL1300 SACOL1301 pgsA	-	CDP-diacylglycerol--glycerol-3-phosphate 3-phosphatidyltransferase	2499.49	11.2874	-0.854276	0.553143	0.134715	-6.34137	2.27734e-10	5.25253e-10
USA300HOU_1629	SACOL1686	hisS	aspS hisS	-	histidyl-tRNA synthetase	2661.46	11.378	-0.858177	0.551649	0.142507	-6.02199	1.72288e-09	3.81332e-09
USA300HOU_1897	SACOL1958	dgkB	rumA dgkB	-	lipid kinase	1032.42	10.0118	-0.859268	0.551232	0.154113	-5.57559	2.46694e-08	5.1029e-08
USA300HOU_2215	SACOL2213	rpoA	rplQ rpoA rpsK rpsM rpmJ infA	-	DNA-directed RNA polymerase subunit alpha	49918.5	15.6073	-0.859365	0.551195	0.146775	-5.85498	4.77059e-09	1.02467e-08
USA300HOU_2089	SACOL2091	fabZ	fabZ murA1 SACOL2093	SigB	(3R)-hydroxymyristoyl-[acyl carrier protein] dehydratase	2282.15	11.1562	-0.86147	0.550391	0.155885	-5.52631	3.27039e-08	6.73374e-08
USA300HOU_1091	SACOL1165	USA300HOU_1091	SACOL1165	-	hypothetical protein	307.983	8.2667	-0.86285	0.549865	0.184234	-4.68344	2.82106e-06	5.24581e-06
USA300HOU_1614	SACOL1669	USA300HOU_1614	greA udk SACOL1667 SACOL1668 SACOL1669	AgrA	O-methyltransferase	1691.65	10.7242	-0.870342	0.547017	0.193867	-4.48937	7.14343e-06	1.29517e-05
USA300HOU_1093	SACOL1167	USA300HOU_1093	SACOL1167	-	hypothetical protein	593.863	9.21399	-0.871719	0.546495	0.175117	-4.97793	6.42679e-07	1.23791e-06
USA300HOU_1588	SACOL1643	holA	holA comEC comEB comEA ubiE rsfS yqeK nadD yhbY aroE yqeH yqeG mtn	-	DNA polymerase III subunit delta	1764.34	10.7849	-0.873571	0.545794	0.153229	-5.70107	1.19055e-08	2.50902e-08
USA300HOU_1408	SACOL1511	ubiE	hepT ubiE SACOL1512	-	ubiquinone/menaquinone biosynthesis methyltransferase	2683.61	11.39	-0.876391	0.544728	0.132445	-6.617	3.66572e-11	8.81018e-11
USA300HOU_1377	SACOL1479	ypcP	ypcP SACOL1480	-	exonuclease	1860.27	10.8613	-0.877222	0.544415	0.147233	-5.95805	2.55271e-09	5.59016e-09
USA300HOU_0140	SACOL0113	galE	galE cap5M2	MgrA	UDP-glucose 4-epimerase	85.0814	6.41077	-0.880714	0.543099	0.344146	-2.55913	0.0104935	0.0148088
USA300HOU_1239	SACOL1328	glnR	glnRA	GlnR	glutamate--ammonia ligase repressor	2258.62	11.1412	-0.890292	0.539505	0.166895	-5.33446	9.58308e-08	1.93899e-07
USA300HOU_1201	SACOL1288	infB	rimP nusA SACOL1286 rpl7AE infB	-	translation initiation factor IF-2	21703.9	14.4057	-0.892071	0.53884	0.152002	-5.86882	4.38918e-09	9.45768e-09
USA300HOU_1760	SACOL1820	ribD	ribHBAED	CodY	diaminohydroxyphosphoribosylaminopyrimidine deaminase	487.067	8.92798	-0.892234	0.538779	0.223184	-3.99775	6.39465e-05	0.000108544
USA300HOU_0677	SACOL0713	USA300HOU_0677	SACOL0713	-	hypothetical protein	1378.45	10.4288	-0.893752	0.538213	0.142344	-6.27881	3.4118e-10	7.82211e-10
USA300HOU_1199	SACOL1286	USA300HOU_1199	rimP nusA SACOL1286 rpl7AE infB	-	hypothetical protein	2797.35	11.4498	-0.896075	0.537347	0.149761	-5.98335	2.18592e-09	4.81834e-09
USA300HOU_1638	SACOL1694	tgt	yajC tgt queA ruvB ruvA thrR obgE	-	queuine tRNA-ribosyltransferase	12214.3	13.5763	-0.899549	0.536054	0.130471	-6.8946	5.40148e-12	1.34636e-11
USA300HOU_1789	SACOL1849	USA300HOU_1789	SACOL1849	-	hypothetical protein	74.8433	6.2258	-0.899727	0.535988	0.309896	-2.90332	0.00369229	0.0054602
USA300HOU_0811	SACOL0847	smpB	est rnr smpB	-	SsrA-binding protein	2574.97	11.3303	-0.899997	0.535888	0.148907	-6.04401	1.50327e-09	3.33549e-09
USA300HOU_2137	SACOL2140	truncated-SA	SACOL2139 truncated-SA	-	lytic regulatory protein	3836.52	11.9056	-0.901595	0.535294	0.135928	-6.63291	3.2914e-11	7.94608e-11
USA300HOU_0357	SACOL0407	glpT	glpT	-	glycerol-3-phosphate transporter	1012.44	9.98362	-0.905473	0.533858	0.231979	-3.90326	9.49041e-05	0.000158193
USA300HOU_0763	SACOL0800	USA300HOU_0763	SACOL0800 murB	-	hypothetical protein	720.302	9.49246	-0.908706	0.532663	0.159661	-5.69149	1.25938e-08	2.64577e-08
USA300HOU_0898	SACOL0940	yuzD	yuzD	-	hypothetical protein	440.519	8.78306	-0.911183	0.531749	0.182176	-5.00166	5.68383e-07	1.09716e-06
USA300HOU_2162	SACOL2161	USA300HOU_2162	SACOL2160 SACOL2161 SACOL2162	-	UTP-glucose-1-phosphate uridylyltransferase	9684.13	13.2414	-0.914779	0.530425	0.144328	-6.33821	2.3245e-10	5.35671e-10
USA300HOU_2078	SACOL2074	ddl	murF ddl	-	D-alanyl-alanine synthetase A	3088.29	11.5926	-0.918249	0.529151	0.133797	-6.86298	6.74401e-12	1.67478e-11
USA300HOU_2241	SACOL2250	USA300HOU_2241	SACOL2250	-	hypothetical protein	441.198	8.78528	-0.918402	0.529095	0.223598	-4.10738	4.0018e-05	6.88843e-05
USA300HOU_1147	SACOL1221	gmk	gmk rpoZ	-	guanylate kinase	5020.97	12.2938	-0.918651	0.529004	0.154385	-5.95039	2.67501e-09	5.83422e-09
USA300HOU_1284	SACOL1386	USA300HOU_1284	SACOL1386	-	hypothetical protein	1620.69	10.6624	-0.919261	0.52878	0.169807	-5.41357	6.17814e-08	1.25953e-07
USA300HOU_1549	SACOL1604	glk	SACOL1602 SACOL1603 glk SACOL1605 gluP fthC	-	glucokinase	3307.67	11.6916	-0.919824	0.528573	0.15443	-5.95626	2.58078e-09	5.63784e-09
USA300HOU_0303	SACOL0277	esxC	esaA essA esaB essB yukA esxC esxB esaE esxD SACOL0281	-	hypothetical protein	66.5276	6.05588	-0.919864	0.528559	0.371394	-2.47679	0.0132571	0.0185434
USA300HOU_1834	SACOL1898	cbf1	cbf1 SACOL1899 sbcD	-	3'-5' exoribonuclease cbf1	4898.14	12.258	-0.923621	0.527184	0.133141	-6.93718	4.00003e-12	1.00169e-11
USA300HOU_2396	SACOL2413	lmrB2	lmrB2	-	MFS family major facilitator transporter, multidrug :cation symporter	1532.74	10.5819	-0.926774	0.526033	0.156568	-5.91929	3.23327e-09	7.0176e-09
USA300HOU_0356	SACOL0406	mepB	mepB	-	hypothetical protein	272.217	8.08861	-0.926927	0.525978	0.205805	-4.50392	6.6712e-06	1.21529e-05
USA300HOU_0230	SACOL0201	hptR	hptRSA	-	AraC family DNA-binding response regulator	394.697	8.6246	-0.930166	0.524798	0.179107	-5.19334	2.06556e-07	4.09606e-07
USA300HOU_2153	SACOL2153	cdaA	glmM SACOL2152 cdaA	-	hypothetical protein	1883.81	10.8794	-0.930854	0.524548	0.1382	-6.73558	1.63275e-11	3.98837e-11
USA300HOU_0741	SACOL0777	USA300HOU_0741	SACOL0776 SACOL0777	-	hypothetical protein	1608.65	10.6516	-0.940105	0.521195	0.148005	-6.35185	2.12736e-10	4.91083e-10
USA300HOU_1671	SACOL1731	dnaI	dnaI dnaB nrdR	-	primosomal protein DnaI	3498.28	11.7724	-0.942448	0.520349	0.135278	-6.96674	3.24364e-12	8.18373e-12
USA300HOU_1667	SACOL1722	tig	clpX tig	-	trigger factor	27311.2	14.7372	-0.944954	0.519446	0.12368	-7.64033	2.16663e-14	5.91038e-14
USA300HOU_1829	SACOL1893	ecsA	ecsBA	MgrA	ABC transporter, ATP-binding protein	1335.28	10.3829	-0.946246	0.518981	0.146915	-6.44079	1.18852e-10	2.78426e-10
USA300HOU_1198	SACOL1285	nusA	rimP nusA SACOL1286 rpl7AE infB	-	transcription elongation factor NusA	9410.62	13.2001	-0.947288	0.518606	0.164338	-5.76426	8.2018e-09	1.74629e-08
USA300HOU_0208	SACOL0180	hsdR	hsdR	-	type I restriction-modification enzyme, R subunit	3361.27	11.7148	-0.948369	0.518218	0.136385	-6.9536	3.56068e-12	8.95e-12
USA300HOU_1162	SACOL1240	fakA	vfrA fakA	-	DAK2 domain-containing protein	12585.1	13.6194	-0.95281	0.516625	0.131932	-7.22195	5.12465e-13	1.33172e-12
USA300HOU_1687	SACOL1748	accD	accA accD	SarA	acetyl-CoA carboxylase subunit beta	3214.29	11.6503	-0.95529	0.515738	0.143063	-6.67741	2.43202e-11	5.90854e-11
USA300HOU_0485	SACOL0528	yabA	holB SACOL0527 yabA	MgrA	DNA replication intiation control protein YabA	1306.27	10.3512	-0.95569	0.515595	0.162266	-5.88964	3.87041e-09	8.36668e-09
USA300HOU_0736	SACOL0773	pabA	pabA SACOL0774	-	para-aminobenzoate synthase, glutamine amidotransferase, component II	132.678	7.05179	-0.956023	0.515476	0.293311	-3.25942	0.0011164	0.0017171
USA300HOU_1799	SACOL1861	hsdS2	hsdS2 hsdM2	-	type I restriction-modification enzyme, S subunit, EcoA family protein	759.78	9.56944	-0.958418	0.514621	0.170761	-5.61263	1.99275e-08	4.14116e-08
USA300HOU_1090	SACOL1164	ecb	ecb	SaeRS	fibrinogen binding-like protein	3788.76	11.8875	-0.958517	0.514586	0.163463	-5.86383	4.52307e-09	9.73837e-09
USA300HOU_1416	SACOL1519	ansA	ansA	-	L-asparaginase	560.867	9.13152	-0.959352	0.514288	0.168683	-5.68729	1.29072e-08	2.7095e-08
USA300HOU_1124	SACOL1197	divIB	mraY murD divIB	MgrA	cell division protein FtsQ	6260.59	12.6121	-0.959492	0.514238	0.137898	-6.95799	3.45152e-12	8.69187e-12
USA300HOU_2057	SACOL2052	USA300HOU_2057	SACOL2052 tex	-	hypothetical protein	806.389	9.65533	-0.963232	0.512907	0.163898	-5.87703	4.17696e-09	9.01485e-09
USA300HOU_2216	SACOL2214	rpsK	rplQ rpoA rpsK rpsM rpmJ infA	-	30S ribosomal protein S11	20273.1	14.3073	-0.965409	0.512133	0.150308	-6.42289	1.33714e-10	3.12155e-10
USA300HOU_0381	SACOL0432	parB	parB	-	spoOJ protein	183.154	7.51691	-0.966731	0.511664	0.269438	-3.58796	0.000333279	0.000531782
USA300HOU_2059	SACOL2054	sigB	sigB rsbW rsbV rsbU	SigB	DNA-directed RNA polymerase sigma subunit FliA	5368.01	12.3902	-0.969916	0.510536	0.156678	-6.1905	5.99749e-10	1.36109e-09
USA300HOU_0585	SACOL0638	mvaK2	mvaK1 mvaD mvaK2	SigB	phosphomevalonate kinase	3298.09	11.6874	-0.970648	0.510277	0.155812	-6.22961	4.67611e-10	1.06481e-09
USA300HOU_0948	SACOL0995	oppA	SACOL0990 oppB oppC oppD oppF oppA	MgrA	oligopeptide ABC transporter, binding protein	4319.58	12.0767	-0.971452	0.509993	0.157396	-6.17201	6.74282e-10	1.52252e-09
USA300HOU_2083	SACOL2079	cls2	cls2 SACOL2080	-	cardiolipin synthetase	2336.2	11.1899	-0.971472	0.509985	0.136506	-7.11671	1.10535e-12	2.84e-12
USA300HOU_pUSA10HOUMR0005	-	USA300HOU_pUSA10HOUMR0005	-	-	hypothetical protein	6961.85	12.7653	-0.971791	0.509873	0.192975	-5.03584	4.7576e-07	9.2301e-07
USA300HOU_0740	SACOL0776	USA300HOU_0740	SACOL0776 SACOL0777	-	hypothetical protein	1111.81	10.1187	-0.972996	0.509447	0.15737	-6.18284	6.296e-10	1.42522e-09
USA300HOU_2481	SACOL2500	mutT	SACOL2499 mutT	-	NUDIX hydrolase	210.523	7.71783	-0.973324	0.509331	0.240467	-4.04764	5.17374e-05	8.8434e-05
USA300HOU_2192	SACOL2191	USA300HOU_2192	SACOL2191	-	hypothetical protein	56.345	5.81622	-0.974004	0.509091	0.362857	-2.68426	0.00726898	0.0103892
USA300HOU_1896	SACOL1957	rumA	rumA dgkB	-	RNA methyltransferase	1024.11	10.0002	-0.974015	0.509087	0.15739	-6.18855	6.07199e-10	1.37683e-09
USA300HOU_0739	-	USA300HOU_0739	-	-	hypothetical protein	311.128	8.28136	-0.97452	0.508909	0.197855	-4.92541	8.41824e-07	1.60881e-06
USA300HOU_1862	SACOL1925	USA300HOU_1862	SACOL1925	-	hypothetical protein	2162	11.0782	-0.976745	0.508125	0.135107	-7.22939	4.85163e-13	1.26321e-12
USA300HOU_1200	SACOL1287	rpl7AE	rimP nusA SACOL1286 rpl7AE infB	-	ribosomal protein L7AE family protein	3560.69	11.7979	-0.976963	0.508048	0.147682	-6.6153	3.70789e-11	8.90357e-11
USA300HOU_0199	SACOL0171	brnQ1	brnQ1	GraRS	possible LIVCS family branched chain amino acid:cation symporter	2330.9	11.1867	-0.977055	0.508016	0.149367	-6.54132	6.09792e-11	1.45001e-10
USA300HOU_2629	SACOL2651	estA	estA	-	tributyrin esterase EstA	683.577	9.41696	-0.978206	0.50761	0.164942	-5.93061	3.01807e-09	6.57177e-09
USA300HOU_1905	SACOL1965	ligA	camS ligA pcrA pcrB	-	DNA ligase, NAD-dependent	4475.59	12.1279	-0.979532	0.507144	0.147828	-6.62617	3.44504e-11	8.29464e-11
USA300HOU_1686	SACOL1747	accA	accA accD	SarA	acetyl-CoA carboxylase carboxyltransferase subunit alpha	3936.32	11.9426	-0.981678	0.506391	0.150655	-6.51606	7.21784e-11	1.70725e-10
USA300HOU_0486	-	USA300HOU_0486	-	-	hypothetical protein	377.352	8.55977	-0.98198	0.506284	0.191793	-5.11999	3.05552e-07	5.9841e-07
USA300HOU_1759	SACOL1819	ribB	ribHBAED	CodY	riboflavin synthase alpha subunit	277.287	8.11524	-0.984447	0.505419	0.233311	-4.21946	2.44891e-05	4.25353e-05
USA300HOU_1125	SACOL1201	ylmE	SACOL1200 ylmE sepF/ylmF ylmG ylmH SACOL1205	-	alanine racemase	6603.09	12.6889	-0.986898	0.504562	0.14743	-6.69399	2.17163e-11	5.29027e-11
USA300HOU_1678	SACOL1738	USA300HOU_1678	SACOL1738	MgrA	hypothetical membrane protein	226.013	7.82026	-0.987393	0.504389	0.227859	-4.33335	1.46857e-05	2.60294e-05
USA300HOU_0579	SACOL0632	USA300HOU_0579	SACOL0631 SACOL0632	-	hypothetical protein	456.057	8.83307	-0.988059	0.504156	0.182336	-5.41888	5.99743e-08	1.22455e-07
USA300HOU_1171	SACOL1250	smc	smc ftsY SACOL1252 ffh	-	chromosome segregation protein SMC	3878.43	11.9213	-0.98957	0.503628	0.187515	-5.27728	1.31116e-07	2.62917e-07
USA300HOU_0847	SACOL0882	metN2	metN2 metI2 metQ	CodY	ABC transporter, ATP-binding protein	1009.33	9.97918	-0.993006	0.50243	0.171606	-5.78653	7.1855e-09	1.53599e-08
USA300HOU_1238	SACOL1327	Alu-2	hflX Alu-2	MgrA	cystathionine beta-lyase aluminum resistance protein	1413.98	10.4655	-0.993792	0.502156	0.136201	-7.29651	2.95335e-13	7.77243e-13
USA300HOU_0335	SACOL0312	nanA	nanT nanA	-	N-acetylneuraminate lyase	84.6476	6.4034	-0.994741	0.501826	0.408061	-2.43773	0.01478	0.0205877
USA300HOU_1270	SACOL1359	USA300HOU_1270	SACOL1359	-	hypothetical protein	835.63	9.70672	-0.995425	0.501588	0.189296	-5.25855	1.45196e-07	2.90283e-07
USA300HOU_0801	SACOL0837	gapR	gapR gap pgk tpiA pgm eno	CggR	DeoR family transcriptional regulator	28868.5	14.8172	-0.996619	0.501173	0.152754	-6.52433	6.83079e-11	1.61998e-10
USA300HOU_1356	SACOL1454	USA300HOU_1356	SACOL1454	-	acetyltransferase (GNAT) family protein	350.099	8.45162	-0.999243	0.500263	0.180542	-5.53467	3.1181e-08	6.42511e-08
USA300HOU_2032	SACOL2023	agrB	agrBDCA	TraP	accessory gene regulator protein B	7344.45	12.8424	-1.00094	0.499675	0.235331	-4.25332	2.10629e-05	3.68463e-05
USA300HOU_1400	SACOL1502	USA300HOU_1400	SACOL1500 - SACOL1503 aroA aroB aroC	AgrA	hypothetical protein	1278	10.3197	-1.00125	0.499567	0.150712	-6.64344	3.06449e-11	7.41951e-11
USA300HOU_2417	-	USA300HOU_2417	-	-	hypothetical protein	39.7611	5.31329	-1.00392	0.498642	0.419722	-2.39188	0.0167623	0.0231928
USA300HOU_1908	SACOL1968	hisR	hisR	-	hypothetical protein	1822.96	10.8321	-1.00402	0.498609	0.155735	-6.44699	1.14095e-10	2.6775e-10
USA300HOU_0656	SACOL0693	tagA	tagA	-	teichoic acid biosynthesis protein	1017.28	9.99051	-1.01868	0.493568	0.17102	-5.95648	2.57733e-09	5.6349e-09
USA300HOU_0493	SACOL0536	ksgA	metS ycfH rnmV ksgA	-	dimethyladenosine transferase	1715	10.744	-1.02499	0.491414	0.151372	-6.77133	1.27608e-11	3.14283e-11
USA300HOU_1175	SACOL1261	rnhB	rbgA rnhB	-	ribonuclease HII	845.59	9.72381	-1.02931	0.489943	0.158744	-6.48411	8.92564e-11	2.10564e-10
USA300HOU_2710	SACOL2733	USA300HOU_2710	SACOL2733 SACOL2734	-	hypothetical protein	52.1764	5.70532	-1.03044	0.489559	0.489129	-2.10669	0.0351442	0.0464727
USA300HOU_0700	SACOL0737	USA300HOU_0700	SACOL0736 SACOL0737 SACOL0738	SigB	possible lipoprotein	896.878	9.80877	-1.03434	0.488238	0.14867	-6.9573	3.46849e-12	8.72643e-12
USA300HOU_0111	SACOL0082	USA300HOU_0111	SACOL0082	-	hypothetical protein	115.117	6.84695	-1.03487	0.488059	0.299011	-3.46099	0.0005382	0.000846688
USA300HOU_2337	SACOL2350	tcaB	tcaB	-	tcaB protein	779.516	9.60644	-1.0359	0.48771	0.16219	-6.38698	1.69194e-10	3.92933e-10
USA300HOU_0353	SACOL0403	USA300HOU_0353	ulaA SACOL0401 SACOL0402 SACOL0403	ArlR	BglG family transcriptional antiterminator	237.455	7.89151	-1.04181	0.485717	0.34377	-3.03055	0.00244108	0.00366845
USA300HOU_0616	SACOL0666	fecD	btuF fecD SACOL0667 SACOL0668 SACOL0669 SACOL0670	-	iron (Fe3 ) ABC superfamily ATP binding cassette transporter, membrane protein	435.32	8.76593	-1.04529	0.484546	0.179757	-5.81503	6.06215e-09	1.29689e-08
USA300HOU_2005	-	USA300HOU_2005	-	-	ATP-dependent helicase	354.458	8.46947	-1.04642	0.484167	0.239104	-4.37644	1.20636e-05	2.14526e-05
USA300HOU_1733	SACOL1793	USA300HOU_1733	murC ftsK pheT2 SACOL1793 SACOL1794 pepA1	-	hypothetical protein	1597.47	10.6416	-1.04772	0.483731	0.16249	-6.44792	1.13398e-10	2.66347e-10
USA300HOU_2316	SACOL2329	rpiA	rpiA	-	ribose-5-phosphate isomerase A	680.127	9.40966	-1.04803	0.483627	0.173139	-6.05313	1.4206e-09	3.15466e-09
USA300HOU_1174	SACOL1260	rbgA	rbgA rnhB	-	ribosomal biogenesis GTPase	859.331	9.74707	-1.05075	0.482717	0.160382	-6.55154	5.69461e-11	1.35651e-10
USA300HOU_1673	SACOL1733	nrdR	dnaI dnaB nrdR	-	transcriptional regulator NrdR	1725.32	10.7526	-1.05164	0.482421	0.170171	-6.17986	6.41589e-10	1.45114e-09
USA300HOU_0810	SACOL0846	rnr	est rnr smpB	-	VacB/RNase II family exoribonuclease	12185.9	13.5729	-1.05379	0.4817	0.137182	-7.68169	1.57e-14	4.31347e-14
USA300HOU_1402	SACOL1504	aroA	SACOL1500 - SACOL1503 aroA aroB aroC	AgrA	3-phosphoshikimate 1-carboxyvinyltransferase	2335.61	11.1896	-1.05489	0.481334	0.139833	-7.5439	4.56136e-14	1.22809e-13
USA300HOU_1585	-	USA300HOU_1585	-	-	hypothetical protein	237.156	7.88969	-1.0564	0.480831	0.204063	-5.17682	2.25696e-07	4.45588e-07
USA300HOU_2706	SACOL2727	USA300HOU_2706	SACOL2727	-	integrase/recombinase core subunit	453.646	8.82542	-1.06377	0.478382	0.251199	-4.23476	2.28795e-05	3.98685e-05
USA300HOU_2081	SACOL2077	USA300HOU_2081	SACOL2076 SACOL2077 csoR	SigB	hypothetical protein	350.669	8.45397	-1.06505	0.477955	0.181154	-5.87927	4.12076e-09	8.90071e-09
USA300HOU_2328	SACOL2342	corA	fni corA	-	magnesium and cobalt transport protein CorA	1190.55	10.2174	-1.06531	0.477871	0.136929	-7.77998	7.25342e-15	2.02178e-14
USA300HOU_1863	SACOL1926	mutY	mutY	-	A/G-specific adenine glycosylase	595.893	9.21891	-1.06785	0.477029	0.161593	-6.60827	3.88841e-11	9.32039e-11
USA300HOU_0306	SACOL0280	esxD	esaA essA esaB essB yukA esxC esxB esaE esxD SACOL0281	-	hypothetical protein	65.3107	6.02925	-1.06843	0.476839	0.37387	-2.85774	0.00426664	0.0062633
USA300HOU_2487	SACOL2506	sarT	sarT	-	accessory regulator T	117.494	6.87644	-1.07221	0.47559	0.27011	-3.96954	7.2013e-05	0.000121392
USA300HOU_2237	SACOL2245	USA300HOU_2237	SACOL2245	-	acetyltransferase	709.544	9.47075	-1.07456	0.474817	0.202495	-5.30658	1.11703e-07	2.24492e-07
USA300HOU_2026	SACOL2018	USA300HOU_2026	SACOL2018	CtsR	hypothetical membrane protein	900.579	9.81471	-1.07525	0.474587	0.159545	-6.7395	1.5893e-11	3.89285e-11
USA300HOU_1399	SACOL1501	USA300HOU_1399	SACOL1500 - SACOL1503 aroA aroB aroC	AgrA	hypothetical protein	1675.57	10.7104	-1.07678	0.474085	0.141238	-7.62388	2.46156e-14	6.69455e-14
USA300HOU_1773	SACOL1833	crcB2	crcB1 crcB2	-	camphor resistance protein CrcB2	121.433	6.92402	-1.07762	0.473809	0.284204	-3.79172	0.000149606	0.000245716
USA300HOU_1608	SACOL1663	ahs2	SACOL1659 lamB accC accB ahs2 dur1	MgrA	Allophanate hydrolase subunit 2	425.603	8.73336	-1.0793	0.473257	0.189593	-5.69273	1.25022e-08	2.6286e-08
USA300HOU_2163	SACOL2162	USA300HOU_2163	SACOL2160 SACOL2161 SACOL2162	-	hypothetical protein	3052.39	11.5757	-1.08267	0.472153	0.175092	-6.18344	6.27206e-10	1.421e-09
USA300HOU_2092	SACOL2094	atpC	atpCDGAHFEBI mnaA upp glyA ywlG	GraRS	proton- translocating F-type ATPase epsilon subunit	11325.7	13.4673	-1.08349	0.471886	0.125224	-8.65243	5.0413e-18	1.5642e-17
USA300HOU_1758	SACOL1818	ribA	ribHBAED	CodY	bifunctional 3,4-dihydroxy-2-butanone-4-phosphate synthase/GTP cyclohydrolase II	571.981	9.15982	-1.08393	0.471743	0.215797	-5.0229	5.08975e-07	9.84605e-07
USA300HOU_1665	SACOL1720	engB	engB	-	ribosome biogenesis GTP-binding protein engB	1583.26	10.6287	-1.08463	0.471514	0.149273	-7.26608	3.70068e-13	9.69174e-13
USA300HOU_2360	SACOL2374	tetR	tetR cobI	-	TetR family transcriptional regulator	804.069	9.65118	-1.09062	0.469558	0.18301	-5.95938	2.53194e-09	5.5492e-09
USA300HOU_1822	SACOL1885	USA300HOU_1822	SACOL1885	-	hypothetical protein	873.021	9.76987	-1.09126	0.469352	0.183018	-5.96258	2.48291e-09	5.45064e-09
USA300HOU_2058	SACOL2053	tex	SACOL2052 tex	-	transcription accessory protein (S1 RNA binding)	2971.94	11.5372	-1.09242	0.468974	0.12629	-8.65008	5.14622e-18	1.59491e-17
USA300HOU_1930	SACOL1990	USA300HOU_1930	SACOL1989 SACOL1990 SACOL1991	-	hypothetical protein	924.499	9.85253	-1.09256	0.468927	0.143631	-7.60672	2.81142e-14	7.6152e-14
USA300HOU_2217	SACOL2215	rpsM	rplQ rpoA rpsK rpsM rpmJ infA	-	30S ribosomal protein S13	25106.2	14.6158	-1.09683	0.467543	0.133538	-8.21358	2.14694e-16	6.35332e-16
USA300HOU_1180	SACOL1266	dprA	dprA topA	MgrA	DNA processing protein DprA	65.5283	6.03405	-1.09761	0.467291	0.403512	-2.72013	0.00652558	0.00937158
USA300HOU_0699	SACOL0736	USA300HOU_0699	SACOL0736 SACOL0737 SACOL0738	SigB	possible GNAT family acetyltransferase	48.7044	5.60598	-1.09767	0.467271	0.451756	-2.42978	0.0151078	0.0210117
USA300HOU_1214	SACOL1301	USA300HOU_1214	SACOL1300 SACOL1301 pgsA	-	transcriptional regulator	1713.02	10.7423	-1.09964	0.466634	0.136907	-8.03202	9.58839e-16	2.75551e-15
USA300HOU_2242	SACOL2251	USA300HOU_2242	SACOL2251	-	hypothetical protein	1285.84	10.3285	-1.1002	0.466451	0.144656	-7.60563	2.83509e-14	7.67158e-14
USA300HOU_0764	SACOL0801	murB	SACOL0800 murB	-	UDP-N-acetylenolpyruvoylglucosamine reductase	1526.51	10.576	-1.10735	0.464147	0.142647	-7.76283	8.30542e-15	2.30544e-14
USA300HOU_1097	SACOL1171	USA300HOU_1097	SACOL1171	-	hypothetical protein	389.86	8.60681	-1.10908	0.463589	0.185804	-5.96909	2.38587e-09	5.24619e-09
USA300HOU_0983	SACOL1032	comK1	comK1	-	ComK family protein	24.9483	4.64087	-1.11262	0.462452	0.496817	-2.23951	0.025123	0.0339908
USA300HOU_0305	SACOL0279	esaE	esaA essA esaB essB yukA esxC esxB esaE esxD SACOL0281	-	hypothetical protein	109.823	6.77903	-1.11293	0.462354	0.307069	-3.62437	0.000289664	0.00046495
USA300HOU_2324	SACOL2338	USA300HOU_2324	SACOL2338	-	hypothetical protein	507.158	8.98629	-1.11468	0.461795	0.179151	-6.22199	4.90892e-10	1.11687e-09
USA300HOU_2098	SACOL2100	atpE	atpCDGAHFEBI mnaA upp glyA ywlG	GraRS	proton-translocating F-type ATPase epsilon subunit C	6180.41	12.5935	-1.11767	0.460838	0.125618	-8.89736	5.7193e-19	1.84266e-18
USA300HOU_1197	SACOL1284	rimP	rimP nusA SACOL1286 rpl7AE infB	-	hypothetical protein	4604.53	12.1688	-1.11887	0.460454	0.157433	-7.10698	1.18614e-12	3.04118e-12
USA300HOU_1672	SACOL1732	dnaB	dnaI dnaB nrdR	-	replication initiation and membrane attachment protein	3760.01	11.8765	-1.11907	0.460391	0.127178	-8.79926	1.37721e-18	4.3742e-18
USA300HOU_0209	SACOL0181	USA300HOU_0209	SACOL0181 sepS16B SACOL0183	-	hypothetical protein	1413.09	10.4646	-1.12313	0.459097	0.163484	-6.86998	6.4213e-12	1.5976e-11
USA300HOU_0869	SACOL0913	USA300HOU_0869	SACOL0913	-	hypothetical protein	1439.87	10.4917	-1.1232	0.459075	0.141402	-7.94332	1.9684e-15	5.59101e-15
USA300HOU_0490	SACOL0533	metS	metS ycfH rnmV ksgA	-	methionyl-tRNA synthetase	7498.66	12.8724	-1.12405	0.458805	0.130602	-8.60668	7.52039e-18	2.3147e-17
USA300HOU_0198	SACOL0170	argD	argBJCD	ArgR	ornithine--oxo-acid transaminase	75.8246	6.24459	-1.12709	0.457838	0.354303	-3.18115	0.00146692	0.00223194
USA300HOU_2581	SACOL2603	USA300HOU_2581	esaC SACOL2602 SACOL2603	MgrA	hypothetical protein	31.2949	4.96786	-1.12749	0.457712	0.459641	-2.45297	0.0141682	0.0197663
USA300HOU_2524	SACOL2548	USA300HOU_2524	SACOL2548	-	hypothetical protein	473.793	8.88811	-1.12879	0.457298	0.169912	-6.64341	3.065e-11	7.41951e-11
USA300HOU_0492	SACOL0535	rnmV	metS ycfH rnmV ksgA	-	hypothetical protein	1020	9.99436	-1.1301	0.456885	0.154271	-7.3254	2.38181e-13	6.29294e-13
USA300HOU_2389	SACOL2406	USA300HOU_2389	SACOL2406 dsbA SACOL2408	GraRS	hypothetical protein	32.0537	5.00242	-1.13074	0.456682	0.462375	-2.4455	0.0144651	0.0201596
USA300HOU_1541	SACOL1597	comGF	comGF	-	hypothetical protein	41.1646	5.36333	-1.13121	0.456532	0.479132	-2.36096	0.0182275	0.0250523
USA300HOU_1161	SACOL1239	vfrA	vfrA fakA	-	alkaline shock protein	3294.14	11.6857	-1.13291	0.455994	0.139143	-8.14212	3.88425e-16	1.13941e-15
USA300HOU_2127	SACOL2130	deoD	deoD	-	purine nucleoside phosphorylase	2934.29	11.5188	-1.13361	0.455773	0.132962	-8.52584	1.51703e-17	4.62161e-17
USA300HOU_2361	SACOL2375	cobI	tetR cobI	-	CorA family protein	1240.66	10.2769	-1.13718	0.454647	0.154336	-7.36822	1.72915e-13	4.59568e-13
USA300HOU_0103	SACOL0073	USA300HOU_0103	SACOL0073	-	hypothetical protein	41.758	5.38398	-1.14045	0.453619	0.489928	-2.32779	0.0199234	0.0273113
USA300HOU_1226	SACOL1314	thiW	miaB SACOL1313 thiW	-	putative thiamine-precursor transporter protein (ThiW)	1298.79	10.343	-1.14119	0.453386	0.141479	-8.06614	7.25563e-16	2.09633e-15
USA300HOU_2082	SACOL2078	csoR	SACOL2076 SACOL2077 csoR	SigB	Copper-sensing transcriptional repressor RicR	342.95	8.42185	-1.14403	0.452493	0.183621	-6.23039	4.65286e-10	1.06096e-09
USA300HOU_1494	SACOL1535	srrA	srrB srrA	-	DNA-binding response regulator SrrA	6501.43	12.6665	-1.14487	0.45223	0.20323	-5.63338	1.76714e-08	3.68658e-08
USA300HOU_2256	SACOL2267	moaC	moaC	-	molybdenum cofactor biosynthesis protein MoaC	1145.5	10.1618	-1.14693	0.451584	0.21416	-5.3555	8.53207e-08	1.73155e-07
USA300HOU_2084	SACOL2080	USA300HOU_2084	cls2 SACOL2080	-	HD domain-containing protein	1245.09	10.282	-1.14803	0.45124	0.140617	-8.16428	3.2336e-16	9.49582e-16
USA300HOU_1642	SACOL1698	thrR	yajC tgt queA ruvB ruvA thrR obgE	-	hypothetical protein	2000.63	10.9662	-1.15014	0.450581	0.152995	-7.51749	5.58398e-14	1.49892e-13
USA300HOU_2332	SACOL2346	USA300HOU_2332	SACOL2346	-	hypothetical protein	907.061	9.82506	-1.15117	0.450261	0.146746	-7.8446	4.34319e-15	1.22201e-14
USA300HOU_1004	SACOL1069	qoxB	qoxD qoxC qoxA qoxB	-	quinol oxidase subunit I	46613.2	15.5085	-1.15669	0.448542	0.134869	-8.57636	9.79262e-18	2.9969e-17
USA300HOU_2614	SACOL2635	nrdD	nrdDG	NrdR	anaerobic ribonucleotide reductase large subunit	370.902	8.53489	-1.15948	0.447674	0.232806	-4.98045	6.34379e-07	1.2228e-06
USA300HOU_1492	SACOL1533	USA300HOU_1492	SACOL1532 SACOL1533	-	hypothetical protein	110.521	6.78817	-1.16478	0.446033	0.298636	-3.90032	9.60674e-05	0.000160033
USA300HOU_1409	SACOL1512	USA300HOU_1409	hepT ubiE SACOL1512	-	hypothetical protein	1363.31	10.4129	-1.16913	0.44469	0.144898	-8.06863	7.10887e-16	2.06058e-15
USA300HOU_0104	SACOL0074	USA300HOU_0104	SACOL0074	-	hypothetical protein	132.583	7.05075	-1.16956	0.444557	0.263984	-4.43042	9.40498e-06	1.687e-05
USA300HOU_2044	SACOL2038	gcp	gcp rimI yeaZ yjeE	-	DNA-binding/iron metalloprotein/AP endonuclease	1753.1	10.7757	-1.17081	0.444173	0.194602	-6.01641	1.78323e-09	3.94042e-09
USA300HOU_0653	SACOL0690	mntA	mntABC	-	ABC transporter ATP-binding protein	2588.48	11.3379	-1.17297	0.443507	0.184106	-6.37117	1.87596e-10	4.34712e-10
USA300HOU_2246	SACOL2256	marR	marR SACOL2257	-	MarR family transcriptional regulator	57.6809	5.85002	-1.17572	0.442662	0.368972	-3.18648	0.00144016	0.0021962
USA300HOU_0947	SACOL0994	oppF	SACOL0990 oppB oppC oppD oppF oppA	MgrA	oligopeptide ABC transporter, ATP-binding protein	1902.37	10.8936	-1.17676	0.442344	0.180093	-6.53418	6.39596e-11	1.51819e-10
USA300HOU_2494	SACOL2516	gntR	gntPKR SACOL2517	GraRS	gluconate operon transcriptional repressor	958.362	9.90443	-1.17686	0.442312	0.28245	-4.16663	3.09142e-05	5.35038e-05
USA300HOU_1837	-	USA300HOU_1837	-	-	hypothetical protein	20.4869	4.35663	-1.17688	0.442308	0.544975	-2.15951	0.030811	0.0410864
USA300HOU_0887	SACOL0929	USA300HOU_0887	SACOL0929	-	hypothetical protein	230.235	7.84696	-1.17821	0.441898	0.22019	-5.3509	8.7517e-08	1.77344e-07
USA300HOU_2653	SACOL2675	secY2	secY2	MgrA	Sec family Type I general secretory pathway protein SecY	50.6889	5.6636	-1.17891	0.441684	0.374491	-3.14805	0.00164365	0.00249519
USA300HOU_0106	SACOL0076	USA300HOU_0106	SACOL0076	-	hypothetical protein	933.819	9.867	-1.17921	0.441593	0.165358	-7.13124	9.94674e-13	2.5625e-12
USA300HOU_0010	SACOL0010	azlC	azlC azlD	-	branched-chain amino acid permease	501.479	8.97005	-1.17935	0.44155	0.204969	-5.75379	8.72636e-09	1.85504e-08
USA300HOU_2099	SACOL2101	atpB	atpCDGAHFEBI mnaA upp glyA ywlG	GraRS	proton-translocating F-type ATPase beta subunit A	15092.1	13.8815	-1.18477	0.439895	0.1246	-9.50858	1.93292e-21	6.65866e-21
USA300HOU_2061	SACOL2056	rsbV	sigB rsbW rsbV rsbU	SigB	anti-sigma B factor antagonist	1686.91	10.7202	-1.18771	0.438998	0.146806	-8.09035	5.94952e-16	1.732e-15
USA300HOU_1906	SACOL1966	pcrA	camS ligA pcrA pcrB	-	ATP-dependent DNA helicase PcrA	3176.22	11.6331	-1.18847	0.438768	0.144937	-8.19993	2.40522e-16	7.07866e-16
USA300HOU_1234	SACOL1323	miaA	glpK glpD SACOL1322 miaA hfq	SarA	tRNA delta(2)-isopentenylpyrophosphate transferase	779.098	9.60566	-1.18944	0.438472	0.203578	-5.8427	5.13616e-09	1.10055e-08
USA300HOU_0923	SACOL0968	spsA	SACOL0967 spsA spsB	-	signal peptidase IA, inactive	1608.49	10.6515	-1.19027	0.43822	0.1438	-8.27727	1.26033e-16	3.74613e-16
USA300HOU_0107	SACOL0077	USA300HOU_0107	SACOL0077	GraRS	hypothetical membrane protein	341.052	8.41385	-1.1904	0.438181	0.196251	-6.06572	1.31367e-09	2.92205e-09
USA300HOU_1373	SACOL1475	norB	norB	MgrA	MFS family major facilitator transporter	117.18	6.87258	-1.19181	0.437752	0.273971	-4.35014	1.36049e-05	2.41297e-05
USA300HOU_0112	SACOL0083	USA300HOU_0112	SACOL0083	-	tandem lipoprotein	135.388	7.08096	-1.19224	0.437624	0.281175	-4.24019	2.23328e-05	3.89411e-05
USA300HOU_0152	SACOL0125	phnE1	phnE1 phnE2 phnC phnD	GraRS	phosphonate ABC transporter, permease	40.6161	5.34398	-1.19268	0.437488	0.448186	-2.66114	0.00778775	0.0110776
USA300HOU_0676	SACOL0712	lipA	lipA	-	alpha/beta hydrolase	729.21	9.51019	-1.19485	0.436833	0.1662	-7.18921	6.51687e-13	1.68698e-12
USA300HOU_0662	SACOL0699	pbp4	pbp4	-	penicillin-binding protein 4	1879.25	10.8759	-1.19485	0.436833	0.142879	-8.36266	6.13217e-17	1.83487e-16
USA300HOU_1387	SACOL1489	recU	SACOL1488 recU pbp2	-	Holliday junction-specific endonuclease	5799.72	12.5018	-1.19505	0.436773	0.140073	-8.53158	1.44363e-17	4.40299e-17
USA300HOU_2074	SACOL2070	kdpD	kdpD kdpE	-	sensor histidine kinase KdpD	92.3948	6.52974	-1.19772	0.435965	0.302617	-3.95787	7.56225e-05	0.000127158
USA300HOU_0601	SACOL0651	USA300HOU_0601	SACOL0651	-	hypothetical protein	109.889	6.7799	-1.20155	0.434809	0.31202	-3.85086	0.000117702	0.000194625
USA300HOU_0494	SACOL0537	veg	veg	-	hypothetical protein	17493.6	14.0945	-1.20162	0.434787	0.145907	-8.2355	1.78814e-16	5.29739e-16
USA300HOU_2090	SACOL2092	murA1	fabZ murA1 SACOL2093	SigB	UDP-N-acetylglucosamine 1-carboxyvinyltransferase	6207.29	12.5997	-1.20176	0.434744	0.152302	-7.89065	3.00616e-15	8.48481e-15
USA300HOU_0323	SACOL0300	USA300HOU_0323	SACOL0300	GraRS	hypothetical membrane protein	310.422	8.27808	-1.20243	0.434542	0.203529	-5.90793	3.46435e-09	7.51308e-09
USA300HOU_2660	SACOL2683	msrA3	msrA3 SACOL2684	-	methionine sulfoxide reductase A	58.6316	5.87361	-1.20383	0.43412	0.411553	-2.9251	0.00344342	0.00510136
USA300HOU_1072	SACOL1147	spoU/trmH	spoU/trmH	-	SpoU rRNA methylase family protein	1120.08	10.1294	-1.20669	0.43326	0.167463	-7.20573	5.77336e-13	1.4974e-12
USA300HOU_2093	SACOL2095	atpD	atpCDGAHFEBI mnaA upp glyA ywlG	GraRS	proton-translocating F-type ATPase delta subunit	30506.6	14.8968	-1.20927	0.432488	0.127138	-9.51147	1.87982e-21	6.48405e-21
USA300HOU_1288	SACOL1390	parC	parE parC	-	DNA topoisomerase IV subunit A	9849.59	13.2658	-1.2123	0.43158	0.140028	-8.65755	4.81997e-18	1.50072e-17
USA300HOU_0355	SACOL0405	mepA	mepRA	-	MATE efflux family protein	526.861	9.04128	-1.21454	0.430911	0.212443	-5.71701	1.08412e-08	2.29192e-08
USA300HOU_1586	SACOL1641	lepA	lepA	-	GTP-binding protein LepA	5262.1	12.3614	-1.21528	0.430689	0.13112	-9.26844	1.88881e-20	6.36793e-20
USA300HOU_2287	SACOL2297	USA300HOU_2287	SACOL2297	-	hypothetical protein	1799.2	10.8131	-1.2179	0.429908	0.130594	-9.32589	1.10061e-20	3.74347e-20
USA300HOU_1051	SACOL1122	FtsW	FtsW	-	cell cycle protein FtsW	3293.88	11.6856	-1.21938	0.429466	0.164403	-7.41704	1.19762e-13	3.19565e-13
USA300HOU_1836	SACOL1900	sbcD	cbf1 SACOL1899 sbcD	-	calcineurin-like phosphoesterase	2608.25	11.3489	-1.22021	0.42922	0.131617	-9.27095	1.84495e-20	6.23569e-20
USA300HOU_1225	SACOL1313	USA300HOU_1225	miaB SACOL1313 thiW	-	hypothetical protein	1383.48	10.4341	-1.22122	0.42892	0.143333	-8.52014	1.59355e-17	4.84923e-17
USA300HOU_0195	SACOL0167	argB	argBJCD	ArgR	acetylglutamate kinase	140.161	7.13094	-1.22252	0.428533	0.238544	-5.12493	2.9765e-07	5.83786e-07
USA300HOU_1688	SACOL1749	maeB	maeB	-	malate dehydrogenase (oxaloacetate-decarboxylating) (NADP( ))	2674.34	11.385	-1.22495	0.427813	0.169595	-7.22277	5.09397e-13	1.32502e-12
USA300HOU_1286	SACOL1388	plsY	plsY	-	hypothetical protein	3772.22	11.8812	-1.22589	0.427533	0.192414	-6.37111	1.87669e-10	4.34712e-10
USA300HOU_2218	SACOL2216	rpmJ	rplQ rpoA rpsK rpsM rpmJ infA	-	50S ribosomal protein L36	13282.8	13.6973	-1.22937	0.426504	0.140594	-8.74413	2.24745e-18	7.09625e-18
USA300HOU_0610	SACOL0660	adh1	adh1	SigB	alcohol dehydrogenase	935.687	9.86988	-1.2306	0.426139	0.513864	-2.3948	0.0166293	0.0230205
USA300HOU_1911	SACOL1971	sspA	sspB2 sspA	-	Staphostatin A	182.372	7.51074	-1.23754	0.424096	0.237817	-5.20375	1.95308e-07	3.88735e-07
USA300HOU_1285	SACOL1387	USA300HOU_1285	SACOL1387	-	hypothetical protein	417.077	8.70417	-1.23866	0.423765	0.174051	-7.11668	1.10556e-12	2.84e-12
USA300HOU_0684	SACOL0721	pitR	pitR pitA	-	hypothetical protein	2788.13	11.4451	-1.24356	0.42233	0.129725	-9.58609	9.14863e-22	3.19252e-21
USA300HOU_0281	SACOL0254	rbsD	rbsKDU	TraP	ribose ABC transporter, membrane protein	167.135	7.38487	-1.24665	0.421426	0.286234	-4.35536	1.32849e-05	2.35931e-05
USA300HOU_0123	SACOL0096	sarS	sarS	SigB	staphylococcal accessory regulator S	3277.79	11.6785	-1.24839	0.420919	0.149373	-8.35748	6.40713e-17	1.91501e-16
USA300HOU_0584	SACOL0637	mvaD	mvaK1 mvaD mvaK2	SigB	diphosphomevalonate decarboxylase	2580.25	11.3333	-1.24917	0.42069	0.160344	-7.79057	6.67083e-15	1.86519e-14
USA300HOU_2519	-	USA300HOU_2519	-	-	hypothetical protein	23.1165	4.53085	-1.2494	0.420623	0.556179	-2.2464	0.0246784	0.0334396
USA300HOU_0488	SACOL0530	USA300HOU_0488	SACOL0529 SACOL0530 rsml	MgrA	hypothetical protein	553.53	9.11252	-1.25008	0.420425	0.163339	-7.65327	1.95933e-14	5.35576e-14
USA300HOU_1599	SACOL1654	yqeG	holA comEC comEB comEA ubiE rsfS yqeK nadD yhbY aroE yqeH yqeG mtn	-	haloacid dehalogenase-like hydrolase	1566.5	10.6133	-1.25049	0.420307	0.145933	-8.56888	1.045e-17	3.19444e-17
USA300HOU_1738	SACOL1798	trmB	trmB SACOL1799	-	tRNA (guanine-N(7)-)-methyltransferase	8590.3	13.0685	-1.26624	0.415741	0.137871	-9.18426	4.14352e-20	1.38478e-19
USA300HOU_0554	SACOL0607	azo1	SACOL0606 azo1	GraRS	hypothetical protein	669.331	9.38658	-1.26648	0.415671	0.184525	-6.86348	6.72029e-12	1.67044e-11
USA300HOU_1763	SACOL1823	arsB	arsR arsB arsC	-	arsenical pump membrane protein	507.237	8.98652	-1.26822	0.415172	0.162495	-7.80467	5.96571e-15	1.67152e-14
USA300HOU_1843	SACOL1906	airS	airR airS	-	sensor histidine kinase	522.545	9.02941	-1.26904	0.414937	0.169462	-7.48861	6.96089e-14	1.8648e-13
USA300HOU_1213	SACOL1300	USA300HOU_1213	SACOL1300 SACOL1301 pgsA	-	ACT domain-containing protein	3223.14	11.6543	-1.2696	0.414775	0.130289	-9.74452	1.94691e-22	6.95659e-22
USA300HOU_0196	SACOL0168	argJ	argBJCD	ArgR	glutamate N-acetyltransferase	168.096	7.39314	-1.26967	0.414755	0.228997	-5.54448	2.94836e-08	6.08934e-08
USA300HOU_2100	SACOL2102	atpI	atpCDGAHFEBI mnaA upp glyA ywlG	GraRS	hypothetical protein	7558.53	12.8839	-1.26996	0.414672	0.129762	-9.78682	1.28265e-22	4.63238e-22
USA300HOU_1280	SACOL1378	USA300HOU_1280	SACOL1378 SACOL1379	-	hypothetical protein	4256.18	12.0553	-1.27452	0.413363	0.132354	-9.62965	5.99331e-22	2.11617e-21
USA300HOU_2219	SACOL2217	infA	rplQ rpoA rpsK rpsM rpmJ infA	-	translation initiation factor IF-1	17117.4	14.0632	-1.27564	0.413041	0.141039	-9.04462	1.50183e-19	4.91525e-19
USA300HOU_2120	SACOL2123	USA300HOU_2120	SACOL2123	-	hypothetical protein	2097.12	11.0342	-1.27573	0.413015	0.132791	-9.60709	7.46297e-22	2.61447e-21
USA300HOU_0141	SACOL0114	cap5M2	galE cap5M2	MgrA	capsular polysaccharide biosynthesis protein	30.3195	4.92218	-1.27704	0.412641	0.521926	-2.44678	0.0144138	0.0200986
USA300HOU_1092	SACOL1166	flr	flr	MgrA	hypothetical protein	51.4329	5.68462	-1.27936	0.411978	0.363866	-3.51602	0.000438069	0.000692406
USA300HOU_0098	SACOL0069	tFox	SACOL0069	-	hypothetical protein	155.301	7.27892	-1.2843	0.410571	0.263263	-4.87838	1.06959e-06	2.0268e-06
USA300HOU_1333	SACOL1433	dapL	dapL alr2 lysA	-	M20/M25/M40 family peptidase	562.532	9.13579	-1.28655	0.40993	0.191501	-6.71823	1.8394e-11	4.48906e-11
USA300HOU_2373	SACOL2389	nreC	nreA nreB nreC narI narJ narH narG	SigB	transcriptional regulatory protein	918.907	9.84378	-1.28794	0.409535	0.152946	-8.42085	3.73747e-17	1.12585e-16
USA300HOU_2062	SACOL2057	rsbU	sigB rsbW rsbV rsbU	SigB	sigma factor B regulator	2840.1	11.4717	-1.28987	0.408987	0.140799	-9.16106	5.13884e-20	1.71104e-19
USA300HOU_1378	SACOL1480	USA300HOU_1378	ypcP SACOL1480	-	hypothetical protein	4215.31	12.0414	-1.29458	0.407656	0.124377	-10.4085	2.26797e-25	8.92245e-25
USA300HOU_1576	SACOL1632	rpsU	rpsU	-	30S ribosomal protein S21	15767.6	13.9447	-1.29513	0.407498	0.206245	-6.2796	3.39452e-10	7.78912e-10
USA300HOU_2247	SACOL2257	USA300HOU_2247	SACOL2256 SACOL2257	-	drug transporter	169.682	7.40669	-1.30374	0.405074	0.229248	-5.68703	1.29268e-08	2.71151e-08
USA300HOU_2306	SACOL2319	metT	metT	-	NhaC family sodium:proton (Na :H) antiporter	819.999	9.67948	-1.3048	0.404776	0.15823	-8.24622	1.63482e-16	4.84854e-16
USA300HOU_1130	SACOL1206	ileS	ileS	-	isoleucyl-tRNA synthetase	7416.4	12.8565	-1.30502	0.404714	0.137659	-9.48012	2.53986e-21	8.71597e-21
USA300HOU_1237	SACOL1326	hflX	hflX Alu-2	MgrA	GTP-binding protein	1043.47	10.0272	-1.30537	0.404618	0.162886	-8.014	1.11035e-15	3.18412e-15
USA300HOU_1235	SACOL1324	hfq	glpK glpD SACOL1322 miaA hfq	SarA	hfq protein	414.31	8.69457	-1.3062	0.404384	0.234921	-5.56018	2.69491e-08	5.57018e-08
USA300HOU_0253	SACOL0225	rihA	rihA	MgrA	inosine/uridine-preferring nucleoside hydrolase	277.625	8.11699	-1.30717	0.404112	0.266317	-4.90833	9.18529e-07	1.75166e-06
USA300HOU_0147	SACOL0120	USA300HOU_0147	SACOL0120	-	GntR family transcriptional regulator	354.32	8.46891	-1.31065	0.403138	0.188095	-6.96803	3.21401e-12	8.12423e-12
USA300HOU_2060	SACOL2055	rsbW	sigB rsbW rsbV rsbU	SigB	anti-sigma B factor	2246.15	11.1332	-1.31213	0.402727	0.151573	-8.65674	4.85458e-18	1.50975e-17
USA300HOU_2401	SACOL2418	sbi	sbi	SaeRS	immunoglobulin G-binding protein SBI	6893.2	12.751	-1.31228	0.402683	0.129907	-10.1017	5.42788e-24	2.05999e-23
USA300HOU_1661	SACOL1716	hemD	hemLBDCXA	MgrA	uroporphyrinogen-III synthase	1409.6	10.4611	-1.31256	0.402606	0.141151	-9.29898	1.41796e-20	4.80462e-20
USA300HOU_1374	SACOL1476	steT	steT ilvA1 ald	-	fructoselysine transporter	145.329	7.18318	-1.31313	0.402448	0.297106	-4.41973	9.88228e-06	1.77025e-05
USA300HOU_0283	SACOL0257	rbsR	rbsR	SigB	ribose operon repressor	242.665	7.92282	-1.31508	0.401903	0.227901	-5.77042	7.90756e-09	1.68632e-08
USA300HOU_0778	SACOL0814	comFC	comFA comFC	-	hypothetical protein	199.041	7.63692	-1.3176	0.401202	0.228023	-5.77837	7.54269e-09	1.60979e-08
USA300HOU_2420	SACOL2437	bcr	bcr	-	MFS family major facilitator transporter, bicyclomycin:cation symporter	2221.1	11.1171	-1.33142	0.397378	0.146675	-9.07729	1.11308e-19	3.66076e-19
USA300HOU_0110	SACOL0080	USA300HOU_0110	SACOL0080	-	hypothetical protein	128.278	7.00313	-1.33193	0.397237	0.359133	-3.70873	0.000208298	0.00033737
USA300HOU_2113	SACOL2117	fbaA	fbaA	-	fructose-bisphosphate aldolase	32603.5	14.9927	-1.33239	0.397111	0.126338	-10.5462	5.28742e-26	2.12684e-25
USA300HOU_1739	SACOL1799	USA300HOU_1739	trmB SACOL1799	-	hypothetical protein	11124.9	13.4415	-1.33402	0.39666	0.129367	-10.3119	6.22274e-25	2.42678e-24
USA300HOU_1598	SACOL1653	yqeH	holA comEC comEB comEA ubiE rsfS yqeK nadD yhbY aroE yqeH yqeG mtn	-	GTPase family protein	3256.09	11.6689	-1.34266	0.394293	0.136522	-9.83476	7.97556e-23	2.91173e-22
USA300HOU_1769	SACOL1830	spdA	spdA	-	hypothetical protein	81.5133	6.34896	-1.34627	0.393307	0.312316	-4.31061	1.62808e-05	2.87616e-05
USA300HOU_1550	SACOL1605	USA300HOU_1550	SACOL1602 SACOL1603 glk SACOL1605 gluP fthC	-	hypothetical protein	705.761	9.46304	-1.34892	0.392585	0.208042	-6.48388	8.93914e-11	2.10697e-10
USA300HOU_0302	SACOL0276	essC	esaA essA esaB essB yukA esxC esxB esaE esxD SACOL0281	-	diarrheal toxin	407.919	8.67214	-1.34954	0.392417	0.244634	-5.51658	3.45656e-08	7.10617e-08
USA300HOU_1211	SACOL1298	USA300HOU_1211	ftsK SACOL1296 SACOL1297 SACOL1298 phbB	AgrA	M16 family peptidase	2270.71	11.1489	-1.35072	0.392097	0.161194	-8.37946	5.31731e-17	1.59638e-16
USA300HOU_1123	SACOL1196	murD	mraY murD divIB	MgrA	UDP-N-acetylmuramoylalanine--D-glutamate ligase	4464.13	12.1242	-1.35206	0.391733	0.135543	-9.9751	1.95909e-23	7.32138e-23
USA300HOU_1212	SACOL1299	phbB	ftsK SACOL1296 SACOL1297 SACOL1298 phbB	AgrA	putative 3-oxoacyl-acyl carrier protein reductase	1581.42	10.627	-1.35523	0.390873	0.16089	-8.4233	3.66026e-17	1.10383e-16
USA300HOU_1931	SACOL1991	USA300HOU_1931	SACOL1989 SACOL1990 SACOL1991	-	hypothetical protein	905.149	9.82201	-1.35656	0.390512	0.160111	-8.47262	2.39938e-17	7.24398e-17
USA300HOU_2374	SACOL2390	nreB	nreA nreB nreC narI narJ narH narG	SigB	sensory box histidine kinase	1539.85	10.5886	-1.35714	0.390356	0.151554	-8.95478	3.40405e-19	1.10334e-18
USA300HOU_0970	SACOL1017	USA300HOU_0970	SACOL1017	-	hypothetical protein	3960.98	11.9516	-1.35961	0.389687	0.14524	-9.36118	7.88541e-21	2.69569e-20
USA300HOU_1526	SACOL1569	nusB	ispA xseB xseA nusB SACOL1570 accC accB	-	transcription antitermination protein NusB	3054.06	11.5765	-1.36577	0.388028	0.138534	-9.8587	6.28609e-23	2.30433e-22
USA300HOU_1337	SACOL1437	cspA	cspA	SarA	CSD family cold shock protein	35821.7	15.1285	-1.3661	0.387939	0.229346	-5.95649	2.57716e-09	5.6349e-09
USA300HOU_0698	SACOL0735	USA300HOU_0698	SACOL0735	-	hypothetical protein	329.093	8.36235	-1.3706	0.386731	0.204699	-6.69568	2.14666e-11	5.23418e-11
USA300HOU_2004	-	USA300HOU_2004	-	-	hypothetical protein	383.159	8.5818	-1.37275	0.386155	0.212464	-6.46108	1.0396e-10	2.44607e-10
USA300HOU_0109	SACOL0079	csa1A	csa1A	-	hypothetical protein	53.6837	5.74641	-1.37299	0.38609	0.420781	-3.26296	0.00110256	0.00169776
USA300HOU_0487	SACOL0529	USA300HOU_0487	SACOL0529 SACOL0530 rsml	MgrA	hypothetical protein	1006.35	9.97491	-1.37736	0.384921	0.158889	-8.6687	4.37066e-18	1.36717e-17
USA300HOU_2708	SACOL2729	USA300HOU_2708	SACOL2729 SACOL2730	-	integrase/recombinase core subunit	85.5171	6.41814	-1.37833	0.384665	0.30628	-4.50022	6.78837e-06	1.23496e-05
USA300HOU_0143	SACOL0116	cps2H	cap8H cps2H SACOL0117	MgrA	hypothetical protein	90.9886	6.50761	-1.38557	0.382739	0.351765	-3.9389	8.1857e-05	0.000137297
USA300HOU_0985	SACOL1045	USA300HOU_0985	SACOL1045	-	iron compound ABC transporter iron compound-binding protein	143.298	7.16287	-1.38793	0.382113	0.267063	-5.19701	2.02522e-07	4.01903e-07
USA300HOU_1268	SACOL1357	nucI	nucI	-	thermonuclease	235.276	7.87821	-1.39229	0.380958	0.205136	-6.78718	1.14349e-11	2.82145e-11
USA300HOU_1641	SACOL1697	ruvA	yajC tgt queA ruvB ruvA thrR obgE	-	Holliday junction DNA helicase RuvA	2703.75	11.4007	-1.39285	0.380811	0.138792	-10.0356	1.06357e-23	3.99695e-23
USA300HOU_1842	SACOL1905	airR	airR airS	-	LuxR family DNA-binding response regulator	393.036	8.61852	-1.39308	0.380752	0.197106	-7.06764	1.57592e-12	4.02137e-12
USA300HOU_2663	SACOL2686	cap1B	cap1C cap1B cap1A	MgrA	capsular polysaccharide biosynthesis protein CapB	83.4303	6.3825	-1.39452	0.380371	0.331711	-4.20402	2.62214e-05	4.54855e-05
USA300HOU_0808	SACOL0844	secG	secG	-	preprotein translocase subunit SecG	4881.88	12.2532	-1.39906	0.379175	0.157474	-8.88444	6.42426e-19	2.0599e-18
USA300HOU_1334	SACOL1434	alr2	dapL alr2 lysA	-	alanine racemase	550.325	9.10414	-1.39907	0.379175	0.164835	-8.48767	2.10821e-17	6.40085e-17
USA300HOU_1854	SACOL1917	pfoS/R	pfoS/R	TraP	toxin regulatory protein	1278.63	10.3204	-1.40286	0.378178	0.1428	-9.82396	8.87878e-23	3.22832e-22
USA300HOU_1791	SACOL1851	USA300HOU_1791	SACOL1851	-	hypothetical protein	167.465	7.38772	-1.40649	0.377229	0.314414	-4.47337	7.69974e-06	1.38986e-05
USA300HOU_2220	SACOL2218	adk	adk secY rplO rpmD rpsE rplR rplF rpsH rpsN2 rplE rplX rplN rpsQ rpmC rplP rpsC rplV rpsS rplB rplW rplD rplC rpsJ	-	adenylate kinase	37349.5	15.1888	-1.41004	0.376301	0.146879	-9.59999	7.99546e-22	2.79737e-21
USA300HOU_0476	SACOL0519	USA300HOU_0476	SACOL0519	-	acetyltransferase	595.747	9.21856	-1.41093	0.376069	0.187109	-7.54069	4.67489e-14	1.2574e-13
USA300HOU_0197	SACOL0169	argC	argBJCD	ArgR	N-acetyl-gamma-glutamyl-phosphate reductase	87.9645	6.45885	-1.41169	0.37587	0.293238	-4.81415	1.47825e-06	2.78546e-06
USA300HOU_1609	SACOL1664	dur1	SACOL1659 lamB accC accB ahs2 dur1	MgrA	allophanate hydrolase subunit 1	311.333	8.28231	-1.41564	0.374844	0.212324	-6.66735	2.60463e-11	6.31645e-11
USA300HOU_2279	SACOL2290	USA300HOU_2279	SACOL2288 sarY SACOL2290	MgrA	AraC family transcriptional regulator	518.79	9.01901	-1.42493	0.372437	0.165369	-8.61668	6.89251e-18	2.12631e-17
USA300HOU_1191	SACOL1277	pyrH	tsf pyrH frr	-	uridylate kinase	3286.59	11.6824	-1.4253	0.372342	0.178097	-8.00296	1.21462e-15	3.4757e-15
USA300HOU_1907	SACOL1967	pcrB	camS ligA pcrA pcrB	-	geranylgeranylglyceryl phosphate synthase	775.022	9.59809	-1.42672	0.371975	0.169685	-8.40803	4.16948e-17	1.25458e-16
USA300HOU_1121	SACOL1194	pbp1	mraZ mraW ftsL pbp1	-	penicillin-binding protein 1	11217.4	13.4535	-1.42705	0.37189	0.153822	-9.27728	1.73855e-20	5.8835e-20
USA300HOU_0484	SACOL0527	USA300HOU_0484	holB SACOL0527 yabA	MgrA	hypothetical protein	2398.24	11.2278	-1.42996	0.371141	0.147156	-9.71733	2.54371e-22	9.06491e-22
USA300HOU_2282	SACOL2292	nhaC	nhaC	-	Na+/H+ antiporter NhaC	1418.79	10.4704	-1.43636	0.369499	0.153702	-9.34509	9.18143e-21	3.13077e-20
USA300HOU_0354	SACOL0404	mepR	mepRA	-	MarR family transcriptional regulator	259.751	8.02099	-1.43949	0.368698	0.230251	-6.25181	4.05717e-10	9.28588e-10
USA300HOU_1407	SACOL1510	hepT	hepT ubiE SACOL1512	-	polyprenyl synthetase	3617.52	11.8208	-1.44069	0.368392	0.178082	-8.09	5.96669e-16	1.73512e-15
USA300HOU_1850	SACOL1913	cspR	cspR queG	-	RNA methyltransferase	688.877	9.4281	-1.44232	0.367975	0.155817	-9.25649	2.11269e-20	7.11379e-20
USA300HOU_1546	SACOL1601	comGA	comGD comGC comGB comGA	MgrA	competence protein ComGA	174.462	7.44677	-1.44344	0.367689	0.294975	-4.89344	9.90866e-07	1.88559e-06
USA300HOU_2398	SACOL2415	gpmA	gpmA	-	phosphoglyceromutase	2766.69	11.4339	-1.44429	0.367473	0.232161	-6.22106	4.93798e-10	1.12253e-09
USA300HOU_1668	SACOL1728	lysP	lysP	SigB	APC family amino acid-polyamine-organocation transporter	2287.66	11.1597	-1.4469	0.366808	0.15787	-9.16514	4.94833e-20	1.64965e-19
USA300HOU_0902	SACOL0944	ndh2	ndh2	-	NADH dehydrogenase	15087.9	13.8811	-1.44817	0.366487	0.130248	-11.1185	1.01934e-28	4.49747e-28
USA300HOU_2094	SACOL2096	atpG	atpCDGAHFEBI mnaA upp glyA ywlG	GraRS	proton-translocating F-type ATPase gamma subunit	16404.5	14.0018	-1.44958	0.366129	0.126742	-11.4372	2.72535e-30	1.26477e-29
USA300HOU_1287	SACOL1389	parE	parE parC	-	DNA topoisomerase IV subunit B	5757.02	12.4911	-1.45501	0.364753	0.153771	-9.4622	3.01545e-21	1.03348e-20
USA300HOU_1551	SACOL1606	gluP	SACOL1602 SACOL1603 glk SACOL1605 gluP fthC	-	peptidase, rhomboid family protein	2612.03	11.351	-1.45773	0.364065	0.131768	-11.0629	1.89938e-28	8.27167e-28
USA300HOU_1527	SACOL1570	USA300HOU_1527	ispA xseB xseA nusB SACOL1570 accC accB	-	hypothetical protein	2609.34	11.3495	-1.46089	0.36327	0.128758	-11.346	7.76424e-30	3.53602e-29
USA300HOU_0776	SACOL0812	USA300HOU_0776	SACOL0812	-	degV family protein	4707.45	12.2007	-1.46229	0.362917	0.136639	-10.7019	9.97551e-27	4.11739e-26
USA300HOU_0309	SACOL0283	USA300HOU_0309	SACOL0283	GraRS	hypothetical membrane protein	109.584	6.7759	-1.4652	0.362185	0.286611	-5.11215	3.18507e-07	6.22874e-07
USA300HOU_0097	SACOL0068	USA300HOU_0097	SACOL0068	-	hypothetical protein	51.8123	5.69522	-1.46521	0.362184	0.363833	-4.02713	5.64608e-05	9.63239e-05
USA300HOU_2662	SACOL2685	cap1C	cap1C cap1B cap1A	MgrA	capsular polysaccharide biosynthesis protein CapC	114.492	6.8391	-1.46549	0.362113	0.280638	-5.22199	1.77006e-07	3.53092e-07
USA300HOU_1007	SACOL1071	USA300HOU_1007	SACOL1071	-	hypothetical protein	2340.05	11.1923	-1.46872	0.361303	0.165144	-8.89359	5.91669e-19	1.90397e-18
USA300HOU_1595	SACOL1650	nadD	holA comEC comEB comEA ubiE rsfS yqeK nadD yhbY aroE yqeH yqeG mtn	-	nicotinate (nicotinamide) nucleotide adenylyltransferase	3221.23	11.6534	-1.47222	0.360427	0.14653	-10.0472	9.45179e-24	3.557e-23
USA300HOU_1596	SACOL1651	yhbY	holA comEC comEB comEA ubiE rsfS yqeK nadD yhbY aroE yqeH yqeG mtn	-	RNA-binding protein YbhY	1143.13	10.1588	-1.4742	0.359934	0.15505	-9.50787	1.94611e-21	6.6955e-21
USA300HOU_1510	SACOL1552	malR	malA malR	CcpA	maltose operon transcriptional repressor	716.404	9.48463	-1.47642	0.359379	0.266712	-5.53565	3.10076e-08	6.39427e-08
USA300HOU_2318	SACOL2331	USA300HOU_2318	SACOL2331 galM ynfA	-	hypothetical protein	167.207	7.38549	-1.4811	0.358216	0.232844	-6.36089	2.00591e-10	4.63846e-10
USA300HOU_2432	SACOL2448	panE	panE	-	2-dehydropantoate 2-reductase	1106.83	10.1122	-1.48181	0.358038	0.15184	-9.75908	1.68686e-22	6.05961e-22
USA300HOU_0436	SACOL0479	USA300HOU_0436	ssl11 SACOL0479	TraP	hypothetical protein	1381.97	10.4325	-1.48197	0.357999	0.166649	-8.89281	5.95838e-19	1.91509e-18
USA300HOU_2322	SACOL2334	USA300HOU_2322	SACOL2334 SACOL2335	-	hypothetical protein	991.904	9.95406	-1.48238	0.357897	0.151271	-9.79951	1.13128e-22	4.09668e-22
USA300HOU_2221	SACOL2219	secY	adk secY rplO rpmD rpsE rplR rplF rpsH rpsN2 rplE rplX rplN rpsQ rpmC rplP rpsC rplV rpsS rplB rplW rplD rplC rpsJ	-	preprotein translocase subunit SecY	65084.4	15.99	-1.48568	0.35708	0.138447	-10.731	7.2778e-27	3.02716e-26
USA300HOU_0831	SACOL0869	gpmA1	gpmA1	-	phosphoglycerate mutase family protein	299.551	8.22666	-1.48597	0.357008	0.207323	-7.16742	7.64249e-13	1.97455e-12
USA300HOU_1643	SACOL1699	obgE	yajC tgt queA ruvB ruvA thrR obgE	-	GTPase ObgE	5409.24	12.4012	-1.4875	0.356631	0.137963	-10.7819	4.19182e-27	1.75443e-26
USA300HOU_1075	SACOL1150	rnhC	rnhC	-	ribonuclease HIII	341.396	8.4153	-1.48807	0.356489	0.18453	-8.0641	7.37744e-16	2.12923e-15
USA300HOU_1640	SACOL1696	ruvB	yajC tgt queA ruvB ruvA thrR obgE	-	Holliday junction DNA helicase RuvB	4442.51	12.1172	-1.49736	0.3542	0.138687	-10.7967	3.56839e-27	1.49583e-26
USA300HOU_2707	SACOL2728	USA300HOU_2707	SACOL2728	-	hypothetical protein	119.243	6.89776	-1.49833	0.353962	0.267481	-5.60164	2.12333e-08	4.4091e-08
USA300HOU_1742	SACOL1801	pepV	dat pepV	-	Peptidase family M20/M25/M40	3739.35	11.8686	-1.50408	0.352554	0.137362	-10.9497	6.66329e-28	2.83295e-27
USA300HOU_0685	SACOL0722	pitA	pitR pitA	-	phosphate transporter family protein	4433.81	12.1143	-1.50451	0.352449	0.132811	-11.3282	9.51118e-30	4.32429e-29
USA300HOU_1060	SACOL1132	USA300HOU_1060	SACOL1132	-	hypothetical protein	181.517	7.50396	-1.50485	0.352368	0.275299	-5.46622	4.59733e-08	9.41542e-08
USA300HOU_1224	SACOL1312	miaB	miaB SACOL1313 thiW	-	(dimethylallyl)adenosine tRNA methylthiotransferase	3254.36	11.6682	-1.50529	0.352261	0.135072	-11.1444	7.62949e-29	3.3885e-28
USA300HOU_2097	SACOL2099	atpF	atpCDGAHFEBI mnaA upp glyA ywlG	GraRS	proton-translocating F-type ATPase subunit B	8575.08	13.0659	-1.5076	0.351695	0.134042	-11.2472	2.38954e-29	1.07549e-28
USA300HOU_1972	-	USA300HOU_1972	-	-	hypothetical protein	11.8413	3.56576	-1.50893	0.351371	0.724616	-2.08239	0.0373067	0.0491629
USA300HOU_0818	SACOL0855	USA300HOU_0818	SACOL0855	SigB	acetyltransferase	143.642	7.16633	-1.51492	0.349916	0.262599	-5.76894	7.97696e-09	1.69977e-08
USA300HOU_1404	SACOL1506	aroC	SACOL1500 - SACOL1503 aroA aroB aroC	AgrA	chorismate synthase	1044.74	10.0289	-1.51829	0.3491	0.153215	-9.90955	3.7835e-23	1.40224e-22
USA300HOU_0489	SACOL0531	rsmI	SACOL0529 SACOL0530 rsml	MgrA	tetrapyrrole methylase	1174.54	10.1979	-1.51883	0.34897	0.1492	-10.1798	2.44055e-24	9.39505e-24
USA300HOU_2513	SACOL2535	ddh	ddh	MgrA	D-lactate dehydrogenase	3674.52	11.8433	-1.52099	0.348447	0.502004	-3.02983	0.00244688	0.00367511
USA300HOU_1044	SACOL1112	USA300HOU_1044	SACOL1112	SarA	hypothetical protein	9747.39	13.2508	-1.52179	0.348253	0.128131	-11.8768	1.56202e-32	7.68708e-32
USA300HOU_1264	SACOL1353	USA300HOU_1264	SACOL1352 SACOL1353 SACOL1354 SACOL1355	-	ABC transporter permease	90.6952	6.50295	-1.52292	0.347982	0.331152	-4.59884	4.24853e-06	7.8513e-06
USA300HOU_1600	SACOL1655	mtnN	holA comEC comEB comEA ubiE rsfS yqeK nadD yhbY aroE yqeH yqeG mtn	-	5'-methylthioadenosine/S-adenosylhomocysteine nucleosidase	1453.08	10.5049	-1.52298	0.347967	0.142798	-10.6652	1.48062e-26	6.05544e-26
USA300HOU_1917	SACOL1977	pheA	nos pheA	-	prephenate dehydratase	799.188	9.64239	-1.52744	0.346893	0.158363	-9.64515	5.15359e-22	1.82447e-21
USA300HOU_1403	SACOL1505	aroB	SACOL1500 - SACOL1503 aroA aroB aroC	AgrA	3-dehydroquinate synthase	1089.31	10.0892	-1.52853	0.34663	0.14847	-10.2952	7.40418e-25	2.87916e-24
USA300HOU_2664	SACOL2687	cap1A	cap1C cap1B cap1A	MgrA	capsular polysaccharide biosynthesis protein CapA	39.4328	5.30132	-1.52874	0.346579	0.448277	-3.41026	0.000649008	0.00101684
USA300HOU_0946	SACOL0993	oppD	SACOL0990 oppB oppC oppD oppF oppA	MgrA	oligopeptide ABC transporter, ATP-binding protein	1914.91	10.9031	-1.53949	0.344007	0.191634	-8.03351	9.47258e-16	2.72514e-15
USA300HOU_0569	SACOL0622	vraB	vraABC SACOL0624	VraSR	acetyl-CoA C-acetyltransferase	334.371	8.38531	-1.53972	0.343953	0.190282	-8.09179	5.87965e-16	1.71352e-15
USA300HOU_0343	SACOL0393	USA300HOU_0343	SACOL0393	-	hypothetical protein	18.0706	4.17557	-1.5401	0.343862	0.623405	-2.47046	0.013494	0.0188649
USA300HOU_2096	SACOL2098	atpH	atpCDGAHFEBI mnaA upp glyA ywlG	GraRS	proton-translocating F-type ATPase beta subunit	9788.08	13.2568	-1.54084	0.343686	0.136459	-11.2916	1.44437e-29	6.54471e-29
USA300HOU_2523	SACOL2546	pfoR	sdaAA sdaAB pfoR	AgrA	hypothetical protein	604.102	9.23865	-1.54321	0.343122	0.17211	-8.9664	3.06371e-19	9.94227e-19
USA300HOU_0809	SACOL0845	est	est rnr smpB	-	carboxylesterase	3644.16	11.8314	-1.54461	0.342787	0.139585	-11.0658	1.83904e-28	8.02194e-28
USA300HOU_2421	SACOL2438	USA300HOU_2421	SACOL2438	-	hypothetical protein	159.43	7.31678	-1.54576	0.342515	0.253855	-6.08916	1.13501e-09	2.53514e-09
USA300HOU_1545	SACOL1600	comGB	comGD comGC comGB comGA	MgrA	competence protein ComGB	80.9108	6.33826	-1.5484	0.341889	0.352419	-4.39363	1.11471e-05	1.98886e-05
USA300HOU_0540	SACOL0592	rpsG	rplL3 rpsL rpsG fusA tuf	Translation	ribosomal protein S7	45005.5	15.4578	-1.55201	0.341035	0.143431	-10.8206	2.7499e-27	1.15815e-26
USA300HOU_2377	SACOL2393	narJ	nreA nreB nreC narI narJ narH narG	SigB	respiratory nitrate reductase subunit delta	62.3459	5.96222	-1.5592	0.339339	0.446227	-3.49419	0.000475501	0.000751129
USA300HOU_2709	SACOL2730	USA300HOU_2709	SACOL2729 SACOL2730	-	hypothetical protein	63.4708	5.98802	-1.5645	0.338094	0.371659	-4.20952	2.55918e-05	4.4422e-05
USA300HOU_0231	SACOL0202	hptS	hptRSA	-	sensor histidine kinase	476.533	8.89643	-1.57317	0.336068	0.172787	-9.10469	8.6511e-20	2.85922e-19
USA300HOU_1885	SACOL1947	USA300HOU_1885	SACOL1947	-	hypothetical protein	344.805	8.42964	-1.57799	0.334949	0.216026	-7.30464	2.78014e-13	7.33094e-13
USA300HOU_2585	-	USA300HOU_2585	-	-	hypothetical protein	45.7271	5.51498	-1.57888	0.334742	0.40664	-3.88275	0.000103282	0.000171413
USA300HOU_1597	SACOL1652	aroE	holA comEC comEB comEA ubiE rsfS yqeK nadD yhbY aroE yqeH yqeG mtn	-	shikimate 5-dehydrogenase	2391.9	11.2239	-1.58039	0.33439	0.139114	-11.3605	6.5804e-30	3.01219e-29
USA300HOU_2095	SACOL2097	atpA	atpCDGAHFEBI mnaA upp glyA ywlG	GraRS	proton-translocating F-type ATPase alpha subunit	25305.4	14.6272	-1.58048	0.33437	0.120732	-13.0909	3.71365e-39	2.19792e-38
USA300HOU_1560	SACOL1615	cshB	nfo cshB	-	DEAD/DEAH box helicase	5006.4	12.2896	-1.58273	0.333849	0.124859	-12.6762	8.01708e-37	4.46002e-36
USA300HOU_0220	SACOL0192	malK	malKEFD	GraRS	maltose ABC transporter ATP-binding protein	501.701	8.97068	-1.5877	0.332702	0.259643	-6.11493	9.66016e-10	2.16668e-09
USA300HOU_0774	SACOL0810	tagO	tagO	-	glycosyl transferase, group 4 family protein	2274.66	11.1514	-1.58838	0.332544	0.141412	-11.2323	2.83128e-29	1.27218e-28
USA300HOU_0978	SACOL1025	prfC	murE SACOL1024 prfC	-	peptide chain release factor 3	4889.19	12.2554	-1.59282	0.331522	0.138343	-11.5136	1.1272e-30	5.24921e-30
USA300HOU_2375	SACOL2391	nreA	nreA nreB nreC narI narJ narH narG	SigB	hypothetical protein	773.829	9.59587	-1.59727	0.330501	0.165891	-9.62847	6.06275e-22	2.13788e-21
USA300HOU_0889	SACOL0931	pdxp	SACOL0930 pdxp ghrB	-	HAD-superfamily hydrolase	1523.08	10.5728	-1.60063	0.329733	0.136967	-11.6863	1.49826e-31	7.16337e-31
USA300HOU_1544	SACOL1599	comGC	comGD comGC comGB comGA	MgrA	competence protein ComGC	21.5712	4.43104	-1.60076	0.329704	0.59269	-2.70083	0.00691659	0.00991722
USA300HOU_1636	SACOL1692	secDF	secDF	-	bifunctional preprotein translocase subunit SecD/SecF	7756.81	12.9212	-1.60118	0.329607	0.133691	-11.9768	4.70374e-33	2.35362e-32
USA300HOU_0271	SACOL0245	lytS	lytS lytR	MgrA	sensor histidine kinase LytS	791.749	9.6289	-1.60135	0.329569	0.176378	-9.07906	1.09514e-19	3.60618e-19
USA300HOU_1587	SACOL1642	rpsT	rpsT	-	30S ribosomal protein S20	9694.69	13.243	-1.60199	0.329423	0.168088	-9.53063	1.56339e-21	5.42742e-21
USA300HOU_1618	SACOL1673	alaS	SACOL1670 yrrK SACOL1672 alaS	-	alanyl-tRNA synthetase	9829.11	13.2628	-1.60354	0.329068	0.159262	-10.0686	7.60562e-24	2.88241e-23
USA300HOU_1005	SACOL1070	qoxA	qoxD qoxC qoxA qoxB	-	quinol oxidase subunit II	24200	14.5627	-1.60681	0.328324	0.149232	-10.7672	4.91719e-27	2.05482e-26
USA300HOU_1227	SACOL1315	mutS	mutSL glpP	GraRS	DNA mismatch repair protein MutS	1773.18	10.7921	-1.61016	0.327561	0.17585	-9.15649	5.36151e-20	1.78297e-19
USA300HOU_1352	-	USA300HOU_1352	-	-	hypothetical protein	25.9982	4.70034	-1.61205	0.327134	0.533454	-3.0219	0.00251193	0.0037707
USA300HOU_0709	SACOL0746	mgrA	mgrA	GraRS	possible MarR family transcriptional regulator	19275.8	14.2345	-1.61231	0.327073	0.158676	-10.161	2.95897e-24	1.1342e-23
USA300HOU_0460	SACOL0497	USA300HOU_0460	SACOL0497	-	hypothetical protein	175.67	7.45673	-1.61239	0.327055	0.258765	-6.23111	4.63149e-10	1.05733e-09
USA300HOU_0285	SACOL0259	USA300HOU_0285	SACOL0259	GraRS	hypothetical protein	236.666	7.88671	-1.61295	0.32693	0.208883	-7.72179	1.14704e-14	3.17089e-14
USA300HOU_0765	-	USA300HOU_0765	-	-	hypothetical protein	149.095	7.22009	-1.62684	0.323798	0.239946	-6.78	1.20178e-11	2.96254e-11
USA300HOU_1800	SACOL1862	hsdM2	hsdS2 hsdM2	-	type I restriction-modification system, M subunit	832.299	9.70096	-1.62763	0.323619	0.170067	-9.57053	1.06354e-21	3.70653e-21
USA300HOU_1405	SACOL1507	USA300HOU_1405	SACOL1507 SACOL1508	-	hypothetical protein	36.3734	5.18481	-1.628	0.323537	0.457688	-3.557	0.000375109	0.000595697
USA300HOU_1106	SACOL1181	argF	argF arcC1	-	ornithine carbamoyltransferase	82.8901	6.37313	-1.62907	0.323297	0.301648	-5.40056	6.64333e-08	1.3513e-07
USA300HOU_1109	-	USA300HOU_1109	-	-	hypothetical protein	1097.48	10.1	-1.62929	0.323248	0.153185	-10.636	2.02578e-26	8.23492e-26
USA300HOU_1170	SACOL1248	rnc	rnc	-	ribonuclease III	654.89	9.35511	-1.63037	0.323005	0.188186	-8.66361	4.57045e-18	1.42634e-17
USA300HOU_0807	SACOL0843	USA300HOU_0807	SACOL0843	-	hypothetical protein	1602.45	10.6461	-1.63864	0.321158	0.157053	-10.4337	1.73996e-25	6.87539e-25
USA300HOU_1916	SACOL1976	nos	nos pheA	-	nitric-oxide synthase, oxygenase subunit	1058.17	10.0474	-1.64	0.320856	0.185596	-8.83641	9.88405e-19	3.15421e-18
USA300HOU_1559	SACOL1614	nfo	nfo cshB	-	endonuclease IV	4286.76	12.0657	-1.64061	0.320721	0.13112	-12.5123	6.39608e-36	3.479e-35
USA300HOU_0814	SACOL0850	USA300HOU_0814	SACOL0849 SACOL0850	GraRS	hypothetical protein	99.0028	6.6294	-1.64345	0.320089	0.2884	-5.69853	1.20847e-08	2.54281e-08
USA300HOU_0571	SACOL0624	USA300HOU_0571	vraABC SACOL0624	VraSR	hypothetical protein	88.952	6.47495	-1.64603	0.319518	0.327485	-5.02629	5.00055e-07	9.69443e-07
USA300HOU_0504	SACOL0554	hpt	tilS hpt	-	hypoxanthine phosphoribosyltransferase	2398.36	11.2278	-1.64877	0.318913	0.149662	-11.0166	3.17962e-28	1.37357e-27
USA300HOU_1322	SACOL1423	pstC	phoU pstB pstA pstC pstS	-	phosphate ABC transporter permease	19.4394	4.28091	-1.64887	0.318889	0.597225	-2.76089	0.00576441	0.00833188
USA300HOU_2347	SACOL2361	USA300HOU_2347	hssRS lytT SACOL2361	GraRS	hypothetical membrane protein	204.758	7.67778	-1.64935	0.318783	0.318184	-5.18365	2.1759e-07	4.30534e-07
USA300HOU_1639	SACOL1695	queA	yajC tgt queA ruvB ruvA thrR obgE	-	S-adenosylmethionine:tRNA ribosyltransferase-isomerase	4494.13	12.1338	-1.65348	0.317873	0.130543	-12.6661	9.11247e-37	5.05893e-36
USA300HOU_0812	SACOL0848	USA300HOU_0812	SACOL0848	-	hypothetical protein	25.2034	4.65554	-1.66045	0.316339	0.544545	-3.04925	0.00229414	0.00345341
USA300HOU_0981	SACOL1030	ktrD	htrA2 ktrD	-	sodium transport family protein	2095.26	11.0329	-1.67	0.314253	0.159414	-10.4759	1.11521e-25	4.43278e-25
USA300HOU_0928	SACOL0974	USA300HOU_0928	SACOL0974	-	hypothetical protein	761.555	9.5728	-1.6717	0.313882	0.191337	-8.73695	2.39486e-18	7.5528e-18
USA300HOU_1326	SACOL1426	cvfB	cvfB	-	hypothetical protein	7538.11	12.88	-1.67246	0.313718	0.185625	-9.00989	2.06262e-19	6.71789e-19
USA300HOU_2489	SACOL2508	gtaB	gtaB	-	UTP-glucose-1-phosphate uridylyltransferase	793.146	9.63144	-1.67275	0.313654	0.165029	-10.1361	3.81992e-24	1.45797e-23
USA300HOU_0977	SACOL1024	USA300HOU_0977	murE SACOL1024 prfC	-	hypothetical protein	780.948	9.60908	-1.67448	0.313278	0.173936	-9.62703	6.14829e-22	2.1652e-21
USA300HOU_1155	SACOL1230	rlmN	def2 fmt sun rlmN stp1 pknB	-	ribosomal RNA large subunit methyltransferase N	4539.92	12.1485	-1.67521	0.31312	0.13559	-12.355	4.57777e-35	2.43092e-34
USA300HOU_0122	SACOL0095	spa	spa	TraP	immunoglobulin G binding protein A	55898.6	15.7705	-1.67709	0.312712	0.171808	-9.76142	1.64824e-22	5.92882e-22
USA300HOU_2114	SACOL2118	USA300HOU_2114	SACOL2118	-	hypothetical protein	587.929	9.1995	-1.67878	0.312347	0.169249	-9.91897	3.44283e-23	1.27775e-22
USA300HOU_1717	SACOL1778	tyrS	tyrS	-	tyrosyl-tRNA synthetase	1104.99	10.1098	-1.68592	0.310805	0.169874	-9.92453	3.25619e-23	1.21183e-22
USA300HOU_1134	SACOL1209	rluD	lspA rluD	-	RluD subfamily ribosomal large subunit pseudouridine synthase	3389.4	11.7268	-1.68713	0.310545	0.159839	-10.5552	4.80732e-26	1.93662e-25
USA300HOU_2091	SACOL2093	USA300HOU_2091	fabZ murA1 SACOL2093	SigB	hypothetical protein	673.581	9.39571	-1.68778	0.310405	0.17377	-9.71272	2.66137e-22	9.45912e-22
USA300HOU_2222	SACOL2220	rplO	adk secY rplO rpmD rpsE rplR rplF rpsH rpsN2 rplE rplX rplN rpsQ rpmC rplP rpsC rplV rpsS rplB rplW rplD rplC rpsJ	-	50S ribosomal protein L15	25044.8	14.6122	-1.69173	0.309556	0.148836	-11.3664	6.14655e-30	2.81839e-29
USA300HOU_2289	SACOL2299	USA300HOU_2289	SACOL2298 SACOL2299	-	hypothetical protein	426.816	8.73747	-1.69182	0.309537	0.237629	-7.11957	1.08265e-12	2.78647e-12
USA300HOU_0162	SACOL0135	adhE	adhE	GraRS	alcohol dehydrogenase	216.288	7.75681	-1.69701	0.308424	0.2508	-6.76641	1.3202e-11	3.24851e-11
USA300HOU_1154	SACOL1229	sun	def2 fmt sun rlmN stp1 pknB	-	sun protein	4155.79	12.0209	-1.70339	0.307063	0.132451	-12.8606	7.50235e-38	4.30744e-37
USA300HOU_1290	SACOL1392	alsT	alsT	-	sodium:alanine symporter family protein	6637.66	12.6965	-1.70999	0.305662	0.144543	-11.8304	2.71914e-32	1.32842e-31
USA300HOU_2045	SACOL2039	rimI	gcp rimI yeaZ yjeE	-	ribosomal-protein-alanine acetyltransferase	602.615	9.23509	-1.71132	0.305381	0.250997	-6.81809	9.22612e-12	2.28064e-11
USA300HOU_1071	-	USA300HOU_1071	-	-	hypothetical protein	35.5171	5.15044	-1.71401	0.304811	0.438266	-3.91089	9.19549e-05	0.000153468
USA300HOU_1832	SACOL1896	USA300HOU_1832	SACOL1896	VraSR	hypothetical membrane protein	99.8081	6.64109	-1.71503	0.304596	0.30678	-5.59044	2.26501e-08	4.69605e-08
USA300HOU_2046	SACOL2040	yeaZ	gcp rimI yeaZ yjeE	-	glycoprotease	650.163	9.34466	-1.71565	0.304465	0.235977	-7.27043	3.58344e-13	9.39386e-13
USA300HOU_1683	SACOL1743	aapA	aapA	GraRS	APC family amino acid-polyamine-organocation transporter	5813.88	12.5053	-1.71758	0.304057	0.168016	-10.2227	1.56876e-24	6.05641e-24
USA300HOU_2392	SACOL2409	fmhA	fmhA	-	fmhA protein	392.813	8.6177	-1.72348	0.302818	0.184994	-9.31639	1.2036e-20	4.08344e-20
USA300HOU_2263	SACOL2274	USA300HOU_2263	SACOL2274	-	acetyltransferase	617.65	9.27065	-1.7277	0.301932	0.166952	-10.3485	4.25037e-25	1.66241e-24
USA300HOU_2047	SACOL2041	yjeE	gcp rimI yeaZ yjeE	-	putative ATPase	520.244	9.02304	-1.73289	0.300849	0.295799	-5.85833	4.67544e-09	1.00503e-08
USA300HOU_2342	SACOL2356	hrtA	hrtA hrtB	-	ABC transporter ATP-binding protein	167.529	7.38827	-1.73402	0.300613	0.26882	-6.45049	1.11489e-10	2.62092e-10
USA300HOU_0245	SACOL0216	prsS	prsS	-	hypothetical protein	504.319	8.97819	-1.73453	0.300506	0.187813	-9.23542	2.57271e-20	8.63031e-20
USA300HOU_0824	SACOL0861	cspC	cspC	-	CSD family cold shock protein	36855.9	15.1696	-1.73481	0.300449	0.517734	-3.35077	0.000805866	0.00125383
USA300HOU_0503	SACOL0553	tilS	tilS hpt	-	hypothetical protein	1891.5	10.8853	-1.73509	0.30039	0.144034	-12.0464	2.02702e-33	1.02572e-32
USA300HOU_2594	SACOL2616	panE	panE	-	2-dehydropantoate 2-reductase	804.521	9.65199	-1.7386	0.29966	0.149186	-11.6539	2.19079e-31	1.04005e-30
USA300HOU_2376	SACOL2392	narI	nreA nreB nreC narI narJ narH narG	SigB	respiratory nitrate reductase subunit gamma	498.589	8.96171	-1.73864	0.299653	0.192331	-9.03983	1.56922e-19	5.12957e-19
USA300HOU_1720	SACOL1781	isdH	isdH	Fur	cell wall surface anchored protein	8004.95	12.9667	-1.74385	0.298572	0.125133	-13.936	3.82982e-44	2.52224e-43
USA300HOU_0294	SACOL0268	USA300HOU_0294	SACOL0268	-	hypothetical protein	96.9297	6.59887	-1.74531	0.298269	0.340911	-5.11956	3.06245e-07	5.9933e-07
USA300HOU_1525	SACOL1568	xseA	ispA xseB xseA nusB SACOL1570 accC accB	-	exodeoxyribonuclease VII large subunit	7405.23	12.8543	-1.75327	0.296629	0.135633	-12.9266	3.18789e-38	1.84609e-37
USA300HOU_0866	-	USA300HOU_0866	-	-	hypothetical protein	5345.3	12.3841	-1.75994	0.295261	0.153129	-11.4931	1.42855e-30	6.64101e-30
USA300HOU_0813	SACOL0849	USA300HOU_0813	SACOL0849 SACOL0850	GraRS	hypothetical protein	200.334	7.64626	-1.7616	0.294922	0.246964	-7.13301	9.81973e-13	2.53221e-12
USA300HOU_1206	SACOL1293	pnpA	pnp	-	polynucleotide phosphorylase/polyadenylase	16928.6	14.0472	-1.76366	0.294499	0.148122	-11.9068	1.09071e-32	5.40728e-32
USA300HOU_0414	SACOL0461	guaA	xpt pbuX guaB guaA	-	GMP synthase	18410.5	14.1682	-1.76381	0.294469	0.137287	-12.8477	8.86232e-38	5.06661e-37
USA300HOU_0665	SACOL0701	nupG	nupG	-	nucleoside permease NupG	5502.51	12.4259	-1.77032	0.293144	0.128597	-13.7664	4.06106e-43	2.6168e-42
USA300HOU_2288	SACOL2298	lytA	lytA SACOL2299	-	mannosyl-glycoprotein endo-beta-N-acetylglucosaminidase	2198.11	11.1021	-1.776	0.291992	0.164299	-10.8096	3.10063e-27	1.30382e-26
USA300HOU_0822	SACOL0859	vwb	SACOL0859	MgrA	anaerobic ribonucleoside-triphosphate reductase activating protein	118.578	6.8897	-1.78042	0.2911	0.283884	-6.27164	3.57262e-10	8.18382e-10
USA300HOU_0539	SACOL0591	rpsL	rplL3 rpsL rpsG fusA tuf	Translation	ribosomal protein S12	44961.5	15.4564	-1.78043	0.291096	0.129339	-13.7656	4.10245e-43	2.63715e-42
USA300HOU_0310	SACOL0284	USA300HOU_0310	SACOL0284	-	hypothetical protein	194.05	7.60029	-1.78344	0.290489	0.236899	-7.52829	5.14076e-14	1.38132e-13
USA300HOU_0613	SACOL0663	argS	SACOL0662 argS	-	arginyl-tRNA synthetase	2718.8	11.4088	-1.78524	0.290129	0.154204	-11.5771	5.38106e-31	2.53221e-30
USA300HOU_0311	SACOL0285	USA300HOU_0311	SACOL0285	-	hypothetical protein	123.668	6.95032	-1.78645	0.289884	0.269005	-6.64097	3.11622e-11	7.5367e-11
USA300HOU_0735	SACOL0772	queC	queEDC	SigB	ExsB family post-transcriptional regulator	516.72	9.01324	-1.79369	0.288433	0.193503	-9.26957	1.86897e-20	6.30894e-20
USA300HOU_2643	SACOL2665	USA300HOU_2643	SACOL2665	-	phage infection protein	4442.44	12.1171	-1.79375	0.288422	0.134849	-13.3019	2.25643e-40	1.35638e-39
USA300HOU_1151	SACOL1225	USA300HOU_1151	SACOL1225	GraRS	hypothetical lipoprotein	391.823	8.61406	-1.79632	0.287907	0.222997	-8.05536	7.92425e-16	2.2846e-15
USA300HOU_1205	SACOL1292	rpsO	rpsO	-	30S ribosomal protein S15	19512.1	14.2521	-1.79639	0.287895	0.168274	-10.6753	1.32764e-26	5.44637e-26
USA300HOU_1229	SACOL1317	glpP	mutSL glpP	GraRS	glycerol uptake operon antiterminator	726.613	9.50504	-1.79752	0.287668	0.168929	-10.6407	1.92662e-26	7.84369e-26
USA300HOU_2264	SACOL2275	bioY	bioY	-	BioY family protein	449.528	8.81227	-1.79824	0.287525	0.182392	-9.85921	6.25392e-23	2.29567e-22
USA300HOU_0086	-	USA300HOU_0086	-	-	hypothetical protein	10.2598	3.35893	-1.80027	0.287121	0.77528	-2.32209	0.0202283	0.0276607
USA300HOU_0433	SACOL0476	hsdM1	hsdM1 hsdS1	-	type I restriction-modification system, M subunit	1104.19	10.1088	-1.80179	0.286819	0.143429	-12.5622	3.40605e-36	1.86421e-35
USA300HOU_0937	-	USA300HOU_0937	-	-	hypothetical protein	11.2398	3.49054	-1.8071	0.285764	0.761182	-2.37407	0.0175931	0.0242672
USA300HOU_0318	-	USA300HOU_0318	-	-	hypothetical protein	452.868	8.82295	-1.80843	0.285501	0.235998	-7.66291	1.8176e-14	4.97848e-14
USA300HOU_1702	SACOL1764	thiI	SACOL1763 thiI nifZ	TraP	thiamine biosynthesis protein	1532.7	10.5819	-1.81794	0.283626	0.150757	-12.0587	1.74442e-33	8.86059e-33
USA300HOU_1746	SACOL1805	USA300HOU_1746	SACOL1805	-	hypothetical protein	1201.49	10.2306	-1.82638	0.281971	0.1498	-12.1921	3.42377e-34	1.76577e-33
USA300HOU_1371	SACOL1471	rnhA	rnhA	ArlR	cell wall enzyme EbsB-like protein	48.7957	5.60868	-1.82759	0.281734	0.419908	-4.35237	1.34676e-05	2.39019e-05
USA300HOU_0772	SACOL0808	USA300HOU_0772	pepT SACOL0807 SACOL0808	-	hypothetical protein	327.324	8.35457	-1.83085	0.281098	0.214988	-8.51606	1.65069e-17	5.01743e-17
USA300HOU_1156	SACOL1231	stp1	def2 fmt sun rlmN stp1 pknB	-	protein phosphatase 2C domain-containing protein	2710.86	11.4045	-1.83145	0.280982	0.149066	-12.2862	1.07476e-34	5.66248e-34
USA300HOU_2471	SACOL2491	USA300HOU_2471	SACOL2491	Rex	hypothetical protein	2604.69	11.3469	-1.8328	0.28072	0.78584	-2.33228	0.0196861	0.0270018
USA300HOU_1247	SACOL1337	USA300HOU_1247	SACOL1337 SACOL1338	-	hypothetical protein	10.6672	3.41511	-1.83396	0.280494	0.771694	-2.37653	0.0174762	0.0241308
USA300HOU_2427	SACOL2443	kimA	kimA	-	hypothetical protein	1592.18	10.6368	-1.83421	0.280445	0.174428	-10.5156	7.32344e-26	2.94142e-25
USA300HOU_0773	SACOL0809	USA300HOU_0773	SACOL0809	MgrA	diguanylate cyclase GGDEF domain protein	2698.46	11.3979	-1.83679	0.279943	0.149766	-12.2644	1.40635e-34	7.36621e-34
USA300HOU_1619	SACOL1674	recD2	recD2 SACOL1675	-	recombinase D	4426.49	12.1119	-1.8382	0.279671	0.148252	-12.3991	2.64225e-35	1.41429e-34
USA300HOU_2615	SACOL2636	citM	citM	TraP	CitMHS citrate-magnesium :proton/ citrate-calcium:proton symporter	150.39	7.23256	-1.83884	0.279547	0.374002	-4.91665	8.80374e-07	1.68128e-06
USA300HOU_2425	SACOL2442	USA300HOU_2425	cycA SACOL2442	-	Na+/H+ antiporter	1405.24	10.4566	-1.83975	0.279371	0.15485	-11.8809	1.48842e-32	7.35182e-32
USA300HOU_0976	SACOL1023	murE	murE SACOL1024 prfC	-	UDP-N-acetylmuramoylalanyl-D-glutamate--L-lysine ligase	2712.95	11.4056	-1.8409	0.279147	0.153486	-11.9939	3.82329e-33	1.92022e-32
USA300HOU_1153	SACOL1228	fmt	def2 fmt sun rlmN stp1 pknB	-	methionyl-tRNA formyltransferase	2270.54	11.1488	-1.8513	0.277142	0.135719	-13.6407	2.29436e-42	1.44041e-41
USA300HOU_0854	SACOL0890	USA300HOU_0854	SACOL0890	-	Cro/CI family transcriptional regulator	337.464	8.39859	-1.85254	0.276904	0.193789	-9.55957	1.18252e-21	4.11584e-21
USA300HOU_0237	SACOL0208	SCIN_2	SCIN_2	GraRS	hypothetical protein	177.632	7.47275	-1.85865	0.275734	0.305097	-6.09199	1.11513e-09	2.4928e-09
USA300HOU_0136	SACOL0109	USA300HOU_0136	SACOL0109	-	hypothetical protein	59.2952	5.88984	-1.87205	0.273185	0.443247	-4.22349	2.40549e-05	4.18353e-05
USA300HOU_2319	SACOL2332	galM	SACOL2331 galM ynfA	-	aldose 1-epimerase	1197.81	10.2262	-1.87411	0.272794	0.144698	-12.9519	2.29234e-38	1.33612e-37
USA300HOU_1122	SACOL1195	mraY	mraY murD divIB	MgrA	phospho-N-acetylmuramoyl-pentapeptide- transferase	2230.21	11.123	-1.88479	0.270784	0.168258	-11.2018	3.99547e-29	1.79229e-28
USA300HOU_1540	-	USA300HOU_1540	-	-	hypothetical protein	129.993	7.02229	-1.88616	0.270525	0.268232	-7.03183	2.03843e-12	5.17699e-12
USA300HOU_0232	SACOL0203	hptA	hptRSA	-	iron compound ABC transporter iron compound-binding protein	220.925	7.78741	-1.88757	0.270261	0.276295	-6.83173	8.38975e-12	2.07772e-11
USA300HOU_0399	SACOL0447	USA300HOU_0399	SACOL0447	-	phosphoglycerate mutase	154.609	7.27248	-1.88993	0.269821	0.259775	-7.27524	3.45815e-13	9.08313e-13
USA300HOU_0702	SACOL0739	rimL	rimL	SigB	GNAT family acetyltransferase	231.949	7.85767	-1.89682	0.268534	0.255955	-7.41075	1.25589e-13	3.3478e-13
USA300HOU_1133	SACOL1208	lspA	lspA rluD	-	lipoprotein signal peptidase	1510.8	10.5611	-1.90347	0.267299	0.151487	-12.5653	3.27618e-36	1.80023e-35
USA300HOU_0413	SACOL0460	guaB	xpt pbuX guaB guaA	-	inosine-5'-monophosphate dehydrogenase	13885.1	13.7613	-1.90368	0.267261	0.152236	-12.5048	7.02549e-36	3.80595e-35
USA300HOU_1228	SACOL1316	mutL	mutSL glpP	GraRS	DNA mismatch repair protein MutL	2118.27	11.0487	-1.90915	0.266249	0.163017	-11.7114	1.11467e-31	5.37724e-31
USA300HOU_0282	SACOL0255	rbsU	rbsKDU	TraP	DMT superfamily drug/metabolite transporter	285.452	8.15711	-1.91079	0.265947	0.277511	-6.88546	5.76028e-12	1.43447e-11
USA300HOU_0954	SACOL1001	trpS	trpS	-	tryptophanyl-tRNA synthetase	1321.94	10.3684	-1.91766	0.264683	0.138597	-13.8363	1.53991e-43	1.00431e-42
USA300HOU_2119	SACOL2122	coaA	coaA	-	pantothenate kinase	1210.81	10.2418	-1.92357	0.263601	0.161299	-11.9255	8.71303e-33	4.32753e-32
USA300HOU_0815	SACOL0851	USA300HOU_0815	SACOL0851	GraRS	hypothetical lipoprotein	293.802	8.1987	-1.92778	0.262833	0.213457	-9.03123	1.69758e-19	5.54241e-19
USA300HOU_1523	SACOL1566	ispA	ispA xseB xseA nusB SACOL1570 accC accB	-	geranyltranstransferase	5622.04	12.4569	-1.92793	0.262807	0.126968	-15.1844	4.48692e-52	3.51498e-51
USA300HOU_1524	SACOL1567	xseB	ispA xseB xseA nusB SACOL1570 accC accB	-	exodeoxyribonuclease VII small subunit	1729	10.7557	-1.92834	0.262731	0.138286	-13.9446	3.39391e-44	2.24617e-43
USA300HOU_0888	SACOL0930	USA300HOU_0888	SACOL0930 pdxp ghrB	-	hypothetical protein	908.307	9.82704	-1.93521	0.261483	0.153717	-12.5895	2.41295e-36	1.33133e-35
USA300HOU_0105	SACOL0075	USA300HOU_0105	SACOL0075	-	hypothetical protein	211.075	7.72161	-1.93652	0.261246	0.226561	-8.54745	1.25841e-17	3.84244e-17
USA300HOU_2390	SACOL2407	dsbA	SACOL2406 dsbA SACOL2408	GraRS	possible lipoprotein	624.361	9.28624	-1.9444	0.259823	0.175046	-11.1079	1.14792e-28	5.03997e-28
USA300HOU_1910	SACOL1970	SspB	sspB2 sspA	-	cysteine protease precursor SspB	225.4	7.81635	-1.94562	0.259603	0.224804	-8.65475	4.93995e-18	1.53452e-17
USA300HOU_1633	SACOL1690	apt	apt recJ	-	adenine phosphoribosyltransferase	1610.54	10.6533	-1.94585	0.259563	0.13686	-14.2178	7.10918e-46	4.9488e-45
USA300HOU_0829	-	USA300HOU_0829	-	-	hypothetical protein	97.3506	6.60512	-1.94628	0.259485	0.29972	-6.49364	8.37896e-11	1.97841e-10
USA300HOU_1543	SACOL1598	comGD	comGD comGC comGB comGA	MgrA	competence protein ComGD	27.0336	4.75668	-1.95003	0.258812	0.520911	-3.74349	0.00018148	0.000295538
USA300HOU_1851	SACOL1914	queG	cspR queG	-	iron-sulfur cluster-binding protein	1362.04	10.4116	-1.95187	0.258481	0.155532	-12.5496	3.99508e-36	2.18187e-35
USA300HOU_1701	SACOL1763	USA300HOU_1701	SACOL1763 thiI nifZ	TraP	hypothetical protein	849.439	9.73037	-1.95591	0.257758	0.180951	-10.809	3.11885e-27	1.30943e-26
USA300HOU_0142	SACOL0115	cap8H	cap8H cps2H SACOL0117	MgrA	glycosyltransferase	45.6309	5.51194	-1.96171	0.256724	0.482363	-4.06688	4.76471e-05	8.15984e-05
USA300HOU_0827	SACOL0864	USA300HOU_0827	SACOL0864	-	hypothetical protein	170.894	7.41696	-1.96792	0.255621	0.243948	-8.06696	7.20711e-16	2.0868e-15
USA300HOU_2036	-	USA300HOU_2036	-	-	hypothetical protein	48.7418	5.60709	-1.9732	0.254688	0.410976	-4.80124	1.57683e-06	2.96497e-06
USA300HOU_2208	SACOL2206	rpsI	rpsI rplM	-	30S ribosomal protein S9	25268.4	14.625	-1.97577	0.254234	0.162096	-12.1889	3.56108e-34	1.82956e-33
USA300HOU_0941	SACOL0987	fabH	fabHF	FapR	3-oxoacyl-[acyl-carrier-protein] synthase	3345.66	11.7081	-1.97969	0.253544	0.175501	-11.2802	1.64346e-29	7.42183e-29
USA300HOU_0099	SACOL0070	USA300HOU_0099	SACOL0070 SACOL0071	-	permease	83.2337	6.3791	-1.98314	0.252938	0.329449	-6.01958	1.74872e-09	3.86733e-09
USA300HOU_0612	SACOL0662	USA300HOU_0612	SACOL0662 argS	-	hypothetical protein	523.332	9.03158	-1.98545	0.252534	0.195965	-10.1317	3.99839e-24	1.52393e-23
USA300HOU_1210	SACOL1297	USA300HOU_1210	ftsK SACOL1296 SACOL1297 SACOL1298 phbB	AgrA	hypothetical protein	1223.84	10.2572	-1.98948	0.251829	0.244484	-8.13746	4.03644e-16	1.18276e-15
USA300HOU_1945	-	USA300HOU_1945	-	-	hypothetical protein	28.3483	4.82519	-1.98969	0.251793	0.49829	-3.99304	6.52323e-05	0.000110656
USA300HOU_0989	SACOL1049	menA	menA	-	1,4-dihydroxy-2-naphthoate octaprenyltransferase	1406.78	10.4582	-1.99103	0.251559	0.152261	-13.0764	4.49053e-39	2.65188e-38
USA300HOU_1189	SACOL1275	USA300HOU_1189	SACOL1275	-	hypothetical protein	2698.05	11.3977	-1.99427	0.250995	0.144306	-13.8197	1.9383e-43	1.25802e-42
USA300HOU_1053	SACOL1124	ctaA	ctaA	-	cytochrome oxidase assembly protein	2550.91	11.3168	-1.99941	0.250103	0.156401	-12.7838	2.01946e-37	1.13759e-36
USA300HOU_0319	-	USA300HOU_0319	-	-	hypothetical protein	454.627	8.82854	-1.99957	0.250075	0.225938	-8.85008	8.74547e-19	2.80084e-18
USA300HOU_0273	SACOL0247	lrgA	lrgA lrgB	CidR	murein hydrolase regulator LrgA	181.311	7.50232	-2.00231	0.249601	0.863856	-2.31787	0.0204563	0.02793
USA300HOU_0398	-	USA300HOU_0398	-	-	hypothetical protein	6.71524	2.74744	-2.00443	0.249233	0.912481	-2.19668	0.0280431	0.037657
USA300HOU_0752	SACOL0789	queF	queF SACOL0790	LexA	7-cyano-7-deazaguanine reductase	938.938	9.87489	-2.00469	0.249189	0.150414	-13.3278	1.59467e-40	9.65065e-40
USA300HOU_0768	SACOL0804	brxC	brxC	BSH	bacillredoxin YtxJ	1579.55	10.6253	-2.00706	0.24878	0.15646	-12.8279	1.14427e-37	6.50034e-37
USA300HOU_0777	SACOL0813	comFA	comFA comFC	-	comf operon protein 1	355.346	8.47308	-2.00715	0.248764	0.200609	-10.0053	1.44469e-23	5.42161e-23
USA300HOU_2378	SACOL2394	narH	nreA nreB nreC narI narJ narH narG	SigB	respiratory nitrate reductase subunit beta	205.464	7.68274	-2.02016	0.246531	0.361019	-5.59572	2.19714e-08	4.55886e-08
USA300HOU_0121	SACOL0093	lctP	lctP	GraRS	LctP family L-lactate permease	2671.93	11.3837	-2.02682	0.245396	0.160415	-12.6348	1.35654e-36	7.50002e-36
USA300HOU_1664	SACOL1719	hemA	hemLBDCXA	MgrA	glutamyl-tRNA reductase	13708.3	13.7428	-2.02869	0.245078	0.130557	-15.5387	1.89789e-54	1.55004e-53
USA300HOU_0295	SACOL0269	USA300HOU_0295	SACOL0269	-	hypothetical protein	137.567	7.10399	-2.03916	0.243306	0.255979	-7.9661	1.63754e-15	4.67099e-15
USA300HOU_1063	SACOL1135	USA300HOU_1063	SACOL1135	-	hypothetical protein	140.691	7.13638	-2.05122	0.24128	0.288284	-7.11527	1.11692e-12	2.86643e-12
USA300HOU_0203	SACOL0175	glcA	glcA	-	PTS system, IIABC components	14498	13.8236	-2.06014	0.239792	0.133777	-15.3999	1.63944e-53	1.3033e-52
USA300HOU_0275	SACOL0249	bglR	bglR	-	GntR family transcriptional regulator	825.15	9.68851	-2.06024	0.239776	0.175313	-11.7518	6.91669e-32	3.35472e-31
USA300HOU_2338	SACOL2352	tcaA	tcaA	-	tcaA protein	1436.49	10.4883	-2.06413	0.23913	0.176195	-11.7151	1.06705e-31	5.16604e-31
USA300HOU_2717	SACOL2740	rpmH	rnpA rpmH	-	50S ribosomal protein L34	12448.9	13.6037	-2.06482	0.239015	0.171256	-12.0569	1.78292e-33	9.03906e-33
USA300HOU_0400	SACOL0448	USA300HOU_0400	SACOL0448	-	hypothetical protein	577.504	9.17369	-2.06753	0.238567	0.223854	-9.23607	2.5572e-20	8.58899e-20
USA300HOU_1715	SACOL1775	ptaA	SACOL1774 ptaA	CodY	PTS system, IIBC components	1753.5	10.776	-2.07386	0.237524	0.150603	-13.7703	3.84355e-43	2.4826e-42
USA300HOU_0706	SACOL0743	uppP	uppP	-	UDP pyrophosphate phosphatase	3088.24	11.5926	-2.08034	0.236459	0.138905	-14.9767	1.04241e-50	7.97993e-50
USA300HOU_1336	SACOL1436	msa	msa	-	hypothetical protein	68.9727	6.10795	-2.08333	0.235969	0.379491	-5.4898	4.02391e-08	8.24732e-08
USA300HOU_2343	SACOL2357	htrB	hrtA hrtB	-	ABC transporter permease	256.279	8.00157	-2.08439	0.235796	0.245921	-8.47585	2.33362e-17	7.05337e-17
USA300HOU_2223	SACOL2221	rpmD	adk secY rplO rpmD rpsE rplR rplF rpsH rpsN2 rplE rplX rplN rpsQ rpmC rplP rpsC rplV rpsS rplB rplW rplD rplC rpsJ	-	50S ribosomal protein L30	16715.3	14.0289	-2.08779	0.235241	0.133569	-15.6308	4.48972e-55	3.71196e-54
USA300HOU_0324	SACOL0301	USA300HOU_0324	SACOL0301	-	formate/nitrite transporter family protein	338.738	8.40403	-2.09136	0.234659	0.301748	-6.93083	4.18391e-12	1.04578e-11
USA300HOU_0945	SACOL0992	oppC	SACOL0990 oppB oppC oppD oppF oppA	MgrA	oligopeptide ABC transporter, membrane protein	1255.55	10.2941	-2.09211	0.234538	0.187008	-11.1873	4.70569e-29	2.10386e-28
USA300HOU_2586	SACOL2608	USA300HOU_2586	SACOL2608	-	hypothetical protein	782.497	9.61194	-2.09629	0.233859	0.165644	-12.6554	1.04453e-36	5.7869e-36
USA300HOU_0980	SACOL1028	htrA2	htrA2 ktrD	-	serine protease	699.4	9.44997	-2.10083	0.233124	0.197007	-10.6637	1.50431e-26	6.14299e-26
USA300HOU_1157	SACOL1232	pknB	def2 fmt sun rlmN stp1 pknB	-	protein kinase	7598.29	12.8915	-2.10406	0.232602	0.128761	-16.3408	5.05634e-60	4.59e-59
USA300HOU_0301	SACOL0275	essB	esaA essA esaB essB yukA esxC esxB esaE esxD SACOL0281	GraRS	virulence protein EssB	67.2628	6.07174	-2.1091	0.231792	0.399857	-5.27463	1.33023e-07	2.66542e-07
USA300HOU_1807	SACOL1870	USA300HOU_1807	SACOL1870	-	hypothetical protein	24.6341	4.62258	-2.1209	0.229903	0.533635	-3.97444	7.05442e-05	0.000119066
USA300HOU_1152	SACOL1227	def2	def2 fmt sun rlmN stp1 pknB	-	peptide deformylase	873.657	9.77092	-2.12401	0.229409	0.156666	-13.5575	7.15222e-42	4.41793e-41
USA300HOU_2391	SACOL2408	USA300HOU_2391	SACOL2406 dsbA SACOL2408	GraRS	possible lipoprotein	351.336	8.45671	-2.12403	0.229406	0.190793	-11.1326	8.702e-29	3.85846e-28
USA300HOU_2333	SACOL2347	USA300HOU_2333	emrA emrB	-	EmrB/QacA family drug resistance transporter	1027.39	10.0048	-2.13257	0.228052	0.174892	-12.1936	3.36078e-34	1.73662e-33
USA300HOU_1946	-	scn	-	-	hypothetical protein	3453.61	11.7539	-2.13749	0.227275	0.159756	-13.3797	7.94659e-41	4.83088e-40
USA300HOU_1703	SACOL1765	nifZ	SACOL1763 thiI nifZ	TraP	cysteine desulfurase	1114.28	10.1219	-2.13908	0.227025	0.165635	-12.9144	3.73272e-38	2.15232e-37
USA300HOU_0538	SACOL0590	rplL3	rplL3 rpsL rpsG fusA tuf	Translation	possible RNA-binding ribosomal protein	19009.2	14.2144	-2.14729	0.225736	0.128673	-16.688	1.60241e-62	1.52683e-61
USA300HOU_0851	SACOL0886	sek	sek sei	-	enterotoxin	359.935	8.49159	-2.1536	0.224751	0.244103	-8.8225	1.11932e-18	3.56353e-18
USA300HOU_0586	SACOL0639	ywzC	ywzC	-	hypothetical protein	475.423	8.89307	-2.15474	0.224573	0.195324	-11.0316	2.68987e-28	1.16388e-27
USA300HOU_0317	SACOL0291	USA300HOU_0317	SACOL0291	-	hypothetical protein	541.717	9.08139	-2.15814	0.224045	0.275253	-7.84056	4.48535e-15	1.26068e-14
USA300HOU_0853	SACOL0889	USA300HOU_0853	SACOL0888 SACOL0889	-	pathogenicity island protein	268.874	8.07078	-2.1662	0.222797	0.221031	-9.80044	1.121e-22	4.06495e-22
USA300HOU_2224	SACOL2222	rpsE	adk secY rplO rpmD rpsE rplR rplF rpsH rpsN2 rplE rplX rplN rpsQ rpmC rplP rpsC rplV rpsS rplB rplW rplD rplC rpsJ	-	30S ribosomal protein S5	29803.9	14.8632	-2.17155	0.221972	0.149941	-14.4827	1.55854e-47	1.11082e-46
USA300HOU_2433	SACOL2449	USA300HOU_2433	SACOL2449	-	drug transporter	2667.7	11.3814	-2.17366	0.221647	0.139419	-15.5908	8.40497e-55	6.92765e-54
USA300HOU_1230	SACOL1319	glpF	glpF	GraRS	MIP family major intrinsic protein channel protein	1706	10.7364	-2.1823	0.220324	0.221075	-9.87134	5.54183e-23	2.04265e-22
USA300HOU_1785	SACOL1845	USA300HOU_1785	SACOL1845	-	hypothetical protein	118.857	6.89308	-2.20002	0.217635	0.294856	-7.46132	8.56627e-14	2.29259e-13
USA300HOU_2321	-	USA300HOU_2321	-	-	hypothetical protein	135.362	7.08068	-2.20298	0.217189	0.272715	-8.07796	6.58589e-16	1.91105e-15
USA300HOU_0320	SACOL0297	USA300HOU_0320	SACOL0297	-	hypothetical protein	302.943	8.2429	-2.20393	0.217045	0.216743	-10.1684	2.74279e-24	1.05435e-23
USA300HOU_0577	SACOL0630	USA300HOU_0577	SACOL0630	SigB	APC family amino acid-polyamine-organocation transporter	2641.73	11.3673	-2.20476	0.216921	0.142847	-15.4343	9.6165e-54	7.75962e-53
USA300HOU_2031	SACOL2022	hld	hld	TraP	delta-hemolysin	680.155	9.40972	-2.20527	0.216843	0.540267	-4.08182	4.46838e-05	7.66701e-05
USA300HOU_2209	SACOL2207	rplM	rpsI rplM	-	50S ribosomal protein L13	22982	14.4882	-2.20855	0.216352	0.135276	-16.3262	6.42503e-60	5.81281e-59
USA300HOU_1663	SACOL1718	hemX	hemLBDCXA	MgrA	possible cytochrome c assembly protein	2360.67	11.205	-2.21215	0.215813	0.146673	-15.0821	2.12266e-51	1.64369e-50
USA300HOU_0850	SACOL0885	int	int	-	pathogenicity island protein, integrase	189.833	7.56859	-2.21332	0.215637	0.247299	-8.94999	3.55521e-19	1.15095e-18
USA300HOU_2043	SACOL2037	mutS	mutS	-	DNA mismatch repair ATPase	243.415	7.92728	-2.23294	0.212725	0.234432	-9.5249	1.65198e-21	5.71284e-21
USA300HOU_1243	SACOL1333	USA300HOU_1243	SACOL1333	GraRS	hypothetical protein	78.6814	6.29795	-2.2369	0.212141	0.339014	-6.59826	4.16001e-11	9.96251e-11
USA300HOU_1772	SACOL1832	crcB1	crcB1 crcB2	-	camphor resistance protein CrcB1	162.824	7.34717	-2.2386	0.211891	0.277106	-8.07852	6.55589e-16	1.9044e-15
USA300HOU_1118	SACOL1191	mraZ	mraZ mraW ftsL pbp1	-	cell division protein MraZ	8905.83	13.1205	-2.23919	0.211805	0.141537	-15.8205	2.24806e-56	1.88179e-55
USA300HOU_2536	SACOL2557	amiD2	amiD2	GraRS	possible secretory antigen	143.001	7.15988	-2.25164	0.209986	0.291612	-7.72134	1.15112e-14	3.17889e-14
USA300HOU_1192	SACOL1279	uppS	uppS cdsA	-	UDP pyrophosphate synthase	2771.24	11.4363	-2.25836	0.20901	0.164514	-13.7275	6.95281e-43	4.42706e-42
USA300HOU_1798	SACOL1859	USA300HOU_1798	SACOL1859	-	hypothetical protein	885.575	9.79047	-2.25978	0.208804	0.251678	-8.97884	2.73638e-19	8.89074e-19
USA300HOU_0300	SACOL0274	esaB	esaA essA esaB essB yukA esxC esxB esaE esxD SACOL0281	-	hypothetical protein	14.5059	3.85857	-2.26271	0.20838	0.785639	-2.88009	0.00397565	0.00585988
USA300HOU_1899	-	USA300HOU_1899	-	-	hypothetical protein	36.2599	5.1803	-2.26424	0.208159	0.475907	-4.75774	1.95776e-06	3.6684e-06
USA300HOU_1380	SACOL1482	USA300HOU_1380	SACOL1482	-	hypothetical protein	871.577	9.76748	-2.26758	0.207678	0.160994	-14.0848	4.70724e-45	3.21024e-44
USA300HOU_1341	SACOL1442	tnp1	tnp1	-	putative transposase	17.1708	4.10188	-2.26771	0.20766	0.653555	-3.4698	0.00052084	0.000820339
USA300HOU_2225	SACOL2223	rplR	adk secY rplO rpmD rpsE rplR rplF rpsH rpsN2 rplE rplX rplN rpsQ rpmC rplP rpsC rplV rpsS rplB rplW rplD rplC rpsJ	-	50S ribosomal protein L18	23805.9	14.539	-2.27313	0.20688	0.135944	-16.7211	9.19319e-63	8.79078e-62
USA300HOU_1662	SACOL1717	hemC	hemLBDCXA	MgrA	hydroxymethylbilane synthase	2989.97	11.5459	-2.27518	0.206587	0.140847	-16.1536	1.07094e-58	9.37335e-58
USA300HOU_1245	SACOL1335	USA300HOU_1245	SACOL1335	-	hypothetical protein	64.6041	6.01355	-2.2791	0.206027	0.398854	-5.71411	1.10277e-08	2.32952e-08
USA300HOU_2283	SACOL2293	USA300HOU_2283	SACOL2293	-	NAD/NADP octopine/nopaline dehydrogenase	1204.29	10.234	-2.27911	0.206025	0.205322	-11.1002	1.25193e-28	5.47873e-28
USA300HOU_1486	-	USA300HOU_1486	-	-	phiSLT ORF104a-like protein, repressor	281.669	8.13786	-2.2806	0.205812	0.251395	-9.07178	1.17085e-19	3.84135e-19
USA300HOU_1644	SACOL1700	rpmA	rpmA SACOL1701 rplU	-	50S ribosomal protein L27	18911	14.2069	-2.28651	0.204971	0.162815	-14.0436	8.43356e-45	5.72247e-44
USA300HOU_1188	SACOL1274	rpsB	rpsB	-	30S ribosomal protein S2	29766.3	14.8614	-2.28694	0.204909	0.121299	-18.8538	2.73308e-79	3.44778e-78
USA300HOU_0570	SACOL0623	vraC	vraABC SACOL0624	VraSR	hypothetical protein	95.7259	6.58084	-2.29881	0.20323	0.35946	-6.39519	1.60349e-10	3.73037e-10
USA300HOU_1528	SACOL1571	accC	ispA xseB xseA nusB SACOL1570 accC accB	-	acetyl-CoA carboxylase biotin carboxylase subunit	6269.67	12.6142	-2.29966	0.20311	0.127215	-18.077	4.8367e-73	5.62607e-72
USA300HOU_1777	SACOL1837	metK	metK	-	S-adenosylmethionine synthetase	4114.05	12.0063	-2.29996	0.203069	0.163537	-14.0639	6.33248e-45	4.30769e-44
USA300HOU_1839	SACOL1903	USA300HOU_1839	SACOL1902 SACOL1903	GraRS	hypothetical protein	1425.55	10.4773	-2.30132	0.202877	0.167233	-13.7612	4.36512e-43	2.7993e-42
USA300HOU_2315	SACOL2328	lyrA	lyrA	-	hypothetical protein	1838.61	10.8444	-2.3114	0.201465	0.152325	-15.1741	5.24587e-52	4.09757e-51
USA300HOU_0023	SACOL0024	adsA	adsA	-	5'-nucleotidase	658.087	9.36213	-2.31637	0.200773	0.216528	-10.6978	1.04263e-26	4.29026e-26
USA300HOU_2346	SACOL2360	lytT	hssRS lytT SACOL2361	GraRS	LytTr DNA-binding region-containing protein	323.68	8.33843	-2.31734	0.200636	0.297239	-7.79624	6.37795e-15	1.78516e-14
USA300HOU_1110	SACOL1184	eta	eta	-	exfoliative toxin	233.899	7.86974	-2.32039	0.200214	0.308962	-7.51025	5.9013e-14	1.58251e-13
USA300HOU_2440	SACOL2458	USA300HOU_2440	SACOL2458	MgrA	amino acid permease	315.644	8.30215	-2.32195	0.199997	0.209115	-11.1037	1.20376e-28	5.27652e-28
USA300HOU_0583	SACOL0636	mvaK1	mvaK1 mvaD mvaK2	SigB	mevalonate kinase	1476.14	10.5276	-2.34299	0.197102	0.226555	-10.3418	4.55798e-25	1.78013e-24
USA300HOU_0944	SACOL0991	oppB	SACOL0990 oppB oppC oppD oppF oppA	MgrA	oligopeptide ABC transporter, membrane protein	1128.96	10.1408	-2.34516	0.196806	0.179561	-13.0605	5.53572e-39	3.26195e-38
USA300HOU_2226	SACOL2224	rplF	adk secY rplO rpmD rpsE rplR rplF rpsH rpsN2 rplE rplX rplN rpsQ rpmC rplP rpsC rplV rpsS rplB rplW rplD rplC rpsJ	-	50S ribosomal protein L6	24481.7	14.5794	-2.35159	0.195929	0.147751	-15.9159	4.91481e-57	4.15286e-56
USA300HOU_0119	SACOL0091	norG	norG	-	GntR family transcriptional regulator	68.619	6.10054	-2.35866	0.194973	1.01686	-2.31955	0.0203652	0.0278197
USA300HOU_0483	SACOL0526	holB	holB SACOL0527 yabA	MgrA	DNA-directed DNA polymerase III delta' subunit	2086.28	11.0267	-2.35923	0.194895	0.200732	-11.7531	6.80695e-32	3.30746e-31
USA300HOU_1552	SACOL1607	fthC	SACOL1602 SACOL1603 glk SACOL1605 gluP fthC	-	5-formyltetrahydrofolate cyclo-ligase	719.178	9.4902	-2.35983	0.194814	0.168581	-13.9982	1.59927e-44	1.07163e-43
USA300HOU_0894	SACOL0936	dltB	SACOL0934 dltA dltB dltC dltD	-	DltB protein	8239.28	13.0083	-2.36255	0.194448	0.140085	-16.865	8.13614e-64	7.92094e-63
USA300HOU_0330	SACOL0307	pfoR	pfoR	-	hypothetical protein	1791.91	10.8073	-2.37308	0.193033	0.148034	-16.0306	7.813e-58	6.64352e-57
USA300HOU_0895	SACOL0937	dltC	SACOL0934 dltA dltB dltC dltD	-	D-alanine--poly(phosphoribitol) ligase subunit 2 DltC	3507.1	11.7761	-2.3803	0.19207	0.147127	-16.1785	7.15176e-59	6.30058e-58
USA300HOU_0007	SACOL0007	nnrD	nnrD	-	hypothetical protein	1930.31	10.9146	-2.39853	0.189658	0.225206	-10.6504	1.7368e-26	7.08162e-26
USA300HOU_2359	SACOL2373	yhgE	yhgE	-	hypothetical protein	404.651	8.66053	-2.40844	0.188359	0.240759	-10.0035	1.47053e-23	5.5109e-23
USA300HOU_0557	SACOL0610	sdrE	sdrE	GraRS	sdrE protein	1424.24	10.476	-2.40975	0.188189	0.161977	-14.8771	4.64522e-50	3.49627e-49
USA300HOU_1311	SACOL1412	USA300HOU_1311	SACOL1412	-	hydrolase-like protein	472.268	8.88346	-2.41215	0.187876	0.201385	-11.9778	4.64591e-33	2.32902e-32
USA300HOU_2326	SACOL2340	gltS	gltS	TraP	ESS family glutamate:sodium (Na+) symporter	2771.04	11.4362	-2.41245	0.187837	0.159521	-15.1231	1.14086e-51	8.85977e-51
USA300HOU_2105	SACOL2109	hemK	ptpB SACOL2108 hemK prfA tdk	MgrA	HemK family methyltransferase	5640.4	12.4616	-2.41505	0.187499	0.144147	-16.754	5.29206e-63	5.09669e-62
USA300HOU_0236	SACOL0207	glpQ1	glpQ1	GraRS	possible glycerophosphodiester phosphodiesterase	432.011	8.75493	-2.41602	0.187372	0.206252	-11.7139	1.08133e-31	5.2258e-31
USA300HOU_0434	SACOL0477	hsdS1	hsdM1 hsdS1	-	type I restriction-modification system S subunit	854.207	9.73844	-2.4168	0.187272	0.218902	-11.0406	2.43527e-28	1.05712e-27
USA300HOU_0465	SACOL0507	sle1	sle1	GraRS	possible LysM family autolysin	1830.09	10.8377	-2.41741	0.187192	0.177248	-13.6386	2.36185e-42	1.47932e-41
USA300HOU_1620	SACOL1675	USA300HOU_1620	recD2 SACOL1675	-	TPR domain-containing protein	748.116	9.54712	-2.42307	0.186458	0.189252	-12.8035	1.56804e-37	8.87017e-37
USA300HOU_1950	-	USA300HOU_1950	-	-	hypothetical protein	6.11962	2.61344	-2.42814	0.185804	1.02459	-2.36987	0.0177941	0.0244927
USA300HOU_0896	SACOL0938	dltD	dltX dltA dltB dltC dltD	-	DltD protein	12669.8	13.6291	-2.42903	0.18569	0.12365	-19.6444	6.45946e-86	9.28159e-85
USA300HOU_2609	SACOL2631	USA300HOU_2609	SACOL2631	SigB	possible metallo-beta-lactamase	671.459	9.39115	-2.43784	0.18456	0.182938	-13.326	1.63371e-40	9.86466e-40
USA300HOU_2116	SACOL2120	rpoE	rpoE	-	DNA-directed RNA polymerase subunit delta	6587.88	12.6856	-2.43831	0.1845	0.130966	-18.6179	2.30033e-77	2.83532e-76
USA300HOU_2302	SACOL2315	USA300HOU_2302	SACOL2315	-	hypothetical protein	460.334	8.84654	-2.4401	0.184271	0.195077	-12.5084	6.71414e-36	3.64462e-35
USA300HOU_0568	SACOL0621	vraA	vraABC SACOL0624	VraSR	long-chain-fatty-acid--CoA ligase	148.068	7.21011	-2.44518	0.183623	0.35697	-6.84982	7.39454e-12	1.83294e-11
USA300HOU_2106	SACOL2110	prfA	ptpB SACOL2108 hemK prfA tdk	MgrA	peptide chain release factor RF1	5845.96	12.5132	-2.44538	0.183597	0.136397	-17.9285	7.07125e-72	7.85143e-71
USA300HOU_1634	SACOL1691	recJ	apt recJ	-	single-stranded-DNA-specific exonuclease RecJ	3104.54	11.6002	-2.44578	0.183546	0.147736	-16.5551	1.46999e-61	1.37148e-60
USA300HOU_0384	SACOL0435	ychF	kefA SACOL0434 ychF	-	GTP-dependent nucleic acid-binding protein	3582.7	11.8068	-2.44957	0.183065	0.14447	-16.9556	1.7511e-64	1.71723e-63
USA300HOU_0495	SACOL0545	rplY	rplY pth mfd SACOL0548 mazG SACOL0550 divIC	AgrA	50S ribosomal protein L25/general stress protein rplY	33300.1	15.0232	-2.45835	0.181955	0.14452	-17.0105	6.86539e-65	6.80712e-64
USA300HOU_0686	SACOL0723	ssaA	ssaA	-	secretory antigen SsaA-like protein	2015.9	10.9772	-2.45873	0.181906	0.152587	-16.1136	2.04677e-58	1.76838e-57
USA300HOU_2117	-	USA300HOU_2117	-	-	hypothetical protein	1181.52	10.2064	-2.45986	0.181765	0.150488	-16.3459	4.65615e-60	4.24104e-59
USA300HOU_1900	SACOL1960	gatB	gatB gatA gatC	-	aspartyl/glutamyl-tRNA amidotransferase subunit B	11204.2	13.4518	-2.46153	0.181554	0.120412	-20.4425	6.99962e-93	1.08717e-91
USA300HOU_2011	SACOL2004	lukF	lukSF	SaeRS	possible leukocidin subunit	169.139	7.40206	-2.47106	0.180358	0.340931	-7.24798	4.23018e-13	1.10462e-12
USA300HOU_1844	SACOL1907	yhcT	yhcT	-	RluA, Pseudouridylate synthases, 23S RNA-specific	3407.51	11.7345	-2.47199	0.180242	0.176363	-14.0165	1.23527e-44	8.36065e-44
USA300HOU_0666	SACOL0702	USA300HOU_0666	SACOL0702	-	hypothetical protein	29.4492	4.88015	-2.487	0.178377	0.551415	-4.51021	6.47625e-06	1.18138e-05
USA300HOU_0108	SACOL0078	plc	plc	TraP	phosphatidylinositol diacylglycerol-lyase	98.8745	6.62753	-2.48708	0.178366	0.411792	-6.03966	1.54443e-09	3.42118e-09
USA300HOU_0390	SACOL0440	USA300HOU_0390	SACOL0440	-	hypothetical protein	55.1222	5.78456	-2.48882	0.178152	0.400639	-6.21214	5.22691e-10	1.18721e-09
USA300HOU_1263	SACOL1352	USA300HOU_1263	SACOL1352 SACOL1353 SACOL1354 SACOL1355	-	ABC transporter ATP-binding protein	84.6582	6.40358	-2.49647	0.17721	0.320928	-7.7789	7.31585e-15	2.03707e-14
USA300HOU_1375	SACOL1477	ilvA1	steT ilvA1 ald	CodY	threonine ammonia-lyase	116.106	6.85929	-2.51071	0.175469	0.425943	-5.89448	3.75865e-09	8.14475e-09
USA300HOU_2166	SACOL2164	USA300HOU_2166	SACOL2164	MgrA	hypothetical membrane protein	5506.01	12.4268	-2.51278	0.175218	0.132054	-19.0285	9.91202e-81	1.2992e-79
USA300HOU_0046	-	USA300HOU_0046	-	-	hypothetical protein	13.0528	3.70629	-2.51424	0.17504	0.788846	-3.18724	0.00143636	0.00219165
USA300HOU_2087	SACOL2082	yidC	SACOL2082	-	hypothetical protein	9378.24	13.1951	-2.53555	0.172474	0.143983	-17.6101	2.06171e-69	2.18965e-68
USA300HOU_0101	-	USA300HOU_0101	-	-	hypothetical protein	5.18282	2.37374	-2.54188	0.171718	1.07149	-2.37229	0.0176782	0.0243597
USA300HOU_0753	SACOL0790	USA300HOU_0753	queF SACOL0790	LexA	integral membrane domain-containing protein	1284.47	10.327	-2.54549	0.171289	0.142625	-17.8474	3.02871e-71	3.32169e-70
USA300HOU_1797	SACOL1857	USA300HOU_1797	SACOL1857	-	hypothetical protein	555.571	9.11783	-2.54553	0.171285	0.208652	-12.1999	3.11217e-34	1.61125e-33
USA300HOU_1406	SACOL1509	ndk	ndk	-	nucleoside diphosphate kinase	1793.12	10.8083	-2.54989	0.170768	0.1868	-13.6503	2.00994e-42	1.2648e-41
USA300HOU_0550	SACOL0603	dck	dck dgk	GraRS	deoxynucleoside kinase	746.462	9.54392	-2.55009	0.170745	0.159023	-16.0359	7.17158e-58	6.11747e-57
USA300HOU_2323	SACOL2335	USA300HOU_2323	SACOL2334 SACOL2335	-	ABC transporter ATP-binding protein	409.207	8.67669	-2.55187	0.170534	0.218404	-11.6842	1.53553e-31	7.32854e-31
USA300HOU_2227	SACOL2225	rpsH	adk secY rplO rpmD rpsE rplR rplF rpsH rpsN2 rplE rplX rplN rpsQ rpmC rplP rpsC rplV rpsS rplB rplW rplD rplC rpsJ	-	30S ribosomal protein S8	23108	14.4961	-2.5542	0.170259	0.1341	-19.0469	6.96565e-81	9.17485e-80
USA300HOU_0615	SACOL0665	btuF	btuF fecD SACOL0667 SACOL0668 SACOL0669 SACOL0670	-	iron (Fe3 ) ABC superfamily ATP binding cassette transporter, binding protein	552.516	9.10987	-2.55651	0.169986	0.214233	-11.9333	7.93341e-33	3.95493e-32
USA300HOU_2320	SACOL2333	ynfA	SACOL2331 galM ynfA	-	hypothetical protein	435.462	8.7664	-2.55753	0.169866	0.183515	-13.9364	3.8092e-44	2.51482e-43
USA300HOU_0852	SACOL0887	seq	sek sei	-	enterotoxin type I	287.481	8.16732	-2.57428	0.167906	0.264104	-9.74723	1.89575e-22	6.79182e-22
USA300HOU_2472	SACOL2492	USA300HOU_2472	SACOL2492	-	hypothetical protein	9.56875	3.25833	-2.57737	0.167546	0.860708	-2.99448	0.00274912	0.00410839
USA300HOU_1297	-	USA300HOU_1297	-	-	hypothetical protein	54.4065	5.76571	-2.58757	0.166366	0.396922	-6.51909	7.07362e-11	1.67461e-10
USA300HOU_0322	SACOL0299	USA300HOU_0322	SACOL0299	-	hypothetical protein	180.947	7.49943	-2.60088	0.164838	0.240033	-10.8355	2.33692e-27	9.85763e-27
USA300HOU_1909	SACOL1969	purB	purB	PurR	adenylosuccinate lyase	4474.64	12.1276	-2.60294	0.164603	0.151335	-17.1999	2.66095e-66	2.6981e-65
USA300HOU_1001	SACOL1066	fmtA	fmtA	-	fmt protein	782.661	9.61224	-2.60542	0.16432	0.179668	-14.5013	1.18904e-47	8.5199e-47
USA300HOU_1220	SACOL1307	USA300HOU_1220	SACOL1307	-	hypothetical protein	1853.8	10.8563	-2.62105	0.162549	0.145309	-18.0377	9.84765e-73	1.1308e-71
USA300HOU_2285	SACOL2295	ssaA	ssaA	CodY	secretory antigen SsaA	190.15	7.571	-2.63543	0.160938	0.274783	-9.59094	8.72824e-22	3.04978e-21
USA300HOU_2107	SACOL2111	tdk	ptpB SACOL2108 hemK prfA tdk	MgrA	thymidine kinase	3423.82	11.7414	-2.63671	0.160794	0.139713	-18.8724	1.92537e-79	2.45188e-78
USA300HOU_0623	-	USA300HOU_0623	-	-	hypothetical protein	38.2112	5.25592	-2.65494	0.158776	0.461284	-5.75554	8.63668e-09	1.83743e-08
USA300HOU_0531	SACOL0583	rplK	secE nusG rplK rplA rplJ rplL rsmC	-	50S ribosomal protein L11	30531.2	14.898	-2.65692	0.158557	0.139818	-19.0027	1.62013e-80	2.08291e-79
USA300HOU_1055	SACOL1126	ctaM	ctaB ctaM	-	hypothetical protein	2353.56	11.2006	-2.68451	0.155554	0.142159	-18.8839	1.54668e-79	1.97901e-78
USA300HOU_2228	SACOL2226	rpsN_2	adk secY rplO rpmD rpsE rplR rplF rpsH rpsN2 rplE rplX rplN rpsQ rpmC rplP rpsC rplV rpsS rplB rplW rplD rplC rpsJ	-	ribosomal protein S14	15875.3	13.9545	-2.69363	0.154574	0.133895	-20.1175	5.18208e-90	7.86681e-89
USA300HOU_1708	-	USA300HOU_1708	-	-	hypothetical protein	13.1355	3.7154	-2.7065	0.153201	0.850383	-3.18268	0.00145916	0.00222212
USA300HOU_2229	SACOL2227	rplE	adk secY rplO rpmD rpsE rplR rplF rpsH rpsN2 rplE rplX rplN rpsQ rpmC rplP rpsC rplV rpsS rplB rplW rplD rplC rpsJ	-	50S ribosomal protein L5	25861	14.6585	-2.70747	0.153098	0.13629	-19.8655	8.09453e-88	1.19506e-86
USA300HOU_1529	SACOL1572	accB	ispA xseB xseA nusB SACOL1570 accC accB	-	acetyl-CoA carboxylase, biotin carboxyl carrier protein	2521.36	11.3	-2.70832	0.153008	0.139581	-19.4032	7.25484e-84	9.99679e-83
USA300HOU_0552	SACOL0605	tadA	tadA	-	putative tRNA-specific adenosine deaminase	146.56	7.19535	-2.71294	0.152518	0.30128	-9.00471	2.16228e-19	7.03394e-19
USA300HOU_0296	SACOL0270	ssaA	ssaA	GraRS	secretory antigen precursor SsaA	98.8875	6.62772	-2.71408	0.152398	0.344212	-7.88493	3.14715e-15	8.87346e-15
USA300HOU_0194	SACOL0166	USA300HOU_0194	SACOL0166	GraRS	hypothetical membrane protein	516.524	9.01269	-2.72061	0.15171	0.508324	-5.35212	8.69291e-08	1.76286e-07
USA300HOU_0321	-	USA300HOU_0321	-	-	hypothetical protein	62.8027	5.97275	-2.72536	0.151212	0.442673	-6.1566	7.43217e-10	1.67536e-09
USA300HOU_0290	SACOL0264	USA300HOU_0290	SACOL0264 SACOL0265 SACOL0266 SACOL0267	GraRS	ABC transporter, ATP-binding protein	271.121	8.08279	-2.72889	0.150842	0.220169	-12.3945	2.79911e-35	1.49527e-34
USA300HOU_1120	SACOL1193	ftsL	mraZ mraW ftsL pbp1	-	cell division protein	3466.9	11.7594	-2.73776	0.149917	0.158299	-17.2949	5.14321e-67	5.31531e-66
USA300HOU_0534	SACOL0586	rplL	secE nusG rplK rplA rplJ rplL rsmC	-	50S ribosomal protein L7/L12	20030.9	14.2899	-2.7386	0.14983	0.146766	-18.6597	1.05354e-77	1.30455e-76
USA300HOU_1296	SACOL1398	msrR	msrR	-	transcriptional regulator	1197.46	10.2258	-2.74277	0.149397	0.170248	-16.1105	2.1542e-58	1.85524e-57
USA300HOU_2108	SACOL2112	rpmE2	rpmE2	-	50S ribosomal protein L31	17141.5	14.0652	-2.75313	0.148329	0.167795	-16.4077	1.68529e-60	1.55081e-59
USA300HOU_2165	-	USA300HOU_2165	-	-	hypothetical protein	52.1988	5.70595	-2.76003	0.147621	0.443	-6.2303	4.65529e-10	1.06096e-09
USA300HOU_0751	SACOL0788	dtpT	dtpT	-	proton-dependent oligopeptide transporter family protein	10759.7	13.3933	-2.7614	0.147481	0.142445	-19.3858	1.01771e-83	1.3952e-82
USA300HOU_2131	SACOL2134	USA300HOU_2131	SACOL2134 manA1	-	hypothetical protein	1095.46	10.0973	-2.78364	0.145225	0.169114	-16.4602	7.08945e-61	6.56874e-60
USA300HOU_0096	SACOL0067	dus	dus	-	tRNA dihydrouridine synthase	2148.52	11.0691	-2.79256	0.144329	0.143881	-19.4088	6.50374e-84	9.00801e-83
USA300HOU_0137	SACOL0110	USA300HOU_0137	SACOL0110	-	hypothetical protein	84.0995	6.39402	-2.80265	0.143324	0.352331	-7.95458	1.79735e-15	5.11596e-15
USA300HOU_1054	SACOL1125	ctaB	ctaB ctaM	-	protoheme IX farnesyltransferase	4427.4	12.1122	-2.80627	0.142965	0.136464	-20.5642	5.74088e-94	9.07396e-93
USA300HOU_2230	SACOL2228	rplX	adk secY rplO rpmD rpsE rplR rplF rpsH rpsN2 rplE rplX rplN rpsQ rpmC rplP rpsC rplV rpsS rplB rplW rplD rplC rpsJ	-	50S ribosomal protein L24	17712.8	14.1125	-2.81144	0.142453	0.147328	-19.0829	3.50419e-81	4.63831e-80
USA300HOU_1257	SACOL1347	USA300HOU_1257	SACOL1346 SACOL1347 SACOL1348	MgrA	hypothetical protein	311.623	8.28366	-2.81597	0.142007	0.246785	-11.4106	3.70098e-30	1.71162e-29
USA300HOU_2231	SACOL2229	rplN	adk secY rplO rpmD rpsE rplR rplF rpsH rpsN2 rplE rplX rplN rpsQ rpmC rplP rpsC rplV rpsS rplB rplW rplD rplC rpsJ	-	50S ribosomal protein L14	21015.1	14.3591	-2.81658	0.141946	0.139131	-20.2441	4.00783e-91	6.15374e-90
USA300HOU_0984	SACOL1043	tarM	SACOL1042 tarM	-	glycosyl transferase, group 1 family protein	1201.62	10.2308	-2.82055	0.141557	0.15407	-18.3069	7.28419e-75	8.73777e-74
USA300HOU_0299	SACOL0273	essA	esaA essA esaB essB yukA esxC esxB esaE esxD SACOL0281	-	hypothetical protein	139.759	7.1268	-2.8219	0.141424	0.292792	-9.63789	5.53134e-22	1.95562e-21
USA300HOU_1653	SACOL1708	comC	radC comC	-	type III leader peptidase	47.783	5.57842	-2.83616	0.140033	0.516016	-5.49626	3.87935e-08	7.9571e-08
USA300HOU_2232	SACOL2230	rpsQ	adk secY rplO rpmD rpsE rplR rplF rpsH rpsN2 rplE rplX rplN rpsQ rpmC rplP rpsC rplV rpsS rplB rplW rplD rplC rpsJ	-	30S ribosomal protein S17	18049.2	14.1397	-2.83625	0.140024	0.13973	-20.298	1.33903e-91	2.0678e-90
USA300HOU_0272	SACOL0246	lytR	lytS lytR	MgrA	response regulator LytR	206.777	7.69193	-2.83762	0.139892	0.323844	-8.7623	1.91302e-18	6.05452e-18
USA300HOU_0553	SACOL0606	USA300HOU_0553	SACOL0606 azo1	GraRS	hydrolase	431.644	8.7537	-2.83783	0.139871	0.217948	-13.0207	9.3334e-39	5.48772e-38
USA300HOU_1256	SACOL1346	USA300HOU_1256	SACOL1346 SACOL1347 SACOL1348	MgrA	hypothetical protein	301.407	8.23557	-2.84737	0.13895	0.206031	-13.8201	1.92829e-43	1.25455e-42
USA300HOU_0095	SACOL0066	USA300HOU_0095	SACOL0066	-	hypothetical protein	94.3487	6.55993	-2.85018	0.138679	0.322813	-8.82921	1.0542e-18	3.36019e-18
USA300HOU_0532	SACOL0584	rplA	secE nusG rplK rplA rplJ rplL rsmC	-	50S ribosomal protein L1	39145.1	15.2565	-2.85822	0.137909	0.137226	-20.8285	2.38835e-96	3.96142e-95
USA300HOU_2233	SACOL2231	rpmC	adk secY rplO rpmD rpsE rplR rplF rpsH rpsN2 rplE rplX rplN rpsQ rpmC rplP rpsC rplV rpsS rplB rplW rplD rplC rpsJ	-	50S ribosomal protein L29	13374.7	13.7072	-2.86293	0.137459	0.137176	-20.8704	9.94252e-97	1.65935e-95
USA300HOU_2013	SACOL2006	lukS	lukSF	SaeRS	possible leukocidin subunit	154.545	7.27189	-2.86434	0.137325	0.748781	-3.82534	0.000130594	0.000215148
USA300HOU_2109	SACOL2113	rho	rho	-	transcription termination factor Rho	9957.92	13.2816	-2.87192	0.136605	0.128546	-22.3416	1.45842e-110	3.01444e-109
USA300HOU_0943	SACOL0989	oppB	oppB	-	hypothetical protein	74.8243	6.22543	-2.8791	0.135927	0.356927	-8.06637	7.24206e-16	2.09466e-15
USA300HOU_2334	SACOL2348	emrA	emrA emrB	-	multidrug resistance protein A, drug resistance transporter	413.829	8.69289	-2.8823	0.135626	0.21049	-13.6932	1.11417e-42	7.07751e-42
USA300HOU_1488	-	USA300HOU_1488	-	-	phiSLT ORF144-like protein lipoprotein	160.622	7.32752	-2.91506	0.132581	0.321313	-9.07234	1.16486e-19	3.82639e-19
USA300HOU_1255	SACOL1345	USA300HOU_1255	SACOL1345	MgrA	hypothetical protein	393.812	8.62136	-2.9156	0.13253	0.209032	-13.9481	3.22946e-44	2.14261e-43
USA300HOU_2365	SACOL2381	USA300HOU_2365	SACOL2381	-	hypothetical protein	503.875	8.97692	-2.91985	0.132141	0.196132	-14.8871	3.99544e-50	3.01566e-49
USA300HOU_1645	SACOL1701	USA300HOU_1645	rpmA SACOL1701 rplU	-	hypothetical protein	17134.7	14.0646	-2.92058	0.132074	0.14035	-20.8093	3.56305e-96	5.87357e-95
USA300HOU_1781	SACOL1841	ytkD	SACOL1840 ytkD	-	NUDIX family hydrolase	132.54	7.05029	-2.92318	0.131836	0.380152	-7.68951	1.47704e-14	4.06224e-14
USA300HOU_1369	SACOL1468	USA300HOU_1369	SACOL1468	-	hypothetical protein	443.044	8.79131	-2.92455	0.131711	0.199112	-14.688	7.69279e-49	5.67872e-48
USA300HOU_0893	SACOL0935	dltA	SACOL0934 dltA dltB dltC dltD	-	D-alanine--poly(phosphoribitol) ligase subunit 1 DltA	8107.75	12.9851	-2.92642	0.13154	0.136656	-21.4145	9.78498e-102	1.78859e-100
USA300HOU_1901	SACOL1961	gatA	gatB gatA gatC	-	aspartyl/glutamyl-tRNA amidotransferase subunit A	7113.34	12.7963	-2.92867	0.131336	0.132934	-22.0309	1.45539e-107	2.94033e-106
USA300HOU_0291	SACOL0265	USA300HOU_0291	SACOL0264 SACOL0265 SACOL0266 SACOL0267	GraRS	hypothetical protein	264.949	8.04957	-2.94158	0.130165	0.268575	-10.9526	6.45848e-28	2.75023e-27
USA300HOU_0383	SACOL0434	USA300HOU_0383	kefA SACOL0434 ychF	-	hypothetical protein	646.062	9.33553	-2.95995	0.128519	0.175163	-16.8982	4.63701e-64	4.53078e-63
USA300HOU_0535	SACOL0587	rsmC	secE nusG rplK rplA rplJ rplL rsmC	-	hypothetical protein	2880.7	11.4922	-2.96247	0.128294	0.13171	-22.4924	4.92844e-112	1.03459e-110
USA300HOU_2001	-	USA300HOU_2001	-	-	hypothetical protein	109.614	6.77629	-2.97628	0.127072	0.360076	-8.2657	1.3888e-16	4.12342e-16
USA300HOU_1193	SACOL1280	cdsA	uppS cdsA	-	phosphatidate cytidylyltransferase	2400.38	11.229	-2.97938	0.1268	0.150195	-19.8367	1.43625e-87	2.08606e-86
USA300HOU_0514	SACOL0566	nupC	nupC	-	nucleoside permease NupC	4806.74	12.2308	-2.98578	0.126238	0.137145	-21.771	4.3703e-105	8.63455e-104
USA300HOU_1381	SACOL1483	USA300HOU_1381	SACOL1483	-	hypothetical protein	2334.06	11.1886	-3.00131	0.124886	0.206434	-14.5389	6.8735e-48	4.96481e-47
USA300HOU_0412	SACOL0459	pbuX	xpt pbuX guaB guaA	-	xanthine permease	6545.3	12.6762	-3.00763	0.12434	0.164821	-18.2479	2.15039e-74	2.55669e-73
USA300HOU_1505	SACOL1548	rnz	rnz	-	AtsA/ElaC family protein	972.291	9.92525	-3.01007	0.124131	0.172649	-17.4346	4.50727e-68	4.6942e-67
USA300HOU_1119	SACOL1192	mraW	mraZ mraW ftsL pbp1	-	S-adenosyl-methyltransferase MraW	8230.01	13.0067	-3.01669	0.123562	0.147217	-20.4915	2.56477e-93	4.0067e-92
USA300HOU_0576	SACOL0629	USA300HOU_0576	SACOL0629	-	hypothetical protein	518.937	9.01942	-3.02612	0.122757	0.196558	-15.3956	1.75233e-53	1.38894e-52
USA300HOU_1840	-	USA300HOU_1840	-	-	hypothetical protein	76.7599	6.26228	-3.03188	0.122268	0.366029	-8.28317	1.1994e-16	3.56898e-16
USA300HOU_1766	SACOL1827	sigS	sigS	-	RNA polymerase sigma-70 family protein	81.5903	6.35033	-3.0437	0.121271	0.351292	-8.6643	4.54303e-18	1.41943e-17
USA300HOU_2234	SACOL2242	pbuG	pbuG	GraRS	NCS2 family nucleobase:cation symporter-2	20310.4	14.3099	-3.04521	0.121144	0.156473	-19.4616	2.32447e-84	3.27007e-83
USA300HOU_1376	SACOL1478	ald	steT ilvA1 ald	CodY	alanine dehydrogenase	142.565	7.15548	-3.05076	0.120678	0.675448	-4.51666	6.28238e-06	1.14757e-05
USA300HOU_2562	SACOL2582	USA300HOU_2562	SACOL2582	GraRS	possible acetyltransferase	4406.5	12.1054	-3.05868	0.120018	0.164437	-18.6009	3.15772e-77	3.87434e-76
USA300HOU_0382	SACOL0433	kefA	kefA SACOL0434 ychF	-	MscS family small conductance mechanosensitive ion channel protein	1203.9	10.2335	-3.06802	0.119243	0.188032	-16.3165	7.5363e-60	6.79531e-59
USA300HOU_2132	SACOL2135	manA	SACOL2134 manA1	-	mannose-6-phosphate isomerase, class I	4034.26	11.9781	-3.09017	0.117426	0.154507	-20.0002	5.48082e-89	8.27358e-88
USA300HOU_1646	SACOL1702	rplU	rpmA SACOL1701 rplU	-	50S ribosomal protein L21	23618.3	14.5276	-3.09339	0.117165	0.126626	-24.4292	8.36534e-132	2.22551e-130
USA300HOU_0566	SACOL0619	USA300HOU_0566	SACOL0619	-	HAD superfamily hydrolase	164.197	7.35929	-3.09827	0.116769	0.343216	-9.02718	1.76147e-19	5.74401e-19
USA300HOU_2382	SACOL2398	nasD	nasD nasE nasF	-	nitrite reductase [NAD(P)H], large subunit	789.065	9.624	-3.11808	0.115177	0.745485	-4.18262	2.88169e-05	4.99233e-05
USA300HOU_0766	SACOL0802	USA300HOU_0766	SACOL0802	-	hypothetical protein	203.195	7.66672	-3.13226	0.11405	0.276731	-11.3188	1.05916e-29	4.80735e-29
USA300HOU_0892	SACOL0934	dltX	SACOL0934 dltA dltB dltC dltD	-	hypothetical protein	776.129	9.60015	-3.16299	0.111646	0.19345	-16.3505	4.31665e-60	3.95865e-59
USA300HOU_1244	SACOL1334	USA300HOU_1244	SACOL1334	-	hypothetical protein	29.8249	4.89844	-3.16778	0.111276	0.594257	-5.33067	9.78532e-08	1.97842e-07
USA300HOU_1767	SACOL1828	comK2	comK2	-	hypothetical protein	57.1374	5.83636	-3.18417	0.110019	0.416585	-7.64351	2.11374e-14	5.77197e-14
USA300HOU_1144	SACOL1218	USA300HOU_1144	uraA pyrB pyrC carA carB pyrF pyrE SACOL1218	PyrR	hypothetical protein	1186.44	10.2124	-3.19233	0.109399	0.150531	-21.2071	8.21447e-100	1.46174e-98
USA300HOU_0298	SACOL0272	esaA	esaA essA esaB essB yukA esxC esxB esaE esxD SACOL0281	-	hypothetical protein	521.043	9.02526	-3.20321	0.108577	0.197348	-16.2313	3.03085e-59	2.70561e-58
USA300HOU_2452	SACOL2470	USA300HOU_2452	SACOL2470	-	hypothetical protein	234.003	7.87038	-3.25435	0.104796	0.253554	-12.8349	1.04504e-37	5.94919e-37
USA300HOU_2115	SACOL2119	pyrG	pyrG	MgrA	CTP synthase	7035.46	12.7804	-3.26343	0.104138	0.136927	-23.8333	1.50897e-125	3.71982e-124
USA300HOU_0286	SACOL0260	USA300HOU_0286	SACOL0260	-	putative transposase, pseudogene	12.6425	3.66021	-3.26798	0.10381	0.834346	-3.91682	8.97249e-05	0.000149932
USA300HOU_1553	SACOL1608	rpmG_2	rpmG_2	-	ribosomal protein L33	5342.76	12.3834	-3.27025	0.103647	0.155927	-20.973	1.15831e-97	1.96985e-96
USA300HOU_0575	SACOL0628	USA300HOU_0575	ung SACOL0628	-	hypothetical protein	655.74	9.35698	-3.29866	0.101626	0.189273	-17.4281	5.05127e-68	5.24044e-67
USA300HOU_0361	SACOL0411	yeiH	yeiH	-	hypothetical protein	293.951	8.19943	-3.35288	0.0978776	0.239695	-13.9881	1.84244e-44	1.2315e-43
USA300HOU_1487	-	USA300HOU_1487	-	-	phiSLT ORF153-like protein	216.732	7.75977	-3.35387	0.0978106	0.278661	-12.0357	2.30795e-33	1.16569e-32
USA300HOU_2076	SACOL2072	cshA	cshA	-	DEAD/DEAH box helicase	64440.6	15.9757	-3.35686	0.0976078	0.20017	-16.77	4.04208e-63	3.90686e-62
USA300HOU_2442	SACOL2460	USA300HOU_2442	SACOL2460	-	drug transporter	1568.14	10.6148	-3.36969	0.0967435	0.178554	-18.8721	1.93488e-79	2.45237e-78
USA300HOU_1018	SACOL1083	purD	purEKCSQLFMNHD	PurR	phosphoribosylamine--glycine ligase	17692.7	14.1109	-3.3733	0.096502	0.148608	-22.6993	4.54753e-114	9.8542e-113
USA300HOU_1089	-	USA300HOU_1089	-	-	hypothetical protein	4.44596	2.15249	-3.37383	0.0964662	1.26562	-2.66576	0.00768152	0.0109439
USA300HOU_2563	SACOL2583	USA300HOU_2563	SACOL2583	-	acetyltransferase	351.922	8.45911	-3.3957	0.095015	0.285821	-11.8805	1.49441e-32	7.36786e-32
USA300HOU_0891	SACOL0933	USA300HOU_0891	SACOL0933	-	hypothetical protein	298.802	8.22305	-3.40113	0.0946578	0.247386	-13.7483	5.21335e-43	3.3353e-42
USA300HOU_0533	SACOL0585	rplJ	secE nusG rplK rplA rplJ rplL rsmC	-	50S ribosomal protein L10	38542.5	15.2342	-3.40224	0.0945854	0.131947	-25.785	1.30698e-146	4.38981e-145
USA300HOU_1342	SACOL1443	brnQ3	brnQ3	-	branched-chain amino acid transport system II carrier protein	1646.89	10.6855	-3.41482	0.0937643	0.15989	-21.3572	3.33913e-101	6.06233e-100
USA300HOU_2564	SACOL2584	isaA	isaA	CodY	immunodominant antigen A	7506.32	12.8739	-3.42216	0.0932885	0.233109	-14.6805	8.59373e-49	6.30911e-48
USA300HOU_0411	SACOL0458	xpt	xpt pbuX guaB guaA	-	xanthine phosphoribosyltransferase	2201.48	11.1043	-3.44126	0.0920614	0.195208	-17.6287	1.48403e-69	1.58238e-68
USA300HOU_2583	SACOL2606	pyrD	pyrD	-	dihydroorotate dehydrogenase 2	1800.48	10.8142	-3.45612	0.091118	0.16845	-20.5172	1.51233e-93	2.37639e-92
USA300HOU_0116	SACOL0088	nptA	nptA	GraRS	possible PnaS family phosphate:sodium (Na+) symporter	1575.84	10.6219	-3.46381	0.0906335	0.208693	-16.5977	7.24655e-62	6.8321e-61
USA300HOU_1043	SACOL1111	potD	SACOL1107 potA potB potC potD	-	spermidine/putrescine ABC transporter substrate-binding protein	4202.42	12.037	-3.48067	0.0895804	0.148871	-23.3805	6.75528e-121	1.53826e-119
USA300HOU_2304	SACOL2317	USA300HOU_2304	SACOL2317	-	phosphosugar-binding transcriptional regulator	242.462	7.92162	-3.49908	0.0884449	0.274876	-12.7296	4.04737e-37	2.26098e-36
USA300HOU_1707	SACOL1769	rpsD	rpsD	-	30S ribosomal protein S4	28375.9	14.7924	-3.50579	0.0880346	0.142292	-24.638	4.94954e-134	1.37107e-132
USA300HOU_2015	-	USA300HOU_2015	-	-	hypothetical protein	2.16552	1.11471	-3.51624	0.0873992	1.48077	-2.37461	0.0175676	0.0242446
USA300HOU_2349	SACOL2363	lctP_2	lctP_2	GraRS	LctP family L-lactate permease	12093	13.5619	-3.53676	0.0861644	0.5824	-6.07274	1.25746e-09	2.80397e-09
USA300HOU_2296	SACOL2306	spdB	spdB	-	hypothetical protein	1137.59	10.1518	-3.55831	0.0848874	0.193528	-18.3865	1.68504e-75	2.04874e-74
USA300HOU_1047	SACOL1118	typA	typA	-	GTP-binding protein TypA	20272.1	14.3072	-3.5641	0.084547	0.170612	-20.8901	6.58151e-97	1.10528e-95
USA300HOU_2146	SACOL2146	mtlF	mtlF mtlR mtlA mtlD	GraRS	PTS system, mannitol-specific IIBC components	3270.1	11.6751	-3.59371	0.0828296	0.495436	-7.25364	4.05728e-13	1.06153e-12
USA300HOU_0555	SACOL0608	sdrC	-	TraP	Ser-Asp rich fibrinogen/bone sialoprotein-binding protein SdrC	677.393	9.40385	-3.59811	0.0825771	0.211066	-17.0473	3.65914e-65	3.65506e-64
USA300HOU_2561	SACOL2581	ssaA	ssaA2	-	staphylococcal secretory antigen, Ssa2	824.547	9.68746	-3.60674	0.0820848	0.211594	-17.0456	3.76965e-65	3.7515e-64
USA300HOU_0574	SACOL0627	ung	ung SACOL0628	-	uracil-DNA glycosylase	922.258	9.84903	-3.64866	0.0797339	0.189774	-19.2263	2.22914e-82	2.99485e-81
USA300HOU_0389	SACOL0439	rpsR	rpsF ssb rpsR	-	30S ribosomal protein S18	14331.2	13.8069	-3.66386	0.0788983	0.148422	-24.6854	1.53416e-134	4.29406e-133
USA300HOU_2607	SACOL2629	USA300HOU_2607	SACOL2629	-	hypothetical protein	13.562	3.7615	-3.68353	0.0778299	0.854319	-4.31166	1.62037e-05	2.86442e-05
USA300HOU_2367	SACOL2383	USA300HOU_2367	SACOL2383	-	hypothetical protein	492.272	8.94331	-3.68377	0.0778172	0.210749	-17.4794	2.05682e-68	2.15885e-67
USA300HOU_2610	SACOL2632	cudT	cudT	ArgR	BCCT family betaine/carnitine/choline transporter	3183.26	11.6363	-3.71712	0.076039	0.13961	-26.6251	3.47871e-156	1.35468e-154
USA300HOU_1017	SACOL1082	purH	purEKCSQLFMNHD	PurR	phosphoribosylaminoimidazolecarboxamide formyltransferase/IMP cyclohydrolase	17227	14.0724	-3.73996	0.0748447	0.158422	-23.6075	3.22507e-123	7.60155e-122
USA300HOU_1250	SACOL1340	USA300HOU_1250	SACOL1340	-	hypothetical protein	20.7342	4.37394	-3.75535	0.0740502	0.782234	-4.8008	1.58032e-06	2.96946e-06
USA300HOU_1902	SACOL1962	gatC	gatB gatA gatC	-	aspartyl/glutamyl-tRNA amidotransferase subunit C	1421.12	10.4728	-3.7703	0.0732871	0.20008	-18.8439	3.29686e-79	4.13956e-78
USA300HOU_1042	SACOL1108	potA	SACOL1107 potA potB potC potD	-	spermidine/putrescine ABC transporter ATP-binding protein	2940.52	11.5219	-3.80481	0.0715545	0.154507	-24.6255	6.72882e-134	1.84493e-132
USA300HOU_0292	SACOL0266	USA300HOU_0292	SACOL0264 SACOL0265 SACOL0266 SACOL0267	GraRS	hypothetical membrane protein	237.703	7.89302	-3.84674	0.069505	0.272965	-14.0924	4.22764e-45	2.89788e-44
USA300HOU_1041	SACOL1107	USA300HOU_1041	SACOL1107 potA potB potC potD	-	Cro/CI family transcriptional regulator	1909.07	10.8987	-3.87755	0.0680363	0.16535	-23.4505	1.30579e-121	2.99886e-120
USA300HOU_2630	SACOL2652	clfB	clfB	TraP	clumping factor B	63583.8	15.9564	-3.9097	0.066537	0.165544	-23.6173	2.55933e-123	6.08577e-122
USA300HOU_2657	SACOL2680	USA300HOU_2657	SACOL2680	-	hypothetical protein	61.1293	5.93379	-3.91926	0.0660975	0.488622	-8.02106	1.0484e-15	3.00967e-15
USA300HOU_1327	SACOL1427	USA300HOU_1327	SACOL1427	SarA	ABC transporter ATP-binding protein	6670.7	12.7036	-3.9281	0.065694	0.14183	-27.6958	7.84759e-169	3.4568e-167
USA300HOU_0388	SACOL0438	ssb	rpsF ssb rpsR	-	single-stranded DNA-binding protein	35215.2	15.1039	-3.92862	0.0656701	0.131462	-29.8841	3.17072e-196	1.70394e-194
USA300HOU_1016	SACOL1080	purM	purEKCSQLFMNHD	PurR	phosphoribosylformylglycinamidine cyclo-ligase	10623.3	13.3749	-3.93178	0.0655263	0.181212	-21.6971	2.18589e-104	4.22553e-103
USA300HOU_0387	SACOL0437	rpsF	rpsF ssb rpsR	-	30S ribosomal protein S6	28022.5	14.7743	-3.93835	0.0652286	0.12837	-30.6798	1.05819e-206	6.46215e-205
USA300HOU_1015	SACOL1079	purF	purEKCSQLFMNHD	PurR	amidophosphoribosyltransferase	11792.1	13.5255	-3.9514	0.0646412	0.185543	-21.2964	1.22641e-100	2.21165e-99
USA300HOU_1143	SACOL1217	pyrE	uraA pyrB pyrC carA carB pyrF pyrE SACOL1218	PyrR	orotate phosphoribosyltransferase	2906.01	11.5048	-3.95868	0.0643157	0.158495	-24.9767	1.0963e-137	3.16748e-136
USA300HOU_0251	SACOL0222	ldh1	ldh1	-	L-lactate dehydrogenase	9198.06	13.1671	-3.99193	0.0628508	0.817833	-4.8811	1.05496e-06	2.00188e-06
USA300HOU_0238	SACOL0209	coa	coa	SaeRS	staphylocoagulase	2006.03	10.9701	-4.01669	0.0617811	0.170024	-23.6243	2.17048e-123	5.2072e-122
USA300HOU_0551	SACOL0604	dgk	dck dgk	GraRS	deoxynucleoside kinase	250.673	7.96967	-4.02114	0.0615907	0.334311	-12.0282	2.52731e-33	1.27409e-32
USA300HOU_1014	SACOL1078	purL	purEKCSQLFMNHD	PurR	phosphoribosylformylglycinamidine synthase subunit II	11969.9	13.5471	-4.02306	0.0615088	0.211427	-19.0282	9.96378e-81	1.29964e-79
USA300HOU_1009	SACOL1073	purE	purEKCSQLFMNHD	PurR	5-(carboxyamino)imidazole ribonucleotide mutase	514.527	9.0071	-4.0247	0.0614391	0.267055	-15.0707	2.52456e-51	1.94928e-50
USA300HOU_2385	SACOL2401	nirC	nirC	-	Formate/nitrite transporter family protein	1092.36	10.0932	-4.03691	0.0609213	0.189712	-21.2791	1.77251e-100	3.17515e-99
USA300HOU_1013	SACOL1077	purQ	purEKCSQLFMNHD	PurR	phosphoribosylformylglycinamidine synthase subunit I	2896.74	11.5002	-4.06136	0.0598974	0.243695	-16.6657	2.32556e-62	2.20805e-61
USA300HOU_0017	SACOL0018	purA	purA	PurR	adenylosuccinate synthase	6555.95	12.6786	-4.06949	0.0595609	0.189361	-21.4906	1.90535e-102	3.55534e-101
USA300HOU_0293	SACOL0267	USA300HOU_0293	SACOL0264 SACOL0265 SACOL0266 SACOL0267	GraRS	hypothetical protein	1068.04	10.0608	-4.08134	0.0590736	0.189708	-21.5138	1.1568e-102	2.17365e-101
USA300HOU_2280	SACOL2291	ssaA	ssaA	SarA	staphyloxanthin biosynthesis protein	2660.53	11.3775	-4.08781	0.0588094	0.181188	-22.5611	1.04527e-112	2.21153e-111
USA300HOU_0435	SACOL0478	ssl11	ssl11 SACOL0479	TraP	superantigen-like protein	422.916	8.72423	-4.10153	0.0582528	0.253133	-16.203	4.79986e-59	4.25651e-58
USA300HOU_0823	SACOL0860	nuc	nuc	SigB	thermonuclease precursor	460.878	8.84824	-4.12975	0.0571242	0.269731	-15.3106	6.49127e-53	5.13001e-52
USA300HOU_0556	SACOL0609	sdrD	sdrD	TraP	Ser-Asp rich fibrinogen/bone sialoprotein-binding protein SdrD	2592.35	11.34	-4.13898	0.0567599	0.195378	-21.1845	1.32637e-99	2.34471e-98
USA300HOU_1111	SACOL1185	USA300HOU_1111	SACOL1185	-	hypothetical protein	167.797	7.39058	-4.15248	0.0562313	0.357915	-11.6019	4.03154e-31	1.90382e-30
USA300HOU_2366	SACOL2382	gltT	gltT	-	proton/sodium-glutamate symport protein	10893	13.4111	-4.16362	0.0557989	0.157944	-26.3614	3.8025e-153	1.39963e-151
USA300HOU_1011	SACOL1075	purC	purEKCSQLFMNHD	PurR	phosphoribosylaminoimidazolesuccinocarboxamide synthase	1320.23	10.3666	-4.21616	0.0538032	0.273629	-15.4083	1.43905e-53	1.1474e-52
USA300HOU_1010	SACOL1074	purK	purEKCSQLFMNHD	PurR	5-(carboxyamino)imidazole ribonucleotide synthase	1800.25	10.814	-4.21883	0.0537037	0.256615	-16.4403	9.83693e-61	9.0831e-60
USA300HOU_1141	SACOL1215	carB	uraA pyrB pyrC carA carB pyrF pyrE SACOL1218	PyrR	carbamoyl-phosphate synthase (glutamine-hydrolyzing), large subunit	14567.9	13.8305	-4.25133	0.0525075	0.136579	-31.1272	1.03221e-212	6.60371e-211
USA300HOU_1012	SACOL1076	purS	purEKCSQLFMNHD	PurR	phosphoribosylformylglycinamidine synthase	1048.31	10.0339	-4.25448	0.0523932	0.256882	-16.562	1.31217e-61	1.2285e-60
USA300HOU_0820	SACOL0857	vwb	SACOL0857	-	staphylocoagulase precursor	293.733	8.19836	-4.258	0.0522656	0.753741	-5.64915	1.61246e-08	3.37436e-08
USA300HOU_1140	SACOL1214	carA	uraA pyrB pyrC carA carB pyrF pyrE SACOL1218	PyrR	carbamoyl-phosphate synthase (glutamine-hydrolyzing), small subunit	5262.35	12.3615	-4.27529	0.0516429	0.170022	-25.1455	1.58177e-139	4.67056e-138
USA300HOU_1142	SACOL1216	pyrF	uraA pyrB pyrC carA carB pyrF pyrE SACOL1218	PyrR	orotidine-5'-phosphate decarboxylase	3432.3	11.745	-4.28367	0.0513436	0.142733	-30.0118	6.88257e-198	3.77418e-196
USA300HOU_2608	SACOL2630	cudC	cudC	-	transcriptional regulator-like protein	1353.7	10.4027	-4.46112	0.0454013	0.173988	-25.6404	5.40431e-145	1.68853e-143
USA300HOU_2656	-	USA300HOU_2656	-	-	hypothetical protein	83.4987	6.38368	-4.47492	0.0449691	0.460348	-9.72073	2.46017e-22	8.77885e-22
USA300HOU_2369	SACOL2386	narK	narK	-	nitrite extrusion protein	900.056	9.81387	-4.50654	0.0439944	0.593361	-7.59493	3.07954e-14	8.31631e-14
USA300HOU_1138	SACOL1212	pyrB	uraA pyrB pyrC carA carB pyrF pyrE SACOL1218	PyrR	aspartate carbamoyltransferase	3793.33	11.8892	-4.53422	0.0431581	0.176535	-25.6846	1.73741e-145	5.6246e-144
USA300HOU_1139	SACOL1213	pyrC	uraA pyrB pyrC carA carB pyrF pyrE SACOL1218	PyrR	dihydroorotase	5884.16	12.5226	-4.53676	0.0430824	0.158053	-28.704	3.39714e-181	1.69039e-179
USA300HOU_1841	SACOL1904	USA300HOU_1841	SACOL1904	-	transcriptional regulator	1904.7	10.8953	-4.57792	0.0418707	0.202474	-22.6099	3.46684e-113	7.45233e-112
USA300HOU_1258	SACOL1348	USA300HOU_1258	SACOL1346 SACOL1347 SACOL1348	MgrA	hypothetical protein	73.1321	6.19243	-4.71689	0.0380255	0.535393	-8.81015	1.24981e-18	3.97425e-18
USA300HOU_0374	SACOL0425	ltrA	ltrA	-	low temperature requirement protein A	534.012	9.06073	-4.82099	0.0353783	0.223364	-21.5836	2.56012e-103	4.8444e-102
USA300HOU_2383	SACOL2399	nirR	nirR	TraP	transcriptional regulator NirR	530.684	9.05171	-5.03962	0.0304034	0.893806	-5.63838	1.71654e-08	3.5838e-08
USA300HOU_0327	SACOL0303	USA300HOU_0327	SACOL0303	-	5'-nucleotidase	111.87	6.80568	-5.06421	0.0298897	0.503211	-10.0638	7.98721e-24	3.01427e-23
USA300HOU_1136	SACOL1210	pyrR	pyrR	TraP	possible uracil phosphoribosyltransferase	3616.62	11.8204	-5.13656	0.0284277	0.169168	-30.3637	1.65615e-202	9.67409e-201
USA300HOU_1947	-	chp	-	-	chemotaxis-inhibiting protein CHIPS	526.423	9.04008	-5.17228	0.0277325	1.06004	-4.87935	1.06437e-06	2.01832e-06
USA300HOU_2606	SACOL2628	betB	betB	-	betaine aldehyde dehydrogenase	3683.63	11.8469	-5.17574	0.027666	0.208236	-24.8552	2.26998e-136	6.42045e-135
USA300HOU_1137	SACOL1211	uraA	uraA pyrB pyrC carA carB pyrF pyrE SACOL1218	PyrR	NCS family uracil:cation symporter	3698.46	11.8527	-5.24059	0.0264499	0.198083	-26.4566	3.06736e-154	1.16085e-152
USA300HOU_1379	SACOL1481	piuB	piuB	-	putative iron-regulated membrane protein	301.626	8.23662	-5.31521	0.0251167	0.31926	-16.6485	3.10279e-62	2.93564e-61
USA300HOU_2605	SACOL2627	betA	betA	-	choline dehydrogenase	3203.16	11.6453	-5.31777	0.0250721	0.195447	-27.2082	5.19005e-163	2.14549e-161
USA300HOU_0228	SACOL0199	USA300HOU_0228	SACOL0199	SaeRS	hypothetical protein	535.369	9.06439	-5.80964	0.0178289	0.292551	-19.8585	9.29796e-88	1.35781e-86
USA300HOU_2379	SACOL2395	narG	nreA nreB nreC narI narJ narH narG	SigB	respiratory nitrate reductase subunit alpha	3119.01	11.6069	-6.21853	0.0134288	0.490175	-12.6864	7.03883e-37	3.92393e-36
USA300HOU_0001	SACOL0001	dnaA	dnaA	-	chromosomal replication initiation protein	10727.1	13.389	-0.310989	0.806089	0.142573	-2.18126	0.0291641	0.0390556
USA300HOU_0002	SACOL0002	dnaN	dnaN	-	DNA polymerase III subunit beta	11428.7	13.4804	0.562013	1.47633	0.132108	4.25418	2.09812e-05	3.67274e-05
USA300HOU_0003	SACOL0003	yaaA	yaaA recF gyrB gyrA	AgrA	hypothetical protein	2509.27	11.2931	0.431808	1.34892	0.196623	2.19612	0.0280831	0.0376917
USA300HOU_0004	SACOL0004	recF	yaaA recF gyrB gyrA	AgrA	recombination protein F	10660.7	13.38	0.0418954	1.02947	0.145105	0.288724	0.772792	0.801735
USA300HOU_0005	SACOL0005	gyrB	yaaA recF gyrB gyrA	AgrA	DNA gyrase, B subunit	18422.2	14.1692	0.114143	1.08233	0.148124	0.770587	0.440952	0.490413
USA300HOU_0006	SACOL0006	gyrA	yaaA recF gyrB gyrA	AgrA	DNA gyrase, A subunit	23025.7	14.491	0.119584	1.08642	0.162219	0.737173	0.461017	0.507894
USA300HOU_0008	SACOL0008	hutH	hutH	-	histidine ammonia-lyase	543.707	9.08669	0.407093	1.32601	0.179451	2.26855	0.0232957	0.0316298
USA300HOU_0009	SACOL0009	serS	serS	-	seryl-tRNA synthetase	2316.55	11.1778	0.252442	1.19122	0.171739	1.46992	0.141583	0.172454
USA300HOU_0012	SACOL0012	metX	metX	-	homoserine O-acetyltransferase	886.336	9.79171	-0.0976681	0.934542	0.14283	-0.683809	0.494096	0.541229
USA300HOU_0013	SACOL0013	USA300HOU_0013	SACOL0013 SACOL0014 rplI dnaC	-	hypothetical protein	4518.75	12.1417	-0.118061	0.921425	0.133208	-0.886293	0.37546	0.423535
USA300HOU_0014	SACOL0014	USA300HOU_0014	SACOL0013 SACOL0014 rplI dnaC	-	hypothetical protein	17773.5	14.1174	-0.295499	0.81479	0.132006	-2.23853	0.0251867	0.0340597
USA300HOU_0015	SACOL0015	rplI	SACOL0013 SACOL0014 rplI dnaC	-	50S ribosomal protein L9	6194.86	12.5969	-0.0597514	0.959429	0.130346	-0.458405	0.646662	0.686519
USA300HOU_0016	SACOL0016	dnaC	SACOL0013 SACOL0014 rplI dnaC	-	replicative DNA helicase	12653.2	13.6272	-0.133179	0.91182	0.139268	-0.956272	0.338935	0.386717
USA300HOU_0022	SACOL0023	walJ	yycJ	CodY	metallo-beta-lactamase YycJ	1256.84	10.2956	0.0850207	1.0607	0.155434	0.546987	0.584387	0.628603
USA300HOU_0024	-	orfX	-	-	rRNA large subunit methyltransferase	532.996	9.05798	-0.521371	0.696709	0.195652	-2.66479	0.00770361	0.0109696
USA300HOU_0025	SACOL0026	USA300HOU_0025	SACOL0026	-	hypothetical protein	1590.41	10.6352	0.154022	1.11267	0.145238	1.06048	0.288925	0.334198
USA300HOU_0026	SACOL0028	tnp	tnp	-	IS431mec, transposase	223.595	7.80474	-0.351557	0.783738	0.211783	-1.65999	0.0969165	0.120674
USA300HOU_0028	SACOL0030	USA300HOU_0028	SACOL0030	-	hypothetical protein	12.5241	3.64664	-0.677371	0.625304	0.660215	-1.02599	0.304898	0.351162
USA300HOU_0030	SACOL0032	maoC	-	GraRS	possible acyl dehydratase MaoC	205.618	7.68382	-0.484327	0.71483	0.226126	-2.14184	0.032206	0.0428192
USA300HOU_0031	SACOL0033	mecA	-	-	penicillin-binding protein 2'	4970.59	12.2792	-0.146909	0.903183	0.13745	-1.06882	0.285151	0.330259
USA300HOU_0032	SACOL0034	mecR1	-	-	methicillin-resistance MecR1 regulatory protein	4425.61	12.1117	0.580808	1.49569	0.144234	4.02685	5.65288e-05	9.63787e-05
USA300HOU_0033	SACOL0035	rplL	-	-	hypothetical protein	1953.57	10.9319	0.516658	1.43064	0.143251	3.60667	0.000310153	0.00049606
USA300HOU_0034	SACOL0036	USA300HOU_0034	SACOL0036	-	IS1272 transposase	24.3388	4.60518	-0.427004	0.743805	0.558503	-0.764551	0.444539	0.493789
USA300HOU_0035	SACOL0037	USA300HOU_0035	SACOL0037 SACOL0038 SACOL0039 SACOL0040	-	hypothetical protein	5.07109	2.3423	0.318836	1.24732	1.04886	0.303984	0.76114	0.792399
USA300HOU_0036	SACOL0038	USA300HOU_0036	SACOL0037 SACOL0038 SACOL0039 SACOL0040	-	hypothetical protein	6.15102	2.62083	1.1514	2.22129	0.933405	1.23355	0.217372	0.256512
USA300HOU_0037	-	USA300HOU_0037	-	-	hypothetical protein	4.44731	2.15293	0.748431	1.67996	1.02479	0.730327	0.46519	0.511862
USA300HOU_0038	-	USA300HOU_0038	-	-	hypothetical protein	6.4176	2.68203	0.226877	1.1703	0.905674	0.250506	0.802196	0.828402
USA300HOU_0040	SACOL0042	ccrA	-	-	cassette chromosome recombinase A1	94.0617	6.55554	0.325567	1.25316	0.27079	1.20229	0.229251	0.269569
USA300HOU_0041	SACOL0043	USA300HOU_0041	SACOL0043 SACOL0044	-	hypothetical protein	242.901	7.92422	0.318343	1.2469	0.228058	1.39589	0.162749	0.196189
USA300HOU_0042	-	USA300HOU_0042	-	-	hypothetical protein	40.359	5.33482	-0.249802	0.841012	0.399279	-0.625632	0.531556	0.577788
USA300HOU_0048	-	USA300HOU_0048	-	-	hypothetical protein	4184.35	12.0308	0.0398304	1.02799	0.187422	0.212518	0.831703	0.853623
USA300HOU_0049	-	USA300HOU_0049	-	-	hypothetical protein	2.47444	1.3071	1.46393	2.75859	1.28689	1.13757	0.2553	0.297868
USA300HOU_0050	-	USA300HOU_0050	-	-	hypothetical protein	391.204	8.61178	-0.429162	0.742693	0.250854	-1.7108	0.0871179	0.109182
USA300HOU_0051	-	USA300HOU_0051	-	-	hypothetical protein	96.7753	6.59657	-0.0961224	0.935544	0.278353	-0.345325	0.72985	0.765459
USA300HOU_0052	-	USA300HOU_0052	-	-	hypothetical protein	171.891	7.42535	0.317953	1.24656	0.22757	1.39716	0.162364	0.195814
USA300HOU_0054	-	USA300HOU_0054	-	-	hypothetical protein	78.4693	6.29406	-0.0892762	0.939994	0.333641	-0.267581	0.789022	0.816051
USA300HOU_0055	-	USA300HOU_0055	-	-	pseudogene	35.8032	5.16202	-0.257533	0.836517	0.48231	-0.533958	0.59337	0.63699
USA300HOU_0056	-	USA300HOU_0056	-	-	hypothetical protein	5.29382	2.40431	-0.955567	0.515639	1.01582	-0.940681	0.346869	0.394096
USA300HOU_0057	-	speG	-	-	spermidine N(1)-acetyltransferase	1153.19	10.1714	0.0311041	1.02179	0.145384	0.213945	0.83059	0.852858
USA300HOU_0058	-	USA300HOU_0058	-	-	hypothetical protein	1.23155	0.300479	0.0123281	1.00858	1.4496	0.00850449	0.993214	0.993954
USA300HOU_0062	-	USA300HOU_0062	-	-	hypothetical protein	15.3515	3.9403	0.898755	1.86446	0.626574	1.4344	0.151459	0.183651
USA300HOU_0063	SACOL0039	USA300HOU_0063	SACOL0037 SACOL0038 SACOL0039 SACOL0040	SigB	hypothetical protein	9.92762	3.31145	1.03601	2.05055	0.747631	1.38573	0.16583	0.199546
USA300HOU_0064	SACOL0040	USA300HOU_0064	SACOL0037 SACOL0038 SACOL0039 SACOL0040	SigB	hypothetical protein	14.2694	3.83486	0.582321	1.49726	0.63811	0.912571	0.361468	0.408954
USA300HOU_0065	-	USA300HOU_0065	-	-	putative transposase	57.1446	5.83655	0.114039	1.08225	0.345577	0.329996	0.741403	0.774157
USA300HOU_0076	-	USA300HOU_0076	-	-	ISSep1-like transposase	560.484	9.13053	0.509152	1.42321	0.164679	3.09178	0.00198963	0.00300513
USA300HOU_0113	SACOL0084	USA300HOU_0113	SACOL0084	TraP	bifunctional AraC family transcriptional regulator/xylan 1,4-beta-xylosidase	1515.1	10.5652	-0.58858	0.664997	0.134854	-4.36458	1.2737e-05	2.2635e-05
USA300HOU_0118	SACOL0090	USA300HOU_0118	SACOL0090	-	integral membrane domain-containing protein	7.6889	2.94278	-0.252147	0.839646	1.08685	-0.231997	0.816541	0.840952
USA300HOU_0125	SACOL0098	sirB	sirABC	Fur	Siderophore staphylobactin ABC transporter, permease protein SirB	349.881	8.45072	0.457673	1.37332	0.179106	2.55532	0.010609	0.0149639
USA300HOU_0126	SACOL0099	sirA	sirABC	Fur	Siderophore staphylobactin ABC transporter, siderophore-binding protein SirA	344.026	8.42637	0.082088	1.05855	0.243407	0.337246	0.735931	0.770934
USA300HOU_0139	SACOL0112	USA300HOU_0139	SACOL0112	-	hypothetical protein	4.81522	2.2676	1.52303	2.87395	0.995175	1.53042	0.125914	0.154771
USA300HOU_0144	SACOL0117	USA300HOU_0144	cap8H cps2H SACOL0117	MgrA	polysaccharide biosynthesis protein	557.928	9.12393	-0.175103	0.885704	0.181753	-0.963414	0.33534	0.382777
USA300HOU_0146	SACOL0119	sasD	sasD	-	cell wall surface anchor family protein	17950.3	14.1317	-0.512146	0.701179	0.472517	-1.08387	0.278423	0.323024
USA300HOU_0148	SACOL0121	deoD1	deoD1 tet38	-	purine nucleoside phosphorylase	322.478	8.33306	-0.0642956	0.956412	0.320855	-0.200389	0.841177	0.861373
USA300HOU_0153	SACOL0126	phnE2	phnE1 phnE2 phnC phnD	GraRS	phosphonate ABC transporter, permease	22.2619	4.47651	-0.456777	0.728612	0.521699	-0.875556	0.381271	0.42937
USA300HOU_0154	SACOL0127	phnC	phnE1 phnE2 phnC phnD	GraRS	phosphonate ABC transporter, ATP-binding protein	14.6687	3.87467	-1.04835	0.483522	0.683087	-1.53472	0.124853	0.153537
USA300HOU_0155	SACOL0128	phnD	phnE1 phnE2 phnC phnD	GraRS	phosphonate ABC transporter, phosphonate-binding protein	17.6144	4.13869	-0.755946	0.592158	0.671898	-1.12509	0.260551	0.303337
USA300HOU_0156	SACOL0129	USA300HOU_0156	SACOL0129 ushA	-	hypothetical protein	55.3483	5.79047	-0.541901	0.686865	0.38514	-1.40702	0.15942	0.192609
USA300HOU_0157	SACOL0130	ushA	SACOL0129 ushA	-	5-nucleotidase	385.352	8.59003	-0.344953	0.787334	0.195885	-1.761	0.0782387	0.0988375
USA300HOU_0160	-	USA300HOU_0160	-	-	hypothetical protein	58.4814	5.86991	-0.0649912	0.955951	0.393929	-0.164982	0.868958	0.884764
USA300HOU_0163	SACOL0136	cap5A	cap5ABCDEFGHIJKLMNOP	SigB	capsular polysaccharide biosynthesis protein Cap5A	17.9353	4.16473	0.115916	1.08366	0.750777	0.154395	0.877299	0.891904
USA300HOU_0164	SACOL0137	cap5B	cap5ABCDEFGHIJKLMNOP	SigB	capsular polysaccharide biosynthesis protein Cap5B	12.2597	3.61585	0.00377374	1.00262	0.724682	0.00520745	0.995845	0.996216
USA300HOU_0165	SACOL0138	cap5C	cap5ABCDEFGHIJKLMNOP	SigB	capsular polysaccharide biosynthesis protein Cap5C	17.4512	4.12525	0.489193	1.40366	0.70373	0.695144	0.486965	0.534508
USA300HOU_0167	SACOL0140	cap5E	cap5ABCDEFGHIJKLMNOP	SigB	capsular polysaccharide biosynthesis protein Cap5E	36.6052	5.19397	0.905871	1.87368	0.489812	1.84943	0.0643962	0.0820838
USA300HOU_0178	SACOL0151	cap5P	cap5ABCDEFGHIJKLMNOP	SigB	capsular polysaccharide biosynthesis protein Cap5P	617.972	9.2714	0.250214	1.18938	0.163565	1.52975	0.126079	0.154857
USA300HOU_0183	SACOL0156	USA300HOU_0183	SACOL0156	SigB	hypothetical protein	17.0176	4.08896	0.0642026	1.04551	0.695653	0.0922911	0.926467	0.936575
USA300HOU_0190	SACOL0162	fdh	fdh	TraP	formate dehydrogenase	130.11	7.02359	0.296776	1.2284	0.249795	1.18808	0.234803	0.275269
USA300HOU_0191	SACOL0163	USA300HOU_0191	SACOL0163	SarA	drug transporter	342.729	8.42092	-0.530659	0.692238	0.178995	-2.96466	0.0030302	0.0045034
USA300HOU_0192	SACOL0164	ausA	ausA acpS	-	gramicidin S synthetase 2 related protein	4246.72	12.0521	-0.0756096	0.948941	0.136057	-0.555722	0.578401	0.622662
USA300HOU_0193	SACOL0165	acpS	ausA acpS	-	4-phosphopantetheinyl transferase-like protein	765.356	9.57999	-0.230566	0.8523	0.155295	-1.4847	0.137624	0.168242
USA300HOU_0202	SACOL0174	USA300HOU_0202	SACOL0174	-	hypothetical protein	3.30193	1.72331	0.980949	1.97376	1.18341	0.828915	0.407153	0.455841
USA300HOU_0204	SACOL0176	USA300HOU_0204	SACOL0176 murQ murP SACOL0179	CcpA	hypothetical protein	537.418	9.0699	-0.4404	0.73693	0.294131	-1.49729	0.134317	0.164424
USA300HOU_0205	SACOL0177	murQ	SACOL0176 murQ murP SACOL0179	CcpA	N-acetylmuramic acid-6-phosphate etherase	322.391	8.33267	0.493554	1.40791	0.231976	2.1276	0.0333701	0.0443011
USA300HOU_0210	SACOL0182	sepS16B	SACOL0181 sepS16B SACOL0183	-	hypothetical protein	1209.43	10.2401	-0.352101	0.783442	0.150164	-2.34478	0.0190382	0.0261398
USA300HOU_0211	SACOL0183	USA300HOU_0211	SACOL0181 sepS16B SACOL0183	-	hypothetical protein	1598.44	10.6424	0.427737	1.34512	0.139156	3.0738	0.00211351	0.00318867
USA300HOU_0221	SACOL0193	malE	malKEFD	GraRS	maltose ABC transporter, binding protein	740.84	9.53302	0.199428	1.14824	0.247887	0.804511	0.421102	0.470088
USA300HOU_0229	SACOL0200	uhpT	uhpT	MgrA	MFS family major facilitator transporter, hexose phosphate:cation symporter	572.777	9.16183	-1.3918	0.381089	0.9399	-1.4808	0.13866	0.169355
USA300HOU_0233	SACOL0204	pflB	pflB pflA	Rex	formate acetyltransferase	4282.28	12.0642	-0.0461536	0.968515	0.951559	-0.0485032	0.961315	0.966382
USA300HOU_0234	SACOL0205	pflA	pflB pflA	Rex	pyruvate formate-lyase-activating enzyme	686.211	9.42251	1.51247	2.85299	0.84924	1.78097	0.0749169	0.0948195
USA300HOU_0235	SACOL0206	USA300HOU_0235	SACOL0206	-	hypothetical protein	19.7713	4.30533	0.867895	1.825	0.703235	1.23415	0.217148	0.256361
USA300HOU_0239	-	USA300HOU_0239	-	-	hypothetical protein	7.89859	2.9816	0.652261	1.57163	0.815342	0.799984	0.42372	0.472618
USA300HOU_0250	-	USA300HOU_0250	-	-	hypothetical protein	4.69087	2.22986	-0.570854	0.673218	0.972895	-0.586758	0.557366	0.602182
USA300HOU_0254	-	USA300HOU_0254	-	-	hypothetical protein	1.09906	0.136274	-0.526886	0.694051	1.50298	-0.350561	0.725918	0.762526
USA300HOU_0255	SACOL0228	bglG	blgG SACOL0229 gatB	-	transcriptional antiterminator	67.8895	6.08512	0.253226	1.19187	0.345689	0.732527	0.463847	0.510593
USA300HOU_0256	SACOL0229	USA300HOU_0256	blgG SACOL0229 gatB	-	PTS system, sugar-specific IIA component	20.2899	4.34269	0.600269	1.516	0.566799	1.05905	0.289576	0.334807
USA300HOU_0257	SACOL0230	gatB	blgG SACOL0229 gatB	-	phosphotransferase system galactitol-specific enzyme II, B component	15.1015	3.91662	0.282152	1.21601	0.645346	0.437211	0.661959	0.701097
USA300HOU_0262	SACOL0236	tarI'	tarI' tarJ' tarL'	-	2-C-methyl-D-erythritol 4-phosphate cytidylyltransferase	1877.49	10.8746	-0.460254	0.726858	0.138735	-3.31751	0.000908233	0.0014074
USA300HOU_0263	SACOL0237	tarJ'	tarI' tarJ' tarL'	-	alcohol dehydrogenase, zinc-containing	2730.09	11.4147	-0.574242	0.671639	0.128459	-4.47022	7.81389e-06	1.40912e-05
USA300HOU_0264	SACOL0238	tarL'	tarI' tarJ' tarL'	-	teichoic acid biosynthesis protein	5277.33	12.3656	-0.0339395	0.976749	0.122833	-0.276306	0.782313	0.809424
USA300HOU_0266	SACOL0240	tarI	tarIJLS	Rot	2-C-methyl-D-erythritol 4-phosphate cytidylyltransferase	2122.27	11.0514	0.249676	1.18894	0.148378	1.6827	0.0924328	0.115359
USA300HOU_0268	SACOL0242	tarL	tarIJLS	Rot	teichoic acid biosynthesis protein	9523.66	13.2173	0.519427	1.43339	0.141603	3.6682	0.00024426	0.00039419
USA300HOU_0269	SACOL0243	tarS	tarIJLS	Rot	glycosyl transferase, group 2 family protein	15811.1	13.9486	0.163227	1.11979	0.129798	1.25754	0.208558	0.247196
USA300HOU_0270	SACOL0244	scdA	scdA	-	cell wall biosynthesis protein ScdA	312.056	8.28566	-0.501167	0.706535	0.222156	-2.25592	0.0240756	0.0326557
USA300HOU_0274	SACOL0248	lrgB	lrgA lrgB	CidR	murein hydrolase regulator LrgB	269.052	8.07174	-0.324397	0.798632	0.343331	-0.944853	0.344734	0.392001
USA300HOU_0276	SACOL0250	ptbA	ptbA bglA	-	PTS system glucose-specific IIA component	88.753	6.47172	0.345429	1.27053	0.285259	1.21093	0.225922	0.266018
USA300HOU_0278	-	USA300HOU_0278	-	-	hypothetical protein	44.713	5.48262	-0.053384	0.963673	0.376736	-0.141701	0.887316	0.900675
USA300HOU_0279	SACOL0252	ubiE	ubiE	-	SAM dependent methyltransferase	47.1093	5.55794	-0.404245	0.755631	0.371001	-1.08961	0.275886	0.320356
USA300HOU_0284	SACOL0258	USA300HOU_0284	SACOL0258	-	hypothetical protein	9.85091	3.30026	0.258376	1.19613	0.869536	0.297143	0.766358	0.796289
USA300HOU_0304	SACOL0278	esxB	esaA essA esaB essB yukA esxC esxB esaE esxD SACOL0281	-	hypothetical protein	68.7569	6.10343	-0.793621	0.576894	0.396439	-2.00187	0.0452982	0.0589425
USA300HOU_0308	SACOL0282	esaG	esaG	-	hypothetical protein	2167.34	11.0817	0.217958	1.16309	0.144207	1.51142	0.13068	0.160118
USA300HOU_0312	SACOL0286	USA300HOU_0312	SACOL0286	-	hypothetical protein	40.0747	5.32462	0.0966085	1.06926	0.479652	0.201414	0.840375	0.861208
USA300HOU_0313	SACOL0287	USA300HOU_0313	SACOL0287	-	hypothetical protein	48.1267	5.58877	-0.337639	0.791335	0.419439	-0.804979	0.420832	0.469981
USA300HOU_0315	-	USA300HOU_0315	-	-	hypothetical protein	109.086	6.76932	-0.170231	0.8887	0.279226	-0.609654	0.542091	0.587812
USA300HOU_0325	SACOL0302	brnQ2	brnQ2	CodY	branched-chain amino acid transport system II carrier protein	4867.56	12.249	0.524307	1.43824	0.153809	3.40882	0.000652445	0.00102163
USA300HOU_0326	-	USA300HOU_0326	-	-	hypothetical protein	4.32931	2.11414	-1.22329	0.428304	1.02661	-1.19159	0.233422	0.273889
USA300HOU_0331	SACOL0308	USA300HOU_0331	SACOL0308 psuG nupC	CcpA	carbohydrate kinase	56.0104	5.80762	0.777968	1.71471	0.459231	1.69407	0.0902524	0.112742
USA300HOU_0334	SACOL0311	nanT	nanT nanA	-	sodium:solute symporter family protein	163.662	7.35458	-0.0688512	0.953397	0.292982	-0.235002	0.814207	0.839515
USA300HOU_0338	SACOL0315	nanE	nanE	-	N-acetylmannosamine-6-phosphate 2-epimerase	237.339	7.8908	0.0824806	1.05884	0.205531	0.401304	0.688196	0.726594
USA300HOU_0340	SACOL0317	geh	geh	TraP	triacylglycerol lipase	8582.34	13.0672	0.237328	1.17881	0.136418	1.73971	0.0819093	0.103087
USA300HOU_0341	SACOL0391	USA300HOU_0341	SACOL0391	-	hypothetical protein	486.032	8.92491	-0.0311791	0.97862	0.194393	-0.160392	0.872572	0.888107
USA300HOU_0342	SACOL0392	yqiG	yqiG	-	NADH:flavin oxidoreductase / NADH oxidase family protein	242.761	7.9234	-0.0626274	0.957519	0.203175	-0.308244	0.757896	0.789635
USA300HOU_0351	SACOL0401	USA300HOU_0351	ulaA SACOL0401 SACOL0402 SACOL0403	ArlR	hypothetical protein	59.6928	5.89948	0.55423	1.46838	0.383232	1.4462	0.148121	0.179928
USA300HOU_0352	SACOL0402	USA300HOU_0352	ulaA SACOL0401 SACOL0402 SACOL0403	ArlR	PTS system, IIA component	60.1652	5.91086	0.050415	1.03556	0.356696	0.141339	0.887602	0.900675
USA300HOU_0368	SACOL0418	tatA	tatAC	Fur	Tat family twin arginine targeting transporter TatA	339.276	8.40632	-0.470828	0.721551	0.234661	-2.00642	0.0448117	0.0583942
USA300HOU_0369	SACOL0419	USA300HOU_0369	SACOL0419	-	hypothetical protein	374.929	8.55047	-0.16466	0.892139	0.223499	-0.736739	0.461281	0.507977
USA300HOU_0370	SACOL0420	USA300HOU_0370	SACOL0420 SACOL0421 SACOL0422 SACOL0424	-	Cro/CI family transcriptional regulator	142.871	7.15857	0.476891	1.39174	0.25385	1.87863	0.060295	0.0770755
USA300HOU_0373	SACOL0424	USA300HOU_0373	SACOL0420 SACOL0421 SACOL0422 SACOL0424	-	hypothetical protein	1301.17	10.3456	0.38121	1.30243	0.14249	2.67535	0.00746509	0.0106638
USA300HOU_0376	SACOL0427	USA300HOU_0376	SACOL0427	CodY	hypothetical protein	979.024	9.9352	0.478093	1.3929	0.143611	3.32908	0.000871322	0.00135332
USA300HOU_0379	SACOL0430	metC	metEFCI	MgrA	bifunctional cystathionine gamma-lyase/gamma-synthase	288.723	8.17354	0.572702	1.48731	0.20694	2.76748	0.00564915	0.00817409
USA300HOU_0380	SACOL0431	metI	metEFCI	MgrA	bifunctional cystathionine gamma-lyase/gamma-synthase	179.047	7.4842	-0.423534	0.745596	0.22277	-1.90122	0.0572736	0.0733878
USA300HOU_0386	-	USA300HOU_0386	-	-	hypothetical protein	155.2	7.27798	0.520188	1.43414	0.265217	1.96137	0.0498361	0.0643797
USA300HOU_0392	SACOL0442	selX	selX	SaeRS	possible staphylococcal enterotoxin	154.109	7.26781	0.506182	1.42029	0.232388	2.17817	0.0293931	0.0393324
USA300HOU_0393	-	USA300HOU_0393	-	-	hypothetical protein	1.37021	0.454398	-1.70157	0.307452	1.46418	-1.16213	0.245182	0.28681
USA300HOU_0394	SACOL0443	USA300HOU_0394	SACOL0443	-	hypothetical protein	7.1896	2.84591	-1.28946	0.409103	0.868956	-1.48392	0.137829	0.168416
USA300HOU_0396	SACOL0445	USA300HOU_0396	SACOL0445	-	hypothetical protein	706.837	9.46523	0.392832	1.31297	0.235322	1.66934	0.0950499	0.118405
USA300HOU_0402	SACOL0450	USA300HOU_0402	SACOL0450	-	hypothetical protein	244.322	7.93264	-0.576284	0.670689	0.22604	-2.54947	0.0107885	0.0152092
USA300HOU_0408	SACOL0455	USA300HOU_0408	SACOL0455 SACOL0456 SACOL0457	SigB	hypothetical protein	3433.92	11.7456	-0.297376	0.813731	0.153205	-1.94103	0.0522547	0.0673744
USA300HOU_0416	SACOL0463	USA300HOU_0416	SACOL0463	GraRS	hypothetical protein	60.2291	5.91239	0.679371	1.60144	0.338472	2.00717	0.0447319	0.0583469
USA300HOU_0417	SACOL0464	tnp	tnp	-	hypothetical protein	15.9538	3.99582	1.01615	2.02251	0.597642	1.70026	0.0890816	0.111487
USA300HOU_0425	SACOL0471	USA300HOU_0425	SACOL0471	-	hypothetical protein	1.44756	0.533619	0.761996	1.69584	1.43935	0.529402	0.596527	0.639102
USA300HOU_0426	SACOL0472	ssl4	ssl4	MgrA	superantigen-like protein	20.5977	4.36441	0.462313	1.37775	0.561062	0.823996	0.409942	0.458391
USA300HOU_0444	SACOL0483	lpl6	lpl6	-	staphyloccoccus tandem lipoprotein	41.525	5.37591	0.726778	1.65494	0.421651	1.72365	0.084771	0.106489
USA300HOU_0453	-	USA300HOU_0453	-	-	hypothetical protein	1.79603	0.844813	-1.38208	0.383665	1.41082	-0.979629	0.327269	0.37452
USA300HOU_0454	-	USA300HOU_0454	-	-	hypothetical protein	12.5105	3.64507	0.887856	1.85042	0.649214	1.36759	0.171442	0.206022
USA300HOU_0455	-	USA300HOU_0455	-	-	hypothetical protein	35.8559	5.16414	0.505321	1.41944	0.483161	1.04586	0.295624	0.341359
USA300HOU_0456	-	USA300HOU_0456	-	-	hypothetical protein	25.9619	4.69832	0.345801	1.27086	0.542255	0.637709	0.523663	0.570362
USA300HOU_0463	-	USA300HOU_0463	-	-	hypothetical protein	84.0834	6.39375	0.614523	1.53105	0.312183	1.96847	0.0490142	0.0633788
USA300HOU_0467	SACOL0509	USA300HOU_0467	SACOL0509 SACOL0510	-	MutT/nudix family protein	574.684	9.16663	0.224315	1.16822	0.170083	1.31886	0.187216	0.223976
USA300HOU_0468	SACOL0510	USA300HOU_0468	SACOL0509 SACOL0510	-	acetyltransferase	888.061	9.79451	0.326047	1.25357	0.16362	1.99271	0.0462929	0.0600913
USA300HOU_0474	SACOL0516	treP	trePCR	TreR	PTS family trehalose (tre) porter component IIBC	2287.88	11.1598	0.257693	1.19557	0.213834	1.20511	0.228162	0.26842
USA300HOU_0475	SACOL0517	treC	trePCR	TreR	alpha, alpha-phosphotrehalase	825.725	9.68952	-0.172468	0.887323	0.184043	-0.937106	0.348704	0.395679
USA300HOU_0480	SACOL0523	ldcC	ldcC tmk pstA	-	arginine/lysine/ornithine decarboxylase	577.442	9.17353	-0.502422	0.705921	0.18684	-2.68905	0.0071656	0.0102578
USA300HOU_0481	SACOL0524	tmk	ldcC tmk pstA	-	thymidylate kinase	735.467	9.52252	-0.3847	0.765938	0.166705	-2.30767	0.0210176	0.0286671
USA300HOU_0482	SACOL0525	pstA	ldcC tmk pstA	-	hypothetical protein	5009.94	12.2906	0.0331224	1.02322	0.160105	0.20688	0.836104	0.857158
USA300HOU_0496	SACOL0546	pth	rplY pth mfd SACOL0548 mazG SACOL0550 divIC	AgrA	peptidyl-tRNA hydrolase	586.079	9.19495	-0.154127	0.898676	0.164041	-0.93956	0.347443	0.394581
USA300HOU_0497	SACOL0547	mfd	rplY pth mfd SACOL0548 mazG SACOL0550 divIC	AgrA	transcription-repair coupling factor	3899.29	11.929	0.237065	1.17859	0.155165	1.52783	0.126555	0.155346
USA300HOU_0498	SACOL0548	USA300HOU_0498	rplY pth mfd SACOL0548 mazG SACOL0550 divIC	AgrA	polysaccharide biosynthesis protein	2621.28	11.3561	0.296709	1.22834	0.16153	1.83687	0.0662292	0.0843002
USA300HOU_0499	SACOL0549	mazG	rplY pth mfd SACOL0548 mazG SACOL0550 divIC	AgrA	nucleoside triphosphate pyrophosphohydrolase	3926.08	11.9389	0.446466	1.3627	0.141971	3.14477	0.00166219	0.00252191
USA300HOU_0500	SACOL0550	USA300HOU_0500	rplY pth mfd SACOL0548 mazG SACOL0550 divIC	AgrA	S4 domain-containing protein	1459.06	10.5108	0.253421	1.19203	0.144674	1.75167	0.0798299	0.100761
USA300HOU_0501	SACOL0551	divIC	rplY pth mfd SACOL0548 mazG SACOL0550 divIC	AgrA	cell-division protein divIC	1939.72	10.9216	0.33474	1.26115	0.153469	2.18116	0.0291718	0.0390556
USA300HOU_0502	SACOL0552	USA300HOU_0502	SACOL0552	-	hypothetical protein	6149.69	12.5863	0.336244	1.26247	0.160304	2.09753	0.0359463	0.0474398
USA300HOU_0505	SACOL0555	ftsH	ftsH	GraRS	cell division protein FtsH	33344.3	15.0252	0.489471	1.40393	0.136459	3.58695	0.000334564	0.000533199
USA300HOU_0508	SACOL0558	folP	folP folB folK	-	dihydropteroate synthase	667.716	9.38309	-0.416854	0.749056	0.158394	-2.63176	0.00849445	0.0120383
USA300HOU_0511	SACOL0564	pdxS	pdxST	PdxR	possible pyridoxine (vitamin B6) biosynthesis protein	7500.61	12.8728	0.588045	1.50321	0.174402	3.37177	0.00074686	0.00116337
USA300HOU_0512	SACOL0565	pdxT	pdxST	PdxR	GMP synthase (glutamine-hydrolyzing)	5467.21	12.4166	0.49603	1.41033	0.171539	2.89164	0.00383234	0.00565486
USA300HOU_0513	-	USA300HOU_0513	-	-	hypothetical protein	111.984	6.80714	0.60907	1.52528	0.294315	2.06945	0.038504	0.0506413
USA300HOU_0521	SACOL0574	gltX	gltX	-	glutamyl-tRNA synthetase	5928.6	12.5335	-0.589871	0.664402	0.134255	-4.39367	1.11454e-05	1.98886e-05
USA300HOU_0528	-	rpmG1	-	-	ribosomal protein L33	1888.03	10.8827	-0.539257	0.688125	0.134153	-4.01972	5.82671e-05	9.91538e-05
USA300HOU_0530	SACOL0582	nusG	secE nusG rplK rplA rplJ rplL rsmC	-	transcription antitermination protein	6137.41	12.5834	-0.417404	0.748771	0.130531	-3.19775	0.00138503	0.00211574
USA300HOU_0541	SACOL0594	tuf	rplL3 rpsL rpsG fusA tuf	Translation	elongation factor EF1A	239293	17.8684	0.063444	1.04496	0.153455	0.413438	0.679285	0.717751
USA300HOU_0542	SACOL0595	USA300HOU_0542	SACOL0595	AgrA	M20/M25/M40 family peptidase	555.989	9.11891	-0.142352	0.906041	0.18484	-0.770137	0.441219	0.490507
USA300HOU_0545	SACOL0598	araB	araB	-	ribulokinase	286.297	8.16137	-0.162291	0.893605	0.190248	-0.85305	0.393632	0.441808
USA300HOU_0549	SACOL0602	USA300HOU_0549	SACOL0602	-	HAD superfamily hydrolase	618.373	9.27233	-0.563841	0.676499	0.194009	-2.90626	0.00365772	0.00541504
USA300HOU_0558	SACOL0611	USA300HOU_0558	SACOL0611	MgrA	glycosyltransferase	592.375	9.21037	-0.168077	0.890028	0.166546	-1.00919	0.312882	0.359895
USA300HOU_0559	SACOL0612	USA300HOU_0559	SACOL0612	-	glycosyl transferase, group 1 family protein	4033.93	11.978	-0.550302	0.682877	0.161459	-3.40831	0.000653676	0.00102296
USA300HOU_0572	SACOL0625	vraX	vraX	SarA	hypothetical protein	3445.92	11.7507	0.0485844	1.03425	0.170467	0.285008	0.775638	0.804066
USA300HOU_0581	SACOL0634	eutD	eutD lipL	-	phosphotransacetylase	8368.84	13.0308	-0.214688	0.861732	0.144129	-1.48956	0.136341	0.166749
USA300HOU_0582	SACOL0635	lipL	eutD lipL	-	lipoate-protein ligase A family protein	8022.17	12.9698	-0.0362055	0.975217	0.129524	-0.279528	0.779839	0.807188
USA300HOU_0589	-	USA300HOU_0589	-	-	hypothetical protein	16.3227	4.02881	0.660504	1.58064	0.580086	1.13863	0.254857	0.297481
USA300HOU_0590	SACOL0642	USA300HOU_0590	SACOL0642	-	hypothetical protein	7.57854	2.92192	-1.37111	0.386594	0.877428	-1.56265	0.118136	0.14561
USA300HOU_0592	SACOL0644	USA300HOU_0592	SACOL0643 SACOL0644	-	hypothetical protein	91.87	6.52152	-0.171158	0.88813	0.338667	-0.505386	0.613288	0.655491
USA300HOU_0593	SACOL0645	USA300HOU_0593	SACOL0645	-	hypothetical protein	143.203	7.16192	-0.141212	0.906757	0.296044	-0.476998	0.633363	0.673999
USA300HOU_0594	SACOL0646	USA300HOU_0594	SACOL0646	-	hypothetical protein	216.97	7.76135	-0.170064	0.888803	0.27669	-0.614636	0.538795	0.584474
USA300HOU_0595	SACOL0647	USA300HOU_0595	SACOL0647	-	hypothetical protein	197.639	7.62672	-0.186932	0.878472	0.248999	-0.750732	0.452814	0.501737
USA300HOU_0596	-	USA300HOU_0596	-	-	hypothetical protein	97.013	6.60011	-0.655342	0.634925	0.315926	-2.07436	0.0380462	0.0500638
USA300HOU_0597	SACOL0648	USA300HOU_0597	SACOL0648	-	hypothetical protein	155.725	7.28285	-0.433672	0.740375	0.284423	-1.52474	0.127323	0.156218
USA300HOU_0598	SACOL0649	USA300HOU_0598	SACOL0649	-	hypothetical protein	199.433	7.63976	-0.457612	0.728191	0.281982	-1.62284	0.104623	0.129908
USA300HOU_0600	-	USA300HOU_0600	-	-	hypothetical protein	64.4371	6.00982	-0.520276	0.697238	0.347706	-1.49631	0.134572	0.164661
[truncated: 688 more rows]
