# Supplementary material for: The AGXX® Antimicrobial Coating Causes a Thiol-Specific Oxidative Stress Response and Protein S-bacillithiolation in Staphylococcus aureus
Source: Front Microbiol. 2018 Dec 11;9:3037. doi: 10.3389/fmicb.2018.03037 (PMC6299908; doi:10.3389/fmicb.2018.03037)
Supplement: Supplementary file 2 [file Table_2.XLSX]

## Sheet: Table-S2
Table S2: RNA-seq transcriptome analysis of gene expression changes in Staphylococcus aureus USA300 wild type after AgXX® treatment
FunCat	Regulon	Operon	SACOL-numbers	USA300-numbers	Gene symbol	log2-fold change	Fold change	Function
Amino acid biosynthesis	CodY	-	SACOL0041	USA300HOU_0039	ccrB	1.54958	2.92732	cassette chromosome recombinase B
Amino acid biosynthesis	CodY	hom thrC thrB	SACOL1362	USA300HOU_1273	hom	0.70261	1.62745	homoserine dehydrogenase
Amino acid biosynthesis	CodY	hom thrC thrB	SACOL1363	USA300HOU_1274	thrC	1.24007	2.3621	threonine synthase
Amino acid biosynthesis	CodY	hom thrC thrB	SACOL1364	USA300HOU_1275	thrB	1.13403	2.19471	homoserine kinase
Amino acid biosynthesis	CodY	ilvDBNC-leuABCD-ilvA2	SACOL2042	USA300HOU_2048	ilvD	0.696395	1.62045	dihydroxy-acid dehydratase
Amino acid biosynthesis	CodY	ilvDBNC-leuABCD-ilvA2	SACOL2043	USA300HOU_2049	ilvB	1.23007	2.34579	acetolactate synthase large subunit
Amino acid biosynthesis	CodY	ilvDBNC-leuABCD-ilvA2	SACOL2044	USA300HOU_2050	ilvN	1.44098	2.71504	acetolactate synthase small subunit
Amino acid biosynthesis	CodY	ilvDBNC-leuABCD-ilvA2	SACOL2045	USA300HOU_2051	ilvC	1.68341	3.21185	ketol-acid reductoisomerase
Amino acid biosynthesis	CodY	ilvDBNC-leuABCD-ilvA2	SACOL2046	USA300HOU_2052	leuA	1.57581	2.98103	2-isopropylmalate synthase
Amino acid biosynthesis	CodY	ilvDBNC-leuABCD-ilvA2	SACOL2047	USA300HOU_2053	leuB	1.38467	2.61112	3-isopropylmalate dehydrogenase
Amino acid biosynthesis	CodY	ilvDBNC-leuABCD-ilvA2	SACOL2048	USA300HOU_2054	leuC	1.34299	2.53677	3-isopropylmalate dehydratase large subunit
Amino acid biosynthesis	CodY	ilvDBNC-leuABCD-ilvA2	SACOL2049	USA300HOU_2055	leuD	1.34202	2.53507	3-isopropylmalate dehydratase small subunit
Amino acid biosynthesis	CodY	ilvDBNC-leuABCD-ilvA2	SACOL2050	USA300HOU_2056	ilvA2	1.51637	2.86071	threonine ammonia-lyase
Amino acid biosynthesis	CodY	ilvE SACOL0601	SACOL0600	USA300HOU_0547	ilvE	0.766295	1.7009	branched-chain amino acid aminotransferase
Amino acid biosynthesis	CodY	ilvE SACOL0601	SACOL0601	USA300HOU_0548	USA300HOU_0548	0.862971	1.81878	hypothetical protein
Amino acid biosynthesis	CodY	isaA	SACOL2584	USA300HOU_2564	isaA	-3.42216	0.0932885	immunodominant antigen A
Amino acid biosynthesis	CodY	lysC asd dapA dapB dapD	SACOL1428	USA300HOU_1328	lysC	-0.800494	0.574152	aspartate kinase
Amino acid biosynthesis	CodY	lysC asd dapA dapB dapD	SACOL1429	USA300HOU_1329	asd	0.367892	1.29047	aspartate-semialdehyde dehydrogenase
Amino acid biosynthesis	CodY	lysC asd dapA dapB dapD	SACOL1430	USA300HOU_1330	dapA	0.723323	1.65098	dihydrodipicolinate synthase
Amino acid biosynthesis	CodY	lysC asd dapA dapB dapD	SACOL1431	USA300HOU_1331	dapB	0.953038	1.93594	dihydrodipicolinate reductase
Amino acid biosynthesis	CodY	lysC asd dapA dapB dapD	SACOL1432	USA300HOU_1332	dapD	1.01835	2.0256	2,3,4,5-tetrahydropyridine-2,6-dicarboxylate N-succinyltransferase
Amino acid biosynthesis	CodY	metN2 metI2 metQ	SACOL0882	USA300HOU_0847	metN2	-0.993006	0.50243	ABC transporter, ATP-binding protein
Amino acid biosynthesis	CodY	metN2 metI2 metQ	SACOL0883	USA300HOU_0848	metI2	-0.771595	0.585769	ABC transporter, membrane protein
Amino acid biosynthesis	CodY	metN2 metI2 metQ	SACOL0884	USA300HOU_0849	metQ	-0.404533	0.755481	ABC transporter, binding protein
Amino acid biosynthesis	CodY	mqo1	SACOL2362	USA300HOU_2348	mqo1	1.19558	2.29037	malate:quinone oxidoreductase
Amino acid biosynthesis	CodY	ribHBAED	SACOL1817	USA300HOU_1757	ribH	-0.704908	0.613481	riboflavin synthase beta subunit
Amino acid biosynthesis	CodY	ribHBAED	SACOL1818	USA300HOU_1758	ribA	-1.08393	0.471743	bifunctional 3,4-dihydroxy-2-butanone-4-phosphate synthase/GTP cyclohydrolase II
Amino acid biosynthesis	CodY	ribHBAED	SACOL1819	USA300HOU_1759	ribB	-0.984447	0.505419	riboflavin synthase alpha subunit
Amino acid biosynthesis	CodY	ribHBAED	SACOL1820	USA300HOU_1760	ribD	-0.892234	0.538779	diaminohydroxyphosphoribosylaminopyrimidine deaminase
Amino acid biosynthesis	CodY	SACOL1772 serA	SACOL1772	USA300HOU_1711	USA300HOU_1711	1.02482	2.03471	class V aminotransferase
Amino acid biosynthesis	CodY	SACOL1774 ptaA	SACOL1775	USA300HOU_1715	ptaA	-2.07386	0.237524	PTS system, IIBC components
Amino acid biosynthesis	CodY	SACOL2143 SACOL2144	SACOL2143	USA300HOU_2143	USA300HOU_2143	2.28069	4.85909	hypothetical protein
Amino acid biosynthesis	CodY	SACOL2143 SACOL2144	SACOL2144	USA300HOU_2144	USA300HOU_2144	0.336556	1.26274	ABC transporter ATP-binding protein
Amino acid biosynthesis	CodY	SACOL2318	SACOL2318	USA300HOU_2305	USA300HOU_2305	1.71882	3.29168	hypothetical protein
Amino acid biosynthesis	CodY	SACOL2349	SACOL2349	USA300HOU_2336	USA300HOU_2336	-0.690956	0.619443	TetR family transcriptional regulator
Amino acid biosynthesis	CodY	ssaA	SACOL2295	USA300HOU_2285	ssaA	-2.63543	0.160938	secretory antigen SsaA
Amino acid biosynthesis	CodY	steT ilvA1 ald	SACOL1477	USA300HOU_1375	ilvA1	-2.51071	0.175469	threonine ammonia-lyase
Amino acid biosynthesis	CodY	steT ilvA1 ald	SACOL1478	USA300HOU_1376	ald	-3.05076	0.120678	alanine dehydrogenase
Amino acid biosynthesis	CodY	trpE trpG trpD trpC trpF trpB trpA	SACOL1403	USA300HOU_1302	trpE	0.157561	1.1154	anthranilate synthase component I
Amino acid biosynthesis	CodY	trpE trpG trpD trpC trpF trpB trpA	SACOL1404	USA300HOU_1303	trpG	-0.179309	0.883126	anthranilate synthase component II
Amino acid biosynthesis	CodY	trpE trpG trpD trpC trpF trpB trpA	SACOL1405	USA300HOU_1304	trpD	0.571228	1.48579	anthranilate phosphoribosyltransferase
Amino acid biosynthesis	CodY	trpE trpG trpD trpC trpF trpB trpA	SACOL1406	USA300HOU_1305	trpC	1.48689	2.80283	indole-3-glycerol-phosphate synthase
Amino acid biosynthesis	CodY	trpE trpG trpD trpC trpF trpB trpA	SACOL1407	USA300HOU_1306	trpF	1.70414	3.25835	N-(5'-phosphoribosyl)anthranilate isomerase
Amino acid biosynthesis	CodY	trpE trpG trpD trpC trpF trpB trpA	SACOL1408	USA300HOU_1307	trpB	1.12288	2.17781	tryptophan synthase subunit beta
Amino acid biosynthesis	CodY	trpE trpG trpD trpC trpF trpB trpA	SACOL1409	USA300HOU_1308	trpA	0.368961	1.29142	tryptophan synthase subunit alpha
Amino acid utilization	HisR	hisC	SACOL0784	USA300HOU_0747	hisC	2.20399	4.60751	histidinol-phosphate aminotransferase
Amino acid utilization	HisR	hisI hisF hisA hisH hisB hisC hisD hisG hisZ	SACOL2696	USA300HOU_2673	hisI	1.26779	2.40792	bifunctional phosphoribosyl-AMP cyclohydrolase/phosphoribosyl-ATP
Amino acid utilization	HisR	hisI hisF hisA hisH hisB hisC hisD hisG hisZ	SACOL2697	USA300HOU_2674	hisF	1.01658	2.02311	imidazole glycerol phosphate synthase subunit HisF
Amino acid utilization	HisR	hisI hisF hisA hisH hisB hisC hisD hisG hisZ	SACOL2698	USA300HOU_2675	hisA	1.12157	2.17584	1-(5-phosphoribosyl)-5-[(5- phosphoribosylamino)methylideneamino] imidazole-4-carboxamide isomerase
Amino acid utilization	HisR	hisI hisF hisA hisH hisB hisC hisD hisG hisZ	SACOL2699	USA300HOU_2676	hisH	1.10864	2.15642	imidazole glycerol phosphate synthase subunit HisH
Amino acid utilization	HisR	hisI hisF hisA hisH hisB hisC hisD hisG hisZ	SACOL2700	USA300HOU_2677	hisB	1.37113	2.58673	imidazoleglycerol-phosphate dehydratase
Amino acid utilization	HisR	hisI hisF hisA hisH hisB hisC hisD hisG hisZ	SACOL2701	USA300HOU_2678	hisC	1.46865	2.76764	histidinol-phosphate aminotransferase
Amino acid utilization	HisR	hisI hisF hisA hisH hisB hisC hisD hisG hisZ	SACOL2702	USA300HOU_2679	hisD	0.934664	1.91145	histidinol dehydrogenase
Ammonium biosynthesis	ArcR	arcCDBA	SACOL2654	USA300HOU_2632	arcC	0.132861	1.09647	carbamate kinase
Ammonium biosynthesis	ArcR	arcCDBA	SACOL2655	USA300HOU_2633	arcD	2.17084	4.50284	APC family amino acid-polyamine-organocation transporter
Ammonium biosynthesis	ArcR	arcCDBA	SACOL2656	USA300HOU_2634	arcB	1.66434	3.16968	ornithine carbamoyltransferase
Ammonium biosynthesis	ArcR	arcCDBA	SACOL2657	USA300HOU_2635	arcA	0.843483	1.79438	arginine deiminase
Ammonium biosynthesis	ArgR	argBJCD	SACOL0167	USA300HOU_0195	argB	-1.22252	0.428533	acetylglutamate kinase
Ammonium biosynthesis	ArgR	argBJCD	SACOL0168	USA300HOU_0196	argJ	-1.26967	0.414755	glutamate N-acetyltransferase
Ammonium biosynthesis	ArgR	argBJCD	SACOL0169	USA300HOU_0197	argC	-1.41169	0.37587	N-acetyl-gamma-glutamyl-phosphate reductase
Ammonium biosynthesis	ArgR	argBJCD	SACOL0170	USA300HOU_0198	argD	-1.12709	0.457838	ornithine--oxo-acid transaminase
Ammonium biosynthesis	ArgR	argH argG	SACOL0963	USA300HOU_0919	argH	2.62541	6.17061	argininosuccinate lyase
Ammonium biosynthesis	ArgR	argH argG	SACOL0964	USA300HOU_0920	argG	1.9103	3.75887	argininosuccinate synthase
Ammonium biosynthesis	ArgR	artQM	SACOL1915	USA300HOU_1852	artQ	0.925438	1.89926	glutamate ABC transporter, ATP-binding protein
Ammonium biosynthesis	ArgR	artQM	SACOL1916	USA300HOU_1853	artM	0.546426	1.46046	amino acid ABC transporter, membrane protein
Ammonium biosynthesis	ArgR	cudT	SACOL2632	USA300HOU_2610	cudT	-3.71712	0.076039	BCCT family betaine/carnitine/choline transporter
Ammonium metabolism	FruR	deoR	SACOL0757	USA300HOU_0721	deoR	3.15373	8.89953	DeoR family transcriptional regulator
Ammonium metabolism	FruR	fruAB	SACOL0758	USA300HOU_0722	fruB	4.51069	22.7957	1-phosphofructokinase
Ammonium metabolism	GlnR	glnRA	SACOL1328	USA300HOU_1239	glnR	-0.890292	0.539505	glutamate--ammonia ligase repressor
Ammonium metabolism	GlnR	glnRA	SACOL1329	USA300HOU_1240	glnA	-0.521075	0.696852	glutamate--ammonia ligase
Antibiotics resistance	VraSR	glxK SACOL2436	SACOL2435	USA300HOU_2418	glxK	-0.630139	0.646114	glycerate kinase
Antibiotics resistance	VraSR	glxK SACOL2436	SACOL2436	USA300HOU_2419	USA300HOU_2419	-0.410779	0.752217	hypothetical protein
Antibiotics resistance	VraSR	gvpP	SACOL1895	USA300HOU_1831	gvpP	1.78959	3.45717	gas vesicle protein
Antibiotics resistance	VraSR	proP	SACOL0620	USA300HOU_0567	proP	-0.769773	0.58651	MFS family major facilitator transporter, proline/betaine:cation symporter
Antibiotics resistance	VraSR	prsA	SACOL1897	USA300HOU_1833	prsA	0.673721	1.59518	peptidylprolyl isomerase
Antibiotics resistance	VraSR	SACOL1896	SACOL1896	USA300HOU_1832	USA300HOU_1832	-1.71503	0.304596	hypothetical membrane protein
Antibiotics resistance	VraSR	SACOL2571	SACOL2571	USA300HOU_2551	USA300HOU_2551	0.746133	1.67729	hypothetical protein
Antibiotics resistance	VraSR	sgtB	SACOL1932	USA300HOU_1869	sgtB	-0.757375	0.591572	monofunctional glycosyltransferase
Antibiotics resistance	VraSR	vraABC SACOL0624	SACOL0621	USA300HOU_0568	vraA	-2.44518	0.183623	long-chain-fatty-acid--CoA ligase
Antibiotics resistance	VraSR	vraABC SACOL0624	SACOL0622	USA300HOU_0569	vraB	-1.53972	0.343953	acetyl-CoA C-acetyltransferase
Antibiotics resistance	VraSR	vraABC SACOL0624	SACOL0623	USA300HOU_0570	vraC	-2.29881	0.20323	hypothetical protein
Antibiotics resistance	VraSR	vraABC SACOL0624	SACOL0624	USA300HOU_0571	USA300HOU_0571	-1.64603	0.319518	hypothetical protein
Antibiotics resistance	VraSR	vraRSTU	SACOL1942	USA300HOU_1880	vraR	0.920174	1.89234	response regulator VraR
Antibiotics resistance	VraSR	vraRSTU	SACOL1943	USA300HOU_1881	vraS	0.832013	1.78017	sensor histidine kinase VraS
Antibiotics resistance	VraSR	vraRSTU	SACOL1944	USA300HOU_1882	vraT	0.729062	1.65756	hypothetical membrane protein
Antibiotics resistance	VraSR	vraRSTU	SACOL1945	USA300HOU_1883	vraU	0.472201	1.38722	hypothetical protein
Cell wall biosynthesis	CidR	budA1 alsS	SACOL2198	USA300HOU_2201	budA1	6.26254	76.7736	acetolactate decarboxylase
Cell wall biosynthesis	CidR	budA1 alsS	SACOL2199	USA300HOU_2202	alsS	6.27921	77.666	acetolactate synthase
Cell wall biosynthesis	CidR	cidCBA	SACOL2553	USA300HOU_2531	cidC	3.63628	12.4345	pyruvate oxidase
Cell wall biosynthesis	CidR	cidCBA	SACOL2554	USA300HOU_2532	cidB	3.25439	9.54265	hypothetical membrane protein
Cell wall biosynthesis	CidR	cidCBA	SACOL2554.1	USA300HOU_2533	cidA	4.18655	18.2086	hypothetical membrane protein
Cell wall biosynthesis	CidR	lrgA lrgB	SACOL0247	USA300HOU_0273	lrgA	-2.00231	0.249601	murein hydrolase regulator LrgA
Cell wall biosynthesis	CidR	lrgA lrgB	SACOL0248	USA300HOU_0274	lrgB	-0.324397	0.798632	murein hydrolase regulator LrgB
Cell wall biosynthesis	GraRS	-	SACOL0031	USA300HOU_0029	ugpQ	1.15859	2.2324	glycerophosphodiester phosphodiesterase
Cell wall biosynthesis	GraRS	-	SACOL2129	USA300HOU_2126	deoC2	2.38338	5.21756	deoxyribose-phosphate aldolase
Cell wall biosynthesis	GraRS	aapA	SACOL1743	USA300HOU_1683	aapA	-1.71758	0.304057	APC family amino acid-polyamine-organocation transporter
Cell wall biosynthesis	GraRS	ackA SACOL1761	SACOL1760	USA300HOU_1698	ackA	-0.00991376	0.993152	acetate kinase
Cell wall biosynthesis	GraRS	ackA SACOL1761	SACOL1761	USA300HOU_1699	USA300HOU_1699	1.18647	2.27594	hypothetical protein
Cell wall biosynthesis	GraRS	acpD	SACOL0190	USA300HOU_0218	acpD	6.16592	71.8002	azoreductase
Cell wall biosynthesis	GraRS	adhE	SACOL0135	USA300HOU_0162	adhE	-1.69701	0.308424	alcohol dehydrogenase
Cell wall biosynthesis	GraRS	akr5F	SACOL2192	USA300HOU_2193	akr5F	2.17676	4.52138	oxidoreductase, aldo/keto reductase
Cell wall biosynthesis	GraRS	amiD2	SACOL2557	USA300HOU_2536	amiD2	-2.25164	0.209986	possible secretory antigen
Cell wall biosynthesis	GraRS	atpCDGAHFEBI mnaA upp glyA ywlG	SACOL2094	USA300HOU_2092	atpC	-1.08349	0.471886	proton- translocating F-type ATPase epsilon subunit
Cell wall biosynthesis	GraRS	atpCDGAHFEBI mnaA upp glyA ywlG	SACOL2095	USA300HOU_2093	atpD	-1.20927	0.432488	proton-translocating F-type ATPase delta subunit
Cell wall biosynthesis	GraRS	atpCDGAHFEBI mnaA upp glyA ywlG	SACOL2096	USA300HOU_2094	atpG	-1.44958	0.366129	proton-translocating F-type ATPase gamma subunit
Cell wall biosynthesis	GraRS	atpCDGAHFEBI mnaA upp glyA ywlG	SACOL2097	USA300HOU_2095	atpA	-1.58048	0.33437	proton-translocating F-type ATPase alpha subunit
Cell wall biosynthesis	GraRS	atpCDGAHFEBI mnaA upp glyA ywlG	SACOL2098	USA300HOU_2096	atpH	-1.54084	0.343686	proton-translocating F-type ATPase beta subunit
Cell wall biosynthesis	GraRS	atpCDGAHFEBI mnaA upp glyA ywlG	SACOL2099	USA300HOU_2097	atpF	-1.5076	0.351695	proton-translocating F-type ATPase subunit B
Cell wall biosynthesis	GraRS	atpCDGAHFEBI mnaA upp glyA ywlG	SACOL2100	USA300HOU_2098	atpE	-1.11767	0.460838	proton-translocating F-type ATPase epsilon subunit C
Cell wall biosynthesis	GraRS	atpCDGAHFEBI mnaA upp glyA ywlG	SACOL2101	USA300HOU_2099	atpB	-1.18477	0.439895	proton-translocating F-type ATPase beta subunit A
Cell wall biosynthesis	GraRS	atpCDGAHFEBI mnaA upp glyA ywlG	SACOL2102	USA300HOU_2100	atpI	-1.26996	0.414672	hypothetical protein
Cell wall biosynthesis	GraRS	atpCDGAHFEBI mnaA upp glyA ywlG	SACOL2103	USA300HOU_2101	mnaA	-0.458489	0.727748	UDP-N-acetylglucosamine 2-epimerase
Cell wall biosynthesis	GraRS	atpCDGAHFEBI mnaA upp glyA ywlG	SACOL2104	USA300HOU_2102	upp	-0.318235	0.802051	uracil phosphoribosyltransferase
Cell wall biosynthesis	GraRS	atpCDGAHFEBI mnaA upp glyA ywlG	SACOL2105	USA300HOU_2103	glyA	-0.547027	0.684429	glycine hydroxymethyltransferase
Cell wall biosynthesis	GraRS	atpCDGAHFEBI mnaA upp glyA ywlG	SACOL2106	USA300HOU_2104	ywlG	-0.730482	0.602703	hypothetical protein
Cell wall biosynthesis	GraRS	bfmBB bfmAB bfmAA lpdA	SACOL1560	USA300HOU_1517	bfmBB	0.553382	1.46752	dihydrolipoyllysine-residue acetyltransferase
Cell wall biosynthesis	GraRS	bfmBB bfmAB bfmAA lpdA	SACOL1561	USA300HOU_1518	bfmBAB	0.693366	1.61705	2-oxoisovalerate dehydrogenase (acylating) beta subunit
Cell wall biosynthesis	GraRS	bfmBB bfmAB bfmAA lpdA	SACOL1562	USA300HOU_1519	bfmBAA	0.749016	1.68065	pyruvate dehydrogenase (acetyl-transferring) alpha subunit
Cell wall biosynthesis	GraRS	bfmBB bfmAB bfmAA lpdA	SACOL1563	USA300HOU_1520	lpdA	0.766851	1.70155	dihydrolipoyl dehydrogenase
Cell wall biosynthesis	GraRS	brnQ1	SACOL0171	USA300HOU_0199	brnQ1	-0.977055	0.508016	possible LIVCS family branched chain amino acid:cation symporter
Cell wall biosynthesis	GraRS	cdr yitU	SACOL0975	USA300HOU_0929	cdr	1.15107	2.22078	coenzyme A disulfide reductase
Cell wall biosynthesis	GraRS	cdr yitU	SACOL0976	USA300HOU_0930	yitU	1.16349	2.23999	haloacid dehalogenase-like hydrolase
Cell wall biosynthesis	GraRS	cinA	SACOL1303	USA300HOU_1216	cinA	1.16394	2.24068	competence-damage inducible protein CinA
Cell wall biosynthesis	GraRS	citCZ	SACOL1741	USA300HOU_1681	citC	4.43677	21.6571	isocitrate dehydrogenase (NADP(+))
Cell wall biosynthesis	GraRS	citCZ	SACOL1742	USA300HOU_1682	citZ	3.89126	14.8383	citrate (Si)-synthase
Cell wall biosynthesis	GraRS	coaE fpg polA	SACOL1735	USA300HOU_1675	coaE	1.86725	3.64838	dephospho-CoA kinase
Cell wall biosynthesis	GraRS	coaE fpg polA	SACOL1736	USA300HOU_1676	fpg	1.78468	3.44543	DNA-formamidopyrimidine glycosylase
Cell wall biosynthesis	GraRS	coaE fpg polA	SACOL1737	USA300HOU_1677	polA	1.87265	3.66204	DNA-directed DNA polymerase I
Cell wall biosynthesis	GraRS	cydA cydB	SACOL1094	USA300HOU_1028	cydA	-0.282238	0.822315	cytochrome d ubiquinol oxidase subunit I
Cell wall biosynthesis	GraRS	cydA cydB	SACOL1095	USA300HOU_1029	cydB	-0.673987	0.626772	cytochrome d ubiquinol oxidase subunit II
Cell wall biosynthesis	GraRS	dck dgk	SACOL0603	USA300HOU_0550	dck	-2.55009	0.170745	deoxynucleoside kinase
Cell wall biosynthesis	GraRS	dck dgk	SACOL0604	USA300HOU_0551	dgk	-4.02114	0.0615907	deoxynucleoside kinase
Cell wall biosynthesis	GraRS	deoC1 deoB	SACOL0123	USA300HOU_0150	deoC1	1.37953	2.60183	deoxyribose-phosphate aldolase
Cell wall biosynthesis	GraRS	deoC1 deoB	SACOL0124	USA300HOU_0151	deoB	1.50536	2.83896	phosphopentomutase
Cell wall biosynthesis	GraRS	ebpS	SACOL1522	USA300HOU_1419	ebpS	2.62083	6.15106	elastin-binding protein
Cell wall biosynthesis	GraRS	esaA essA esaB essB yukA esxC esxB esaE esxD SACOL0281	SACOL0275	USA300HOU_0301	essB	-2.1091	0.231792	virulence protein EssB
Cell wall biosynthesis	GraRS	esaA essA esaB essB yukA esxC esxB esaE esxD SACOL0281	SACOL0281	USA300HOU_0307	USA300HOU_0307	-0.702524	0.614496	hypothetical protein
Cell wall biosynthesis	GraRS	esxA	SACOL0271	USA300HOU_0297	esxA	0.633803	1.55165	ESAT-6 family virulence protein
Cell wall biosynthesis	GraRS	fbp	SACOL2527	USA300HOU_2505	fbp	5.77333	54.6949	fructose-bisphosphatase
Cell wall biosynthesis	GraRS	femAB	SACOL1410	USA300HOU_1309	femA	0.857173	1.81148	methicillin resistance factor FemA
Cell wall biosynthesis	GraRS	femAB	SACOL1411	USA300HOU_1310	femB	1.01901	2.02653	methicillin resistance factor FemB
Cell wall biosynthesis	GraRS	fhs	SACOL1782	USA300HOU_1721	fhs	1.97278	3.92524	formate--tetrahydrofolate ligase
Cell wall biosynthesis	GraRS	gcvPB gcvPA gcvT	SACOL1593	USA300HOU_1536	gcvPB	3.01362	8.07586	glycine dehydrogenase (decarboxylating) subunit 2
Cell wall biosynthesis	GraRS	gcvPB gcvPA gcvT	SACOL1594	USA300HOU_1537	gcvPA	3.02103	8.11747	glycine dehydrogenase (decarboxylating) subunit 1
Cell wall biosynthesis	GraRS	gcvPB gcvPA gcvT	SACOL1595	USA300HOU_1538	gcvT	2.90371	7.48346	aminomethyltransferase
Cell wall biosynthesis	GraRS	glpF	SACOL1319	USA300HOU_1230	glpF	-2.1823	0.220324	MIP family major intrinsic protein channel protein
Cell wall biosynthesis	GraRS	glpQ1	SACOL0207	USA300HOU_0236	glpQ1	-2.41602	0.187372	possible glycerophosphodiester phosphodiesterase
Cell wall biosynthesis	GraRS	gntPKR SACOL2517	SACOL2514	USA300HOU_2492	gntP	1.86933	3.65364	GntP family gluconate:proton (H+) symporter
Cell wall biosynthesis	GraRS	gntPKR SACOL2517	SACOL2515	USA300HOU_2493	gntK	-0.487005	0.713505	gluconokinase
Cell wall biosynthesis	GraRS	gntPKR SACOL2517	SACOL2516	USA300HOU_2494	gntR	-1.17686	0.442312	gluconate operon transcriptional repressor
Cell wall biosynthesis	GraRS	gntPKR SACOL2517	SACOL2517	USA300HOU_2495	USA300HOU_2495	1.12017	2.17373	MerR family transcriptional regulator
Cell wall biosynthesis	GraRS	gpsB SACOL1485 SACOL1486	SACOL1484	USA300HOU_1383	gpsB	0.158827	1.11638	hypothetical protein
Cell wall biosynthesis	GraRS	gpsB SACOL1485 SACOL1486	SACOL1485	USA300HOU_1384	USA300HOU_1384	1.029	2.04061	hypothetical protein
Cell wall biosynthesis	GraRS	gpsB SACOL1485 SACOL1486	SACOL1486	USA300HOU_1385	USA300HOU_1385	1.2707	2.41278	hypothetical protein
Cell wall biosynthesis	GraRS	graXRS	SACOL0715	USA300HOU_0679	graX	0.730945	1.65973	hypothetical protein
Cell wall biosynthesis	GraRS	graXRS	SACOL0716	USA300HOU_0680	graR	0.96271	1.94897	response regulator
Cell wall biosynthesis	GraRS	graXRS	SACOL0717	USA300HOU_0681	graS	1.00579	2.00804	sensor histidine kinase
Cell wall biosynthesis	GraRS	hslO	SACOL0556	USA300HOU_0506	hslO	1.69804	3.2446	heat shock protein Hsp33
Cell wall biosynthesis	GraRS	hssRS lytT SACOL2361	SACOL2358	USA300HOU_2344	hssR	0.0337172	1.02365	hemin DNA-binding response regulator
Cell wall biosynthesis	GraRS	hssRS lytT SACOL2361	SACOL2359	USA300HOU_2345	hssS	0.154717	1.1132	hemin sensor histidine kinase
Cell wall biosynthesis	GraRS	hssRS lytT SACOL2361	SACOL2360	USA300HOU_2346	lytT	-2.31734	0.200636	LytTr DNA-binding region-containing protein
Cell wall biosynthesis	GraRS	hssRS lytT SACOL2361	SACOL2361	USA300HOU_2347	USA300HOU_2347	-1.64935	0.318783	hypothetical membrane protein
Cell wall biosynthesis	GraRS	icaADBC	SACOL2689	USA300HOU_2666	icaA	1.42733	2.68949	intercellular adhesion protein A
Cell wall biosynthesis	GraRS	icaADBC	SACOL2690	USA300HOU_2667	icaD	0.188622	1.13967	intercellular adhesion protein D
Cell wall biosynthesis	GraRS	icaADBC	SACOL2691	USA300HOU_2668	icaB	-0.304208	0.809887	intercellular adhesion protein B
Cell wall biosynthesis	GraRS	icaADBC	SACOL2692	USA300HOU_2669	icaC	-0.198994	0.871158	intercellular adhesion protein C
Cell wall biosynthesis	GraRS	isdl SACOL0153	SACOL0152	USA300HOU_0179	isdI	3.31663	9.96332	heme-degrading enzyme IsdG
Cell wall biosynthesis	GraRS	lctP	SACOL0093	USA300HOU_0121	lctP	-2.02682	0.245396	LctP family L-lactate permease
Cell wall biosynthesis	GraRS	lctP_2	SACOL2363	USA300HOU_2349	lctP_2	-3.53676	0.0861644	LctP family L-lactate permease
Cell wall biosynthesis	GraRS	malKEFD	SACOL0192	USA300HOU_0220	malK	-1.5877	0.332702	maltose ABC transporter ATP-binding protein
Cell wall biosynthesis	GraRS	malKEFD	SACOL0193	USA300HOU_0221	malE	0.199428	1.14824	maltose ABC transporter, binding protein
Cell wall biosynthesis	GraRS	malKEFD	SACOL0194	USA300HOU_0222	malF	1.92479	3.79682	maltose ABC transporter, permease
Cell wall biosynthesis	GraRS	malKEFD	SACOL0195	USA300HOU_0223	malD	2.69264	6.46497	maltose ABC transporter, permease
Cell wall biosynthesis	GraRS	mgrA	SACOL0746	USA300HOU_0709	mgrA	-1.61231	0.327073	possible MarR family transcriptional regulator
Cell wall biosynthesis	GraRS	mhpD	SACOL0973	USA300HOU_0927	mhpD	2.45682	5.49005	2-keto-4-pentenoate hydratase
Cell wall biosynthesis	GraRS	mmpL	SACOL2566	USA300HOU_2546	mmpL	0.911758	1.88134	MmpL efflux pump
Cell wall biosynthesis	GraRS	mtaB rsmE prmA dnaJ dnaK grpE hrcA	SACOL1633	USA300HOU_1577	mtaB	0.418674	1.3367	possible 2-methylthioadenine synthase
Cell wall biosynthesis	GraRS	mtaB rsmE prmA dnaJ dnaK grpE hrcA	SACOL1634	USA300HOU_1578	rsmE	1.90887	3.75515	hypothetical protein
Cell wall biosynthesis	GraRS	mtaB rsmE prmA dnaJ dnaK grpE hrcA	SACOL1635	USA300HOU_1579	prmA	3.36096	10.2742	ribosomal protein L11 methyltransferase
Cell wall biosynthesis	GraRS	mtlF mtlR mtlA mtlD	SACOL2146	USA300HOU_2146	mtlF	-3.59371	0.0828296	PTS system, mannitol-specific IIBC components
Cell wall biosynthesis	GraRS	mtlF mtlR mtlA mtlD	SACOL2147	USA300HOU_2147	mtlR	-0.130279	0.913655	BglG family transcriptional antiterminator
Cell wall biosynthesis	GraRS	mtlF mtlR mtlA mtlD	SACOL2148	USA300HOU_2148	mtlA	1.99387	3.98304	PTS system, mannitol-specific IIA component
Cell wall biosynthesis	GraRS	mtlF mtlR mtlA mtlD	SACOL2149	USA300HOU_2149	mtlD	2.3606	5.13583	mannitol-1-phosphate 5-dehydrogenase
Cell wall biosynthesis	GraRS	mtsA mtsB mtsC SACOL2710	SACOL2707	USA300HOU_2685	mtsC	2.56191	5.90488	cobalt (Co2 ) ABC superfamily ATP binding cassette transporter, membrane protein
Cell wall biosynthesis	GraRS	mtsA mtsB mtsC SACOL2710	SACOL2708	USA300HOU_2686	mtsB	3.1178	8.6806	cobalt ABC transporter ATPase
Cell wall biosynthesis	GraRS	mtsA mtsB mtsC SACOL2710	SACOL2709	USA300HOU_2687	mtsA	3.3623	10.2838	hypothetical protein
Cell wall biosynthesis	GraRS	mtsA mtsB mtsC SACOL2710	SACOL2710	USA300HOU_2688	USA300HOU_2688	3.35821	10.2547	hypothetical protein
Cell wall biosynthesis	GraRS	murI rdgB SACOL1163	SACOL1163	USA300HOU_1088	USA300HOU_1088	1.89051	3.70765	hypothetical protein
Cell wall biosynthesis	GraRS	murI rdgB SACOL1164	SACOL1162	USA300HOU_1087	rdgB	1.91928	3.78235	deoxyribonucleotide triphosphate pyrophosphatase
Cell wall biosynthesis	GraRS	murI rdgB SACOL1165	SACOL1161	USA300HOU_1086	murI	1.88804	3.70133	glutamate racemase
Cell wall biosynthesis	GraRS	mutSL glpP	SACOL1315	USA300HOU_1227	mutS	-1.61016	0.327561	DNA mismatch repair protein MutS
Cell wall biosynthesis	GraRS	mutSL glpP	SACOL1316	USA300HOU_1228	mutL	-1.90915	0.266249	DNA mismatch repair protein MutL
Cell wall biosynthesis	GraRS	mutSL glpP	SACOL1317	USA300HOU_1229	glpP	-1.79752	0.287668	glycerol uptake operon antiterminator
Cell wall biosynthesis	GraRS	nhaC SACOL0947	SACOL0946	USA300HOU_0903	yuiF	-0.744041	0.597065	NhaC family sodium:proton (Na :H ) antiporter
Cell wall biosynthesis	GraRS	nhaC SACOL0947	SACOL0947	USA300HOU_0904	USA300HOU_0904	-0.231902	0.851511	hypothetical protein
Cell wall biosynthesis	GraRS	nptA	SACOL0088	USA300HOU_0116	nptA	-3.46381	0.0906335	possible PnaS family phosphate:sodium (Na+) symporter
Cell wall biosynthesis	GraRS	opp-2FDCB	SACOL1414	USA300HOU_1313	opp-2F	-0.0112667	0.992221	oligopeptide ABC transporter, ATP-binding protein
Cell wall biosynthesis	GraRS	opp-2FDCB	SACOL1415	USA300HOU_1314	opp-2D	-0.668162	0.629308	oligopeptide ABC transporter, ATP-binding protein
Cell wall biosynthesis	GraRS	opp-2FDCB	SACOL1416	USA300HOU_1315	opp-2C	-0.620061	0.650644	oligopeptide ABC transporter, membrane protein
Cell wall biosynthesis	GraRS	opp-2FDCB	SACOL1417	USA300HOU_1316	opp-2B	-0.41777	0.748581	oligopeptide ABC transporter, membrane protein
Cell wall biosynthesis	GraRS	opuBA opuBB	SACOL0781	USA300HOU_0745	opuBA	1.48356	2.79638	glycine/betaine/carnitine/choline ABC transporter, ATP-binding protein
Cell wall biosynthesis	GraRS	opuBA opuBB	SACOL0783	USA300HOU_0746	opuBB	1.92355	3.79356	glycine betaine/carnitine/choline ABC transporter, membrane protein
Cell wall biosynthesis	GraRS	opuCD opuCC opuCB opuCA	SACOL2450	USA300HOU_2434	opuCD	0.957475	1.94191	glycine betaine/L-proline ABC transporter, membrane protein
Cell wall biosynthesis	GraRS	opuCD opuCC opuCB opuCA	SACOL2451	USA300HOU_2435	opuCC	0.782248	1.71981	glycine betaine/L-proline ABC transporter, binding protein
Cell wall biosynthesis	GraRS	opuCD opuCC opuCB opuCA	SACOL2452	USA300HOU_2436	opuCB	0.950032	1.93192	glycine betaine/choline ABC transporter, membrane protein
Cell wall biosynthesis	GraRS	opuCD opuCC opuCB opuCA	SACOL2453	USA300HOU_2437	opuCA	0.504844	1.41897	glycine betaine/choline ABC transporter, ATP-binding protein
Cell wall biosynthesis	GraRS	pbuG	SACOL2242	USA300HOU_2234	pbuG	-3.04521	0.121144	NCS2 family nucleobase:cation symporter-2
Cell wall biosynthesis	GraRS	pdp	SACOL2128	USA300HOU_2125	pdp	2.87941	7.35849	pyrimidine nucleoside phosphorylase
Cell wall biosynthesis	GraRS	phnE1 phnE2 phnC phnD	SACOL0125	USA300HOU_0152	phnE1	-1.19268	0.437488	phosphonate ABC transporter, permease
Cell wall biosynthesis	GraRS	phnE1 phnE2 phnC phnD	SACOL0126	USA300HOU_0153	phnE2	-0.456777	0.728612	phosphonate ABC transporter, permease
Cell wall biosynthesis	GraRS	phnE1 phnE2 phnC phnD	SACOL0127	USA300HOU_0154	phnC	-1.04835	0.483522	phosphonate ABC transporter, ATP-binding protein
Cell wall biosynthesis	GraRS	phnE1 phnE2 phnC phnD	SACOL0128	USA300HOU_0155	phnD	-0.755946	0.592158	phosphonate ABC transporter, phosphonate-binding protein
Cell wall biosynthesis	GraRS	radA pilT	SACOL0572	USA300HOU_0519	radA	1.63594	3.1079	DNA repair protein RadA
Cell wall biosynthesis	GraRS	radA pilT	SACOL0573	USA300HOU_0520	pilT	0.806298	1.74872	Integral membrane protein (PIN domain superfamily)
Cell wall biosynthesis	GraRS	rot	SACOL1812	USA300HOU_1753	rot	1.22079	2.33074	repressor of toxins Rot
Cell wall biosynthesis	GraRS	rseP proS	SACOL1281	USA300HOU_1194	rseP	-0.69319	0.618485	membrane-associated zinc metalloprotease
Cell wall biosynthesis	GraRS	rseP proS	SACOL1282	USA300HOU_1195	proS	-0.561393	0.677648	proline--tRNA ligase
Cell wall biosynthesis	GraRS	SACOL0077	SACOL0077	USA300HOU_0107	USA300HOU_0107	-1.1904	0.438181	hypothetical membrane protein
Cell wall biosynthesis	GraRS	SACOL0152 SACOL0153	SACOL0153	USA300HOU_0180	USA300HOU_0180	2.87331	7.32743	hypothetical membrane protein
Cell wall biosynthesis	GraRS	SACOL0166	SACOL0166	USA300HOU_0194	USA300HOU_0194	-2.72061	0.15171	hypothetical membrane protein
Cell wall biosynthesis	GraRS	SACOL0259	SACOL0259	USA300HOU_0285	USA300HOU_0285	-1.61295	0.32693	hypothetical protein
Cell wall biosynthesis	GraRS	SACOL0264 SACOL0265 SACOL0266 SACOL0267	SACOL0264	USA300HOU_0290	USA300HOU_0290	-2.72889	0.150842	ABC transporter, ATP-binding protein
Cell wall biosynthesis	GraRS	SACOL0264 SACOL0265 SACOL0266 SACOL0267	SACOL0265	USA300HOU_0291	USA300HOU_0291	-2.94158	0.130165	hypothetical protein
Cell wall biosynthesis	GraRS	SACOL0264 SACOL0265 SACOL0266 SACOL0267	SACOL0266	USA300HOU_0292	USA300HOU_0292	-3.84674	0.069505	hypothetical membrane protein
Cell wall biosynthesis	GraRS	SACOL0264 SACOL0265 SACOL0266 SACOL0267	SACOL0267	USA300HOU_0293	USA300HOU_0293	-4.08134	0.0590736	hypothetical protein
Cell wall biosynthesis	GraRS	SACOL0283	SACOL0283	USA300HOU_0309	USA300HOU_0309	-1.4652	0.362185	hypothetical membrane protein
Cell wall biosynthesis	GraRS	SACOL0300	SACOL0300	USA300HOU_0323	USA300HOU_0323	-1.20243	0.434542	hypothetical membrane protein
Cell wall biosynthesis	GraRS	SACOL0352 - SACOL0356 dut	SACOL0357	USA300HOU_1980	dut	1.57772	2.98498	deoxyuridine 5'-triphosphate nucleotidohydrolase
Cell wall biosynthesis	GraRS	SACOL0466 SACOL0467	SACOL0466	USA300HOU_0420	USA300HOU_0420	4.92615	30.4033	hypothetical membrane protein
Cell wall biosynthesis	GraRS	SACOL0466 SACOL0467	SACOL0467	USA300HOU_0421	USA300HOU_0421	4.97772	31.5095	hypothetical protein
Cell wall biosynthesis	GraRS	SACOL0508	SACOL0508	USA300HOU_0466	USA300HOU_0466	1.07624	2.10854	hypothetical protein
Cell wall biosynthesis	GraRS	SACOL0511 SACOL0512	SACOL0511	USA300HOU_0469	USA300HOU_0469	-0.619371	0.650955	hypothetical protein
Cell wall biosynthesis	GraRS	SACOL0511 SACOL0512	SACOL0512	USA300HOU_0470	USA300HOU_0470	-0.756214	0.592048	hypothetical membrane protein
Cell wall biosynthesis	GraRS	SACOL0606 azo1	SACOL0606	USA300HOU_0553	USA300HOU_0553	-2.83783	0.139871	hydrolase
Cell wall biosynthesis	GraRS	SACOL0606 azo1	SACOL0607	USA300HOU_0554	azo1	-1.26648	0.415671	hypothetical protein
Cell wall biosynthesis	GraRS	SACOL0849 SACOL0850	SACOL0849	USA300HOU_0813	USA300HOU_0813	-1.7616	0.294922	hypothetical protein
Cell wall biosynthesis	GraRS	SACOL0849 SACOL0850	SACOL0850	USA300HOU_0814	USA300HOU_0814	-1.64345	0.320089	hypothetical protein
Cell wall biosynthesis	GraRS	SACOL0851	SACOL0851	USA300HOU_0815	USA300HOU_0815	-1.92778	0.262833	hypothetical lipoprotein
Cell wall biosynthesis	GraRS	SACOL1225	SACOL1225	USA300HOU_1151	USA300HOU_1151	-1.79632	0.287907	hypothetical lipoprotein
Cell wall biosynthesis	GraRS	SACOL1333	SACOL1333	USA300HOU_1243	USA300HOU_1243	-2.2369	0.212141	hypothetical protein
Cell wall biosynthesis	GraRS	SACOL1456 crr	SACOL1456	USA300HOU_1358	USA300HOU_1358	1.95362	3.87346	hypothetical protein
Cell wall biosynthesis	GraRS	SACOL1456 crr	SACOL1457	USA300HOU_1359	crr	1.92254	3.79089	PTS family glucose/glucoside (glc) porter component IIA
Cell wall biosynthesis	GraRS	SACOL1902 SACOL1903	SACOL1902	USA300HOU_1838	USA300HOU_1838	0.855638	1.80956	hypothetical protein
Cell wall biosynthesis	GraRS	SACOL1902 SACOL1903	SACOL1903	USA300HOU_1839	USA300HOU_1839	-2.30132	0.202877	hypothetical protein
Cell wall biosynthesis	GraRS	SACOL2127	SACOL2127	USA300HOU_2124	USA300HOU_2124	3.08403	8.47981	hypothetical membrane protein
Cell wall biosynthesis	GraRS	SACOL2196	SACOL2196	USA300HOU_2199	USA300HOU_2199	2.31249	4.96739	possible HAD superfamily hydrolase
Cell wall biosynthesis	GraRS	SACOL2343 SACOL2344	SACOL2343	USA300HOU_2329	USA300HOU_2329	1.72018	3.29478	hypothetical protein
Cell wall biosynthesis	GraRS	SACOL2343 SACOL2344	SACOL2344	USA300HOU_2330	USA300HOU_2330	1.72236	3.29975	hypothetical protein
Cell wall biosynthesis	GraRS	SACOL2406 dsbA SACOL2408	SACOL2406	USA300HOU_2389	USA300HOU_2389	-1.13074	0.456682	hypothetical protein
Cell wall biosynthesis	GraRS	SACOL2406 dsbA SACOL2408	SACOL2407	USA300HOU_2390	dsbA	-1.9444	0.259823	possible lipoprotein
Cell wall biosynthesis	GraRS	SACOL2406 dsbA SACOL2408	SACOL2408	USA300HOU_2391	USA300HOU_2391	-2.12403	0.229406	possible lipoprotein
Cell wall biosynthesis	GraRS	SACOL2477 fmrO dapF	SACOL2477	USA300HOU_2459	USA300HOU_2459	6.99985	127.986	hypothetical protein
Cell wall biosynthesis	GraRS	SACOL2477 fmrO dapF	SACOL2478	USA300HOU_2460	fmrO	7.86393	232.958	rRNA methyltransferase FmrO
Cell wall biosynthesis	GraRS	SACOL2477 fmrO dapF	SACOL2479	USA300HOU_2461	dapF	8.29736	314.596	hypothetical protein
Cell wall biosynthesis	GraRS	SACOL2522	SACOL2522	USA300HOU_2500	USA300HOU_2500	1.47973	2.78897	alkaline phosphatase
Cell wall biosynthesis	GraRS	SACOL2582	SACOL2582	USA300HOU_2562	USA300HOU_2562	-3.05868	0.120018	possible acetyltransferase
Cell wall biosynthesis	GraRS	SACOL2706	SACOL2706	USA300HOU_2684	USA300HOU_2684	1.85046	3.60614	hypothetical protein
Cell wall biosynthesis	GraRS	SCIN_2	SACOL0208	USA300HOU_0237	SCIN_2	-1.85865	0.275734	hypothetical protein
Cell wall biosynthesis	GraRS	sdrE	SACOL0610	USA300HOU_0557	sdrE	-2.40975	0.188189	sdrE protein
Cell wall biosynthesis	GraRS	secA	SACOL0816	USA300HOU_0780	secA	1.43342	2.70087	Sec Type I general secretory pathway preprotein translocase subunit SecA
Cell wall biosynthesis	GraRS	sle1	SACOL0507	USA300HOU_0465	sle1	-2.41741	0.187192	possible LysM family autolysin
Cell wall biosynthesis	GraRS	ssaA	SACOL0270	USA300HOU_0296	ssaA	-2.71408	0.152398	secretory antigen precursor SsaA
Cell wall biosynthesis	GraRS	sucC sucD	SACOL1262	USA300HOU_1176	sucC	3.54867	11.7019	succinate--CoA ligase (ADP-forming) beta subunit
Cell wall biosynthesis	GraRS	sucC sucD	SACOL1263	USA300HOU_1177	sucD	3.69777	12.9759	succinate--CoA ligase (ADP-forming) alpha subunit
Cell wall biosynthesis	GraRS	traP	SACOL1891	USA300HOU_1827	traP	2.0905	4.25895	RNAIII-activating protein TRAP
Cell wall biosynthesis	GraRS	trxA_6 SACOL2551	SACOL2550	USA300HOU_2526	trxA_6	4.65231	25.1469	possible thioredoxin
Cell wall biosynthesis	GraRS	trxA_6 SACOL2551	SACOL2551	USA300HOU_2527	USA300HOU_2527	4.70264	26.0397	possible thioesterase
Cell wall biosynthesis	GraRS	ureABCEFGD	SACOL2280	USA300HOU_2269	ureA	1.78807	3.45353	urease gamma subunit
Cell wall biosynthesis	GraRS	ureABCEFGD	SACOL2281	USA300HOU_2270	ureB	1.67877	3.20155	urease beta subunit
Cell wall biosynthesis	GraRS	ureABCEFGD	SACOL2282	USA300HOU_2271	ureC	0.772792	1.70857	urease alpha subunit
Cell wall biosynthesis	GraRS	ureABCEFGD	SACOL2283	USA300HOU_2272	ureE	1.28269	2.43293	urease accessory protein UreE
Cell wall biosynthesis	GraRS	ureABCEFGD	SACOL2284	USA300HOU_2273	ureF	1.3555	2.55886	urease accessory protein UreF
Cell wall biosynthesis	GraRS	ureABCEFGD	SACOL2285	USA300HOU_2274	ureG	1.29157	2.44794	urease accessory protein UreG
Cell wall biosynthesis	GraRS	ureABCEFGD	SACOL2286	USA300HOU_2275	ureD	1.36312	2.5724	urease accessory protein UreD
Cell wall biosynthesis	GraRS	walRKHI	SACOL0019	USA300HOU_0018	walR	1.14751	2.21532	response regulator VicR
Cell wall biosynthesis	GraRS	walRKHI	SACOL0020	USA300HOU_0019	walK	1.19255	2.28556	sensor histidine kinase VicK
Cell wall biosynthesis	GraRS	walRKHI	SACOL0021	USA300HOU_0020	walH	1.08517	2.12163	hypothetical protein YycH
Cell wall biosynthesis	GraRS	walRKHI	SACOL0022	USA300HOU_0021	walI	0.921676	1.89431	hypothetical protein YycI
Cell wall biosynthesis	GraRS	xerC hslV hslU codY	SACOL1269	USA300HOU_1183	xerC	0.692892	1.61652	tyrosine recombinase XerC
Cell wall biosynthesis	GraRS	xerC hslV hslU codY	SACOL1270	USA300HOU_1184	hslV	0.806275	1.74869	T01 family HslV component of HsIUV peptidase
Cell wall biosynthesis	GraRS	xerC hslV hslU codY	SACOL1271	USA300HOU_1185	hslU	1.10224	2.14688	T01 family HslU component of HsIUV peptidase
Cell wall biosynthesis	GraRS	xerC hslV hslU codY	SACOL1272	USA300HOU_1186	codY	1.5001	2.82863	CodY family transcriptional regulator
Cell wall biosynthesis	GraRS	xpaC telA	SACOL1440	USA300HOU_1338	xpaC	1.73428	3.32713	5-bromo-4-chloroindolyl phosphate hydrolase
Cell wall biosynthesis	GraRS	xpaC telA	SACOL1441	USA300HOU_1339	telA	1.96814	3.91264	toxic anion resistance protein TelA
Cell wall biosynthesis	GraRS	yhfP	SACOL2367	USA300HOU_2353	yhfP	1.46481	2.76028	zinc-binding alcohol dehydrogenase
Cell wall biosynthesis	GraRS	yitW	SACOL0977	USA300HOU_0931	yitW	2.61138	6.11089	hypothetical protein
Cell wall biosynthesis	GraRS	yjbM hbo	SACOL1006	USA300HOU_0959	yjbM	0.766196	1.70078	hypothetical protein
Cell wall biosynthesis	GraRS	yjbM hbo	SACOL1007	USA300HOU_0960	hbo	0.188432	1.13952	globin family protein
Cell wall biosynthesis	GraRS	ywqN	SACOL0656	USA300HOU_0607	ywqN	2.75747	6.76209	putative flavodoxin
Cell wall biosynthesis	GraRS	zwf	SACOL1549	USA300HOU_1507	zwf	1.74457	3.35094	glucose-6-phosphate 1-dehydrogenase
DNA damage	LexA	dinB2	SACOL1400	USA300HOU_1299	dinB2	4.29229	19.5934	ImpB/MucB/SamB family DNA-damage repair protein
DNA damage	LexA	queF SACOL0790	SACOL0789	USA300HOU_0752	queF	-2.00469	0.249189	7-cyano-7-deazaguanine reductase
DNA damage	LexA	queF SACOL0790	SACOL0790	USA300HOU_0753	USA300HOU_0753	-2.54549	0.171289	integral membrane domain-containing protein
DNA damage	LexA	recA	SACOL1304	USA300HOU_1217	recA	2.12177	4.35226	recombinase A
DNA damage	LexA	uvrB uvrA	SACOL0823	USA300HOU_0786	uvrB	1.74263	3.34645	excinuclease ABC subunit B
DNA damage	LexA	uvrB uvrA	SACOL0824	USA300HOU_0787	uvrA	2.15322	4.44819	excinuclease ABC subunit A
Energy metabolism	CggR	gapR gap pgk tpiA pgm eno	SACOL0837	USA300HOU_0801	gapR	-0.996619	0.501173	DeoR family transcriptional regulator
Energy metabolism	CggR	gapR gap pgk tpiA pgm eno	SACOL0838	USA300HOU_0802	gap	0.327629	1.25495	glyceraldehyde-3-phosphate dehydrogenase (phosphorylating)
Energy metabolism	CggR	gapR gap pgk tpiA pgm eno	SACOL0839	USA300HOU_0803	pgk	1.12949	2.18781	phosphoglycerate kinase
Energy metabolism	CggR	gapR gap pgk tpiA pgm eno	SACOL0840	USA300HOU_0804	tpiA	1.12008	2.17359	triose-phosphate isomerase
Energy metabolism	CggR	gapR gap pgk tpiA pgm eno	SACOL0841	USA300HOU_0805	pgm	1.05667	2.08013	bisphosphoglycerate mutase
Energy metabolism	CggR	gapR gap pgk tpiA pgm eno	SACOL0842	USA300HOU_0806	eno	1.49203	2.81284	phosphopyruvate hydratase
Energy metabolism	PDH	pdhA pdhB pdhC pdhD	SACOL1102	USA300HOU_1036	pdhA	0.990156	1.9864	pyruvate dehydrogenase (acetyl-transferring) alpha subunit
Energy metabolism	PDH	pdhA pdhB pdhC pdhD	SACOL1103	USA300HOU_1037	pdhB	1.06989	2.09928	pyruvate dehydrogenase (acetyl-transferring) beta subunit
Energy metabolism	PDH	pdhA pdhB pdhC pdhD	SACOL1104	USA300HOU_1038	pdhC	1.11351	2.16372	dihydrolipoyllysine-residue acetyltransferase
Energy metabolism	PDH	pdhA pdhB pdhC pdhD	SACOL1105	USA300HOU_1039	pdhD	1.24269	2.3664	dihydrolipoyl dehydrogenase
Fatty acid biosynthesis	FapR	fabHF	SACOL0987	USA300HOU_0941	fabH	-1.97969	0.253544	3-oxoacyl-[acyl-carrier-protein] synthase
Fatty acid biosynthesis	FapR	fabHF	SACOL0988	USA300HOU_0942	fab	-0.396357	0.759775	3-oxoacyl-[acyl-carrier-protein] synthase
Fatty acid biosynthesis	FapR	fapR plsX fabDG	SACOL1242	USA300HOU_1164	fapR	-0.638561	0.642353	hypothetical protein
Fatty acid biosynthesis	FapR	fapR plsX fabDG	SACOL1243	USA300HOU_1165	plsX	-0.528564	0.693244	fatty acid/phospholipid synthesis protein
Fatty acid biosynthesis	FapR	fapR plsX fabDG	SACOL1244	USA300HOU_1166	fabD	-0.383986	0.766318	[acyl-carrier-protein] S-malonyltransferase
Fatty acid biosynthesis	FapR	fapR plsX fabDG	SACOL1245	USA300HOU_1167	fabG	-0.179725	0.882871	3-oxoacyl-[acyl-carrier-protein] reductase
LMW thiols	BSH	brxC	SACOL0804	USA300HOU_0768	brxC	-2.00706	0.24878	bacillredoxin YtxJ
LMW thiols	BSH	bshC	SACOL1190	USA300HOU_1117	bshC	1.98906	3.96977	bacillithiol biosynthesis cysteine-adding enzyme BshC
LMW thiols	BSH	dinG birA papS bshA	SACOL1495	USA300HOU_1393	dinG	0.479069	1.39384	DNA-directed DNA polymerase III epsilon subunit
LMW thiols	BSH	dinG birA papS bshA	SACOL1496	USA300HOU_1394	birA	0.545689	1.45972	biotin--[acetyl-CoA-carboxylase] ligase/biotin operon transcriptional regulator
LMW thiols	BSH	dinG birA papS bshA	SACOL1497	USA300HOU_1395	papS	0.967054	1.95485	polynucleotide adenylyltransferase
LMW thiols	BSH	dinG birA papS bshA	SACOL1498	USA300HOU_1396	bshA	0.916774	1.88789	glycosyltransferase
LMW thiols	BSH	SACOL0613 bshB folE2	SACOL0614	USA300HOU_0561	bshB	1.02965	2.04153	bacillithiol biosynthesis deacetylase BshB2
LMW thiols	BSH	SACOL1557 brxB	SACOL1557	USA300HOU_1515	USA300HOU_1515	1.03119	2.04371	hypothetical protein
LMW thiols	BSH	SACOL1557 brxB	SACOL1558	USA300HOU_1516	brxB	1.10149	2.14577	bacillredoxin BrxB
LMW thiols	BSH	ypdA	SACOL1520	USA300HOU_1417	ypdA	1.55116	2.93052	putative bacillithiol system oxidoreductase, YpdA family
LMW thiols	CymR	caiA	SACOL2278	USA300HOU_2267	caiA	4.32589	20.055	acyl-CoA dehydrogenase
LMW thiols	CymR	cysJ-cysG	SACOL2638	USA300HOU_2617	cysG	1.27574	2.42123	possible sirohydrochlorin ferrochelatase
LMW thiols	CymR	cysJ-cysG	SACOL2639	USA300HOU_2618	cysJ	0.892941	1.85696	sulfite reductase (NADPH) alpha subunit
LMW thiols	CymR	cysK	SACOL0557	USA300HOU_0507	cysK	2.80255	6.97671	cysteine synthase
LMW thiols	CymR	metN1-SACOL0505-SACOL0506	SACOL0506	USA300HOU_0464	USA300HOU_0464	2.90162	7.47265	ABC transporter, binding protein
LMW thiols	CymR	oppF_2	SACOL0184	USA300HOU_0212	oppF_2	2.41607	5.33714	oligopeptide ABC transporter, ATP-binding protein
LMW thiols	CymR	SACOL2033 yedE	SACOL2034	USA300HOU_2042	yedE	2.7502	6.72808	hypothetical membrane protein
LMW thiols	CymR	srpF	SACOL0157	USA300HOU_0184	srpF	3.6178	12.2763	hypothetical protein
LMW thiols	CymR	tcyABC	SACOL2410	USA300HOU_2393	tcyC	2.48339	5.59211	ABC transporter, ATP-binding protein
LMW thiols	CymR	tcyABC	SACOL2411	USA300HOU_2394	tcyB	2.33596	5.04887	ABC transporter, membrane protein
LMW thiols	CymR	tcyABC	SACOL2412	USA300HOU_2395	tcyA	2.09622	4.27587	amino acid ABC transporter, binding protein
LMW thiols	CymR	tcyP	SACOL0454	USA300HOU_0406	tcyP	3.48275	11.1792	DAACS family dicarboxylate/amino acid:sodium (Na+) or proton (H+) symporter
Nucleotide biosynthesis	NrdR	nrdDG	SACOL2634	USA300HOU_2613	nrdG	-0.557009	0.67971	anaerobic ribonucleotide reductase small subunit
Nucleotide biosynthesis	NrdR	nrdDG	SACOL2635	USA300HOU_2614	nrdD	-1.15948	0.447674	anaerobic ribonucleotide reductase large subunit
Nucleotide biosynthesis	PurR	folD	SACOL1072	USA300HOU_1008	folD	2.05495	4.1553	methylene-THF dehydrogenase (NADP(+))/methenyltetrahydrofolate cyclohydrolase
Nucleotide biosynthesis	PurR	purA	SACOL0018	USA300HOU_0017	purA	-4.06949	0.0595609	adenylosuccinate synthase
Nucleotide biosynthesis	PurR	purB	SACOL1969	USA300HOU_1909	purB	-2.60294	0.164603	adenylosuccinate lyase
Nucleotide biosynthesis	PurR	purEKCSQLFMNHD	SACOL1073	USA300HOU_1009	purE	-4.0247	0.0614391	5-(carboxyamino)imidazole ribonucleotide mutase
Nucleotide biosynthesis	PurR	purEKCSQLFMNHD	SACOL1074	USA300HOU_1010	purK	-4.21883	0.0537037	5-(carboxyamino)imidazole ribonucleotide synthase
Nucleotide biosynthesis	PurR	purEKCSQLFMNHD	SACOL1075	USA300HOU_1011	purC	-4.21616	0.0538032	phosphoribosylaminoimidazolesuccinocarboxamide synthase
Nucleotide biosynthesis	PurR	purEKCSQLFMNHD	SACOL1076	USA300HOU_1012	purS	-4.25448	0.0523932	phosphoribosylformylglycinamidine synthase
Nucleotide biosynthesis	PurR	purEKCSQLFMNHD	SACOL1077	USA300HOU_1013	purQ	-4.06136	0.0598974	phosphoribosylformylglycinamidine synthase subunit I
Nucleotide biosynthesis	PurR	purEKCSQLFMNHD	SACOL1078	USA300HOU_1014	purL	-4.02306	0.0615088	phosphoribosylformylglycinamidine synthase subunit II
Nucleotide biosynthesis	PurR	purEKCSQLFMNHD	SACOL1079	USA300HOU_1015	purF	-3.9514	0.0646412	amidophosphoribosyltransferase
Nucleotide biosynthesis	PurR	purEKCSQLFMNHD	SACOL1080	USA300HOU_1016	purM	-3.93178	0.0655263	phosphoribosylformylglycinamidine cyclo-ligase
Nucleotide biosynthesis	PurR	purEKCSQLFMNHD	SACOL1082	USA300HOU_1017	purH	-3.73996	0.0748447	phosphoribosylaminoimidazolecarboxamide formyltransferase/IMP cyclohydrolase
Nucleotide biosynthesis	PurR	purEKCSQLFMNHD	SACOL1083	USA300HOU_1018	purD	-3.3733	0.096502	phosphoribosylamine--glycine ligase
Nucleotide biosynthesis	PyrR	uraA pyrB pyrC carA carB pyrF pyrE SACOL1218	SACOL1211	USA300HOU_1137	uraA	-5.24059	0.0264499	NCS family uracil:cation symporter
Nucleotide biosynthesis	PyrR	uraA pyrB pyrC carA carB pyrF pyrE SACOL1218	SACOL1212	USA300HOU_1138	pyrB	-4.53422	0.0431581	aspartate carbamoyltransferase
Nucleotide biosynthesis	PyrR	uraA pyrB pyrC carA carB pyrF pyrE SACOL1218	SACOL1213	USA300HOU_1139	pyrC	-4.53676	0.0430824	dihydroorotase
Nucleotide biosynthesis	PyrR	uraA pyrB pyrC carA carB pyrF pyrE SACOL1218	SACOL1214	USA300HOU_1140	carA	-4.27529	0.0516429	carbamoyl-phosphate synthase (glutamine-hydrolyzing), small subunit
Nucleotide biosynthesis	PyrR	uraA pyrB pyrC carA carB pyrF pyrE SACOL1218	SACOL1215	USA300HOU_1141	carB	-4.25133	0.0525075	carbamoyl-phosphate synthase (glutamine-hydrolyzing), large subunit
Nucleotide biosynthesis	PyrR	uraA pyrB pyrC carA carB pyrF pyrE SACOL1218	SACOL1216	USA300HOU_1142	pyrF	-4.28367	0.0513436	orotidine-5'-phosphate decarboxylase
Nucleotide biosynthesis	PyrR	uraA pyrB pyrC carA carB pyrF pyrE SACOL1218	SACOL1217	USA300HOU_1143	pyrE	-3.95868	0.0643157	orotate phosphoribosyltransferase
Nucleotide biosynthesis	PyrR	uraA pyrB pyrC carA carB pyrF pyrE SACOL1218	SACOL1218	USA300HOU_1144	USA300HOU_1144	-3.19233	0.109399	hypothetical protein
Protein folding	CtsR	clpB	SACOL0979	USA300HOU_0933	clpB	6.68926	103.197	S14 family endopeptidase ClpB
Protein folding	CtsR	clpP	SACOL0833	USA300HOU_0797	clpP	5.58039	47.848	S14 family endopeptidase ClpP
Protein folding	CtsR	ctsR mcsA mcsB clpC	SACOL0567	USA300HOU_0515	ctsR	7.00443	128.393	CtsR family transcriptional regulator
Protein folding	CtsR	ctsR mcsA mcsB clpC	SACOL0568	USA300HOU_0516	mcsA	7.2389	151.052	hypothetical protein
Protein folding	CtsR	ctsR mcsA mcsB clpC	SACOL0569	USA300HOU_0517	mcsB	7.15964	142.977	ATP:guanido phosphotransferase
Protein folding	CtsR	ctsR mcsA mcsB clpC	SACOL0570	USA300HOU_0518	clpC	6.89763	119.232	AAA family ATP-binding protein
Protein folding	HrcA	groEL-groES	SACOL2016	USA300HOU_2024	groEL	4.79968	27.8514	chaperone GroEL
Protein folding	HrcA	groEL-groES	SACOL2017	USA300HOU_2025	groES	4.66259	25.3267	chaperone GroES
Protein folding	HrcA	hrcA-grpE-dnaKJ	SACOL1636	USA300HOU_1580	dnaJ	3.44733	10.9081	chaperone DnaJ
Protein folding	HrcA	hrcA-grpE-dnaKJ	SACOL1637	USA300HOU_1581	dnaK	4.94423	30.7866	chaperone DnaK
Protein folding	HrcA	hrcA-grpE-dnaKJ	SACOL1638	USA300HOU_1582	grpE	4.52254	22.9837	chaperone GrpE
Protein folding	HrcA	hrcA-grpE-dnaKJ	SACOL1639	USA300HOU_1583	hrcA	4.50606	22.7226	heat shock transcriptional repressor HrcA
Redox regulons	CsoR	copA2Z2	-	USA300HOU_0084	copA2	5.92642	60.8177	copper-translocating P-type ATPase CopA2
Redox regulons	CsoR	copA2Z2	-	USA300HOU_0085	copZ2	6.01341	64.5975	putative copper ion binding lipoprotein CopZ2
Redox regulons	CsoR	copAZ	SACOL2572	USA300HOU_2552	copA	5.59779	48.4285	copper-translocating P-type ATPase CopA
Redox regulons	CsoR	copAZ	SACOL2573	USA300HOU_2553	copZ	5.82038	56.5077	copper ion binding protein CopZ
Redox regulons	CstR	cstAB sqr	SACOL0063	USA300HOU_0092	cstA	4.95492	31.0156	rhodanese domain-containing protein
Redox regulons	CstR	cstAB sqr	SACOL0064	USA300HOU_0093	cstB	5.06372	33.4449	hydroxyacylglutathione hydrolase
Redox regulons	CstR	cstR tauE	SACOL0061	USA300HOU_0090	tauE	1.15793	2.23137	hypothetical membrane protein
Redox regulons	CstR	cstR tauE	SACOL0062	USA300HOU_0091	cstR	1.67228	3.18719	repressor of hydrogen sulfide detoxification cstAB-sqr operon
Redox regulons	CzrA	czrAB	SACOL2137	USA300HOU_2134	czrA	-0.0632618	0.957098	transcriptional regulator CzrA
Redox regulons	CzrA	czrAB	SACOL2138	USA300HOU_2135	czrB	0.682854	1.60531	CDF family cation diffusion facilitator CzrB
Redox regulons	Fur	citB	SACOL1385	USA300HOU_1283	citB	1.18326	2.27089	aconitate hydratase
Redox regulons	Fur	efeOBU	SACOL0414	USA300HOU_0364	efeO	2.49123	5.62256	iron (Fe2+)-binding lipoprotein
Redox regulons	Fur	efeOBU	SACOL0415	USA300HOU_0365	efeB	1.74254	3.34624	iron (Fe2+)-dependent Dyp family peroxidase
Redox regulons	Fur	efeOBU	SACOL0416	USA300HOU_0366	efeU	0.797869	1.73853	OFeT family oxidase-dependent iron (Fe2+) transporter
Redox regulons	Fur	fbiB	SACOL0874	USA300HOU_0837	fbiB	1.8511	3.60775	possible nitroreductase
Redox regulons	Fur	feoAB	SACOL2564	USA300HOU_2544	feoB	1.94791	3.85816	FeoB family ferrous iron (Fe2+) uptake protein
Redox regulons	Fur	feoAB	SACOL2565	USA300HOU_2545	feoA	3.46151	11.0158	hypothetical protein
Redox regulons	Fur	fhuABG	SACOL0704	USA300HOU_0668	fhuA	2.67917	6.40487	iron (Fe3+) ABC transporter, ATP-binding protein
Redox regulons	Fur	fhuABG	SACOL0705	USA300HOU_0669	fhuB	2.14464	4.42182	iron (Fe3+) ABC transporter, membrane protein
Redox regulons	Fur	fhuABG	SACOL0706	USA300HOU_0670	fhuG	1.63809	3.11253	iron (Fe3+) ABC transporter, membrane protein
Redox regulons	Fur	ftnA	SACOL1952	USA300HOU_1891	ftn	3.72599	13.2323	ferritin
Redox regulons	Fur	htsABC	SACOL2165	USA300HOU_2167	htsC	1.45465	2.74089	heme ABC transporter, permease HtsC
Redox regulons	Fur	htsABC	SACOL2166	USA300HOU_2168	htsB	1.68513	3.2157	heme ABC transporter, permease HtsB
Redox regulons	Fur	htsABC	SACOL2167	USA300HOU_2169	htsA	1.97598	3.93395	heme ABC transporter, heme-binding protein HtsA
Redox regulons	Fur	isdABCDEFG	SACOL1140	USA300HOU_1064	isdA	0.516184	1.43017	iron (Fe2+)-regulated surface determinant protein IsdA
Redox regulons	Fur	isdABCDEFG	SACOL1141	USA300HOU_1065	isdC	2.85615	7.2408	iron (Fe2+)-regulated surface determinant protein IsdC
Redox regulons	Fur	isdABCDEFG	SACOL1142	USA300HOU_1066	isdD	2.46036	5.50355	hemoglobin iron ABC transporter, membrane component IsdD
Redox regulons	Fur	isdABCDEFG	SACOL1143	USA300HOU_1067	isdE	2.28364	4.86907	hemoglobin iron ABC transporter, lipoprotein IsdE
Redox regulons	Fur	isdABCDEFG	SACOL1144	USA300HOU_1068	isdF	1.03398	2.04767	hemoglobin iron ABC transporter, permease IsdF
Redox regulons	Fur	isdABCDEFG	SACOL1146	USA300HOU_1069	isdG	1.14593	2.21289	heme-degrading monooxygenase IsdG
Redox regulons	Fur	isdH	SACOL1781	USA300HOU_1720	isdH	-1.74385	0.298572	cell wall surface anchored protein
Redox regulons	Fur	iucB	SACOL2171	USA300HOU_2173	iucB	0.986442	1.98129	possible Iuc family aerobactin synthesis protein
Redox regulons	Fur	sbnABCDEFGHI	SACOL0100	USA300HOU_0127	sbnA	5.53041	46.2189	possible pyridoxal-phosphate dependent enzyme
Redox regulons	Fur	sbnABCDEFGHI	SACOL0101	USA300HOU_0128	sbnB	5.85993	58.0785	possible ornithine cyclodeaminase
Redox regulons	Fur	sbnABCDEFGHI	SACOL0102	USA300HOU_0129	sbnC	5.08997	34.0592	IucA/IucC family siderophore biosynthesis protein
Redox regulons	Fur	sbnABCDEFGHI	SACOL0103	USA300HOU_0130	sbnD	4.76897	27.2649	MFS family major facilitator transporter
Redox regulons	Fur	sbnABCDEFGHI	SACOL0104	USA300HOU_0131	sbnE	4.12158	17.4068	IucA/IucC family siderophore biosynthesis protein
Redox regulons	Fur	sbnABCDEFGHI	SACOL0105	USA300HOU_0132	sbnF	3.62873	12.3697	IucA/IucC family siderophore biosynthesis protein
Redox regulons	Fur	sbnABCDEFGHI	SACOL0106	USA300HOU_0133	sbnG	2.9137	7.53546	HpcH/HpaI family aldolase
Redox regulons	Fur	sbnABCDEFGHI	SACOL0107	USA300HOU_0134	sbnH	2.54522	5.83698	diaminopimelate decarboxylase
Redox regulons	Fur	sbnABCDEFGHI	SACOL0108	USA300HOU_0135	sbnl	2.25823	4.78406	hypothetical protein
Redox regulons	Fur	sirABC	SACOL0097	USA300HOU_0124	sirC	1.43838	2.71017	Siderophore staphylobactin ABC transporter, permease protein SirC
Redox regulons	Fur	sirABC	SACOL0098	USA300HOU_0125	sirB	0.457673	1.37332	Siderophore staphylobactin ABC transporter, permease protein SirB
Redox regulons	Fur	sirABC	SACOL0099	USA300HOU_0126	sirA	0.082088	1.05855	Siderophore staphylobactin ABC transporter, siderophore-binding protein SirA
Redox regulons	Fur	sstABCD	SACOL0796	USA300HOU_0759	sstA	2.21017	4.6273	siderophore-Fe(III) ABC transporter permease
Redox regulons	Fur	sstABCD	SACOL0797	USA300HOU_0760	sstB	2.19774	4.58761	siderophore-Fe(III) ABC transporter permease
Redox regulons	Fur	sstABCD	SACOL0798	USA300HOU_0761	sstC	2.02082	4.05815	siderophore-Fe(III) ABC transporter, ATP-binding protein
Redox regulons	Fur	sstABCD	SACOL0799	USA300HOU_0762	sstD	3.06324	8.35848	siderophore-Fe(III) ABC transporter,lipoprotein
Redox regulons	Fur	tatAC	SACOL0417	USA300HOU_0367	tatC	-0.645586	0.639233	Tat family twin arginine targeting transporter TatC
Redox regulons	Fur	tatAC	SACOL0418	USA300HOU_0368	tatA	-0.470828	0.721551	Tat family twin arginine targeting transporter TatA
Redox regulons	HypR	hypR merA	SACOL0640	USA300HOU_0587	merA	8.32418	320.5	pyridine nucleotide-disulfide reductase
Redox regulons	HypR	hypR merA	SACOL0641	USA300HOU_0588	hypR	8.54125	372.539	Rrf2-family repressor of the hypR-merA operon
Redox regulons	MhqR	mhqR mhqD mhqE	SACOL2529	USA300HOU_2508	mhqD	6.60898	97.6117	phospholipase/carboxylesterase
Redox regulons	MhqR	mhqR mhqD mhqE	SACOL2530	USA300HOU_2509	mhqE	7.10047	137.232	hypothetical protein
Redox regulons	MhqR	mhqR mhqD mhqE	SACOL2531	USA300HOU_2510	mhqR	6.10477	68.8208	MarR family transcriptional regulator
Redox regulons	NsrR	SACOL0219 hmp	SACOL0219	USA300HOU_0248	USA300HOU_0248	3.19377	9.15001	hypothetical protein
Redox regulons	NsrR	SACOL0219 hmp	SACOL0220	USA300HOU_0249	hmp	3.00244	8.01356	flavohemoprotein
Redox regulons	PerR	ahpCF	SACOL0451	USA300HOU_0403	ahpF	6.40676	84.8449	peroxiredoxin subunit F
Redox regulons	PerR	ahpCF	SACOL0452	USA300HOU_0404	ahpC	6.82183	113.13	peroxiredoxin subunit C
Redox regulons	PerR	bcp SACOL1920	SACOL1920	USA300HOU_1857	USA300HOU_1857	3.28565	9.75171	D-3-phosphoglycerate dehydrogenase
Redox regulons	PerR	bcp SACOL1920	SACOL1921	USA300HOU_1858	bcp	3.46794	11.0651	possible peroxiredoxin
Redox regulons	PerR	dps	SACOL2131	USA300HOU_2128	dps	7.33127	161.04	Dps family stress protein
Redox regulons	PerR	katA	SACOL1368	USA300HOU_1277	katA	4.91698	30.2105	catalase
Redox regulons	PerR	perR	SACOL1919	USA300HOU_1856	perR	1.40661	2.65114	peroxide regulon repressor PerR
Redox regulons	PerR	sufCDSUB	SACOL0914	USA300HOU_0870	sufC	0.619855	1.53672	FeS assembly ATPase SufC
Redox regulons	PerR	sufCDSUB	SACOL0915	USA300HOU_0871	sufD	1.04335	2.06101	FeS assembly protein SufD
Redox regulons	PerR	sufCDSUB	SACOL0916	USA300HOU_0873	sufS	1.28421	2.43548	SufS subfamily cysteine desulfurase
Redox regulons	PerR	sufCDSUB	SACOL0917	USA300HOU_0874	sufU	1.35107	2.55101	NifU family SUF system FeS assembly protein
Redox regulons	PerR	sufCDSUB	SACOL0918	USA300HOU_0875	sufB	1.56341	2.95552	FeS assembly protein SufB
Redox regulons	PerR	tpx	SACOL1762	USA300HOU_1700	tpx	3.41578	10.6722	possible peroxiredoxin
Redox regulons	PerR	trxB	SACOL0829	USA300HOU_0792	trxB	3.23936	9.44374	thioredoxin-disulfide reductase
Redox regulons	QsrR	catE SACOL0409 azoR1	SACOL0408	USA300HOU_0358	catE	5.52663	46.0979	possible lactoylglutathione lyase
Redox regulons	QsrR	catE SACOL0409 azoR1	SACOL0409	USA300HOU_0359	USA300HOU_0359	5.71062	52.3683	possible alkanal monooxygenase (FMN-linked)
Redox regulons	QsrR	catE SACOL0409 azoR1	SACOL0410	USA300HOU_0360	azoR1	5.88225	58.9838	possible FMN reductase
Redox regulons	QsrR	catE2	SACOL2533	USA300HOU_2511	catE2	6.71115	104.775	possible dioxygenase
Redox regulons	QsrR	frp	SACOL2534	USA300HOU_2512	frp	5.00707	32.1572	FMN reductase
Redox regulons	QsrR	yodC	SACOL2020	USA300HOU_2028	yodC	3.85688	14.4889	possible nitroreductase
Redox regulons	Rex	SACOL2491	SACOL2491	USA300HOU_2471	USA300HOU_2471	-1.8328	0.28072	hypothetical protein
Redox regulons	TetR	SACOL2588 SACOL2589	SACOL2588	USA300HOU_2567	USA300HOU_2567	10.1253	1116.94	hypothetical protein
Redox regulons	TetR	SACOL2588 SACOL2589	SACOL2589	USA300HOU_2568	USA300HOU_2568	9.9329	977.467	hypothetical protein
Redox regulons	Zur	mnmC	SACOL0948	USA300HOU_0905	mnmC	6.27082	77.2155	hypothetical protein
Redox regulons	Zur	SACOL2600 feoB_3 cobW_3	SACOL2598	USA300HOU_2576	cobW_3	0.764127	1.69834	cobalamin (vitamin B12) biosynthesis protein
Redox regulons	Zur	SACOL2600 feoB_3 cobW_3	SACOL2599	USA300HOU_2577	feoB_3	1.2457	2.37133	FeoB family ferrous iron (Fe2+) uptake protein
Redox regulons	Zur	SACOL2600 feoB_3 cobW_3	SACOL2600	USA300HOU_2578	USA300HOU_2578	2.32423	5.00798	hypothetical protein
Redox regulons	Zur	yciC	SACOL0491	USA300HOU_0452	yciC	4.20309	18.4186	cobalamin (vitamin B12) biosynthesis protein
Redox regulons	Zur	zinT	SACOL2403	USA300HOU_2386	zinT	2.01864	4.05202	ABC transporter, binding protein
Redox regulons	Zur	znuCB zur	SACOL1611	USA300HOU_1556	zur	0.928927	1.90386	Zn-uptake transcriptional regulator
Redox regulons	Zur	znuCB zur	SACOL1612	USA300HOU_1557	znuB	0.97441	1.96484	zinc ABC transporter, permease
Redox regulons	Zur	znuCB zur	SACOL1613	USA300HOU_1558	znuC	1.00173	2.00241	zinc ABC transporter, ATP-binding protein
Stress and Starvation	SigB	-	SACOL0835	USA300HOU_0799	USA300HOU_0799	0.667455	1.58827	hypothetical protein
Stress and Starvation	SigB	acrR SACOL2594 - SACOL2597	SACOL2593	USA300HOU_2572	acrR	5.08624	33.9711	TetR family transcriptional regulator
Stress and Starvation	SigB	acrR SACOL2594 - SACOL2597	SACOL2594	USA300HOU_2573	USA300HOU_2573	5.08788	34.0099	dehydrogenase
Stress and Starvation	SigB	acrR SACOL2594 - SACOL2597	SACOL2596	USA300HOU_2574	USA300HOU_2574	4.90178	29.8938	hypothetical protein
Stress and Starvation	SigB	acrR SACOL2594 - SACOL2597	SACOL2597	USA300HOU_2575	USA300HOU_2575	5.16772	35.945	hydrolase
Stress and Starvation	SigB	adh1	SACOL0660	USA300HOU_0610	adh1	-1.2306	0.426139	alcohol dehydrogenase
Stress and Starvation	SigB	asp23 SACOL2174 amaP opuD2	SACOL2173	USA300HOU_2175	asp23	3.59682	12.099	alkaline shock protein 23
Stress and Starvation	SigB	asp23 SACOL2174 amaP opuD2	SACOL2174	USA300HOU_2176	USA300HOU_2176	3.5645	11.831	hypothetical membrane protein
Stress and Starvation	SigB	asp23 SACOL2174 amaP opuD2	SACOL2175	USA300HOU_2177	amaP	3.38734	10.4639	hypothetical protein
Stress and Starvation	SigB	asp23 SACOL2174 amaP opuD2	SACOL2176	USA300HOU_2178	opuD2	1.47802	2.78566	BCCT family betaine/carnitine/choline transporter
Stress and Starvation	SigB	bmrU	SACOL0787	USA300HOU_0749	bmrU	1.36918	2.58324	possible diacylglycerol kinase
Stress and Starvation	SigB	cap5ABCDEFGHIJKLMNOP	SACOL0136	USA300HOU_0163	cap5A	0.115916	1.08366	capsular polysaccharide biosynthesis protein Cap5A
Stress and Starvation	SigB	cap5ABCDEFGHIJKLMNOP	SACOL0137	USA300HOU_0164	cap5B	0.00377374	1.00262	capsular polysaccharide biosynthesis protein Cap5B
Stress and Starvation	SigB	cap5ABCDEFGHIJKLMNOP	SACOL0138	USA300HOU_0165	cap5C	0.489193	1.40366	capsular polysaccharide biosynthesis protein Cap5C
Stress and Starvation	SigB	cap5ABCDEFGHIJKLMNOP	SACOL0140	USA300HOU_0167	cap5E	0.905871	1.87368	capsular polysaccharide biosynthesis protein Cap5E
Stress and Starvation	SigB	cap5ABCDEFGHIJKLMNOP	SACOL0141	USA300HOU_0168	cap5F	1.14749	2.21529	capsular polysaccharide biosynthesis protein Cap5F
Stress and Starvation	SigB	cap5ABCDEFGHIJKLMNOP	SACOL0143	USA300HOU_0170	cap5H	1.13353	2.19395	capsular polysaccharide biosynthesis protein Cap5H
Stress and Starvation	SigB	cap5ABCDEFGHIJKLMNOP	SACOL0144	USA300HOU_0171	cap5I	0.822582	1.76857	capsular polysaccharide biosynthesis protein Cap5I
Stress and Starvation	SigB	cap5ABCDEFGHIJKLMNOP	SACOL0145	USA300HOU_0172	cap5J	0.9922	1.98922	capsular polysaccharide biosynthesis protein Cap5J
Stress and Starvation	SigB	cap5ABCDEFGHIJKLMNOP	SACOL0146	USA300HOU_0173	cap5K	1.13354	2.19396	capsular polysaccharide synthesis protein Cap5K
Stress and Starvation	SigB	cap5ABCDEFGHIJKLMNOP	SACOL0147	USA300HOU_0174	cap5L	1.07428	2.10567	capsular polysaccharide biosynthesis protein Cap5L
Stress and Starvation	SigB	cap5ABCDEFGHIJKLMNOP	SACOL0148	USA300HOU_0175	cap5M	0.812645	1.75643	capsular polysaccharide biosynthesis protein Cap5M
Stress and Starvation	SigB	cap5ABCDEFGHIJKLMNOP	SACOL0149	USA300HOU_0176	cap5N	1.09054	2.12954	capsular polysaccharide biosynthesis protein Cap5N
Stress and Starvation	SigB	cap5ABCDEFGHIJKLMNOP	SACOL0150	USA300HOU_0177	cap5O	0.831106	1.77905	capsular polysaccharide biosynthesis protein Cap5O
Stress and Starvation	SigB	cap5ABCDEFGHIJKLMNOP	SACOL0151	USA300HOU_0178	cap5P	0.250214	1.18938	capsular polysaccharide biosynthesis protein Cap5P
Stress and Starvation	SigB	clpL	SACOL2563	USA300HOU_2542	clpL	4.093	17.0654	S14 family endopeptidase Clp
Stress and Starvation	SigB	crtNMQIO	SACOL2576	USA300HOU_2556	crtN	2.42578	5.37318	squalene synthase
Stress and Starvation	SigB	crtNMQIO	SACOL2577	USA300HOU_2557	crtM	2.36926	5.16677	squalene desaturase
Stress and Starvation	SigB	crtNMQIO	SACOL2578	USA300HOU_2558	crtQ	2.48535	5.59971	glycosyltransferase
Stress and Starvation	SigB	crtNMQIO	SACOL2579	USA300HOU_2559	crtI	1.23852	2.35956	phytoene dehydrogenase
Stress and Starvation	SigB	crtNMQIO	SACOL2580	USA300HOU_2560	crtO	-0.0746109	0.949598	hypothetical membrane protein
Stress and Starvation	SigB	csbB	SACOL0764	USA300HOU_0727	csbB	1.90228	3.73804	possible glycosyltransferase
Stress and Starvation	SigB	csbD	SACOL1680	USA300HOU_1625	csbD	1.49505	2.81873	sigma-B mediated bacterial general stress response protein
Stress and Starvation	SigB	eap	SACOL0985	USA300HOU_0939	eap	1.55465	2.93763	extracellular adherence protein Eap
Stress and Starvation	SigB	epiGEFPDCBA	SACOL1871	USA300HOU_1808	epiG	3.49516	11.2758	lantibiotic epidermin immunity protein F
Stress and Starvation	SigB	epiGEFPDCBA	SACOL1872	USA300HOU_1809	epiE	2.79934	6.9612	epidermin ABC transporter, membrane protein
Stress and Starvation	SigB	epiGEFPDCBA	SACOL1873	USA300HOU_1810	epiF	2.35901	5.1302	epidermin ABC transporter, ATP-binding protein
Stress and Starvation	SigB	epiGEFPDCBA	SACOL1874	USA300HOU_1811	epiP	1.53231	2.89249	S8A family lantibiotic epidermin serine protease
Stress and Starvation	SigB	epiGEFPDCBA	SACOL1875	USA300HOU_1812	epiD	0.0353341	1.02479	lantibiotic epidermin biosynthesis protein EpiD
Stress and Starvation	SigB	epiGEFPDCBA	SACOL1876	USA300HOU_1813	epiC	-0.200577	0.870202	lantibiotic epidermin biosynthesis protein EpiC
Stress and Starvation	SigB	epiGEFPDCBA	SACOL1877	USA300HOU_1814	epiB	-0.582339	0.66788	lantibiotic epidermin biosynthesis protein EpiB
Stress and Starvation	SigB	epiGEFPDCBA	SACOL1878	USA300HOU_1815	epiA	0.903715	1.87088	lantibiotic epidermin EpiA
Stress and Starvation	SigB	fabZ murA1 SACOL2093	SACOL2091	USA300HOU_2089	fabZ	-0.86147	0.550391	(3R)-hydroxymyristoyl-[acyl carrier protein] dehydratase
Stress and Starvation	SigB	fabZ murA1 SACOL2093	SACOL2092	USA300HOU_2090	murA1	-1.20176	0.434744	UDP-N-acetylglucosamine 1-carboxyvinyltransferase
Stress and Starvation	SigB	fabZ murA1 SACOL2093	SACOL2093	USA300HOU_2091	USA300HOU_2091	-1.68778	0.310405	hypothetical protein
Stress and Starvation	SigB	gdhII	SACOL2321	USA300HOU_2308	gdhII	3.45819	10.9905	oxidoreductase
Stress and Starvation	SigB	glpQ	SACOL0962	USA300HOU_0918	glpQ	2.45646	5.4887	glycerophosphoryl diester phosphodiesterase
Stress and Starvation	SigB	gtfAB secA2 asp3 asp2 asp1	SACOL2669	USA300HOU_2647	gtfB	0.793835	1.73368	hypothetical protein
Stress and Starvation	SigB	gtfAB secA2 asp3 asp2 asp1	SACOL2670	USA300HOU_2648	gtfA	0.825978	1.77274	glycosyl transferase, group 1 family protein
Stress and Starvation	SigB	gtfAB secA2 asp3 asp2 asp1	SACOL2671	USA300HOU_2649	secA2	0.891147	1.85465	Sec family Type I general secretory pathway protein SecA2
Stress and Starvation	SigB	gtfAB secA2 asp3 asp2 asp1	SACOL2672	USA300HOU_2650	asp3	0.54182	1.45581	accessory secretory protein Asp3
Stress and Starvation	SigB	gtfAB secA2 asp3 asp2 asp1	SACOL2673	USA300HOU_2651	asp2	0.502484	1.41665	accessory secretory protein Asp2
Stress and Starvation	SigB	gtfAB secA2 asp3 asp2 asp1	SACOL2674	USA300HOU_2652	asp1	-0.0649689	0.955966	accessory secretory protein Asp1
Stress and Starvation	SigB	hchA	SACOL0597	USA300HOU_0544	hchA	2.75803	6.76474	ThiJ/PfpI family protein
Stress and Starvation	SigB	hdeD	SACOL2723	USA300HOU_2702	hdeD	1.45722	2.74579	hypothetical protein
Stress and Starvation	SigB	hutG	SACOL2327	USA300HOU_2314	hutG	1.33782	2.52769	formimidoylglutamase
Stress and Starvation	SigB	lysP	SACOL1728	USA300HOU_1668	lysP	-1.4469	0.366808	APC family amino acid-polyamine-organocation transporter
Stress and Starvation	SigB	map-w	SACOL2197	USA300HOU_2200	map-w	4.49815	22.5984	truncated MHC class II analog protein
Stress and Starvation	SigB	mvaK1 mvaD mvaK2	SACOL0636	USA300HOU_0583	mvaK1	-2.34299	0.197102	mevalonate kinase
Stress and Starvation	SigB	mvaK1 mvaD mvaK2	SACOL0637	USA300HOU_0584	mvaD	-1.24917	0.42069	diphosphomevalonate decarboxylase
Stress and Starvation	SigB	mvaK1 mvaD mvaK2	SACOL0638	USA300HOU_0585	mvaK2	-0.970648	0.510277	phosphomevalonate kinase
Stress and Starvation	SigB	nagB hxlAB	SACOL0616	USA300HOU_0563	nagB	1.13403	2.1947	glucosamine-6-phosphate deaminase
Stress and Starvation	SigB	nagB hxlAB	SACOL0617	USA300HOU_0564	hxlA	1.24646	2.37259	possible 3-hexulose-6-phosphate synthase
Stress and Starvation	SigB	nagB hxlAB	SACOL0618	USA300HOU_0565	hxlB	1.31957	2.49592	glucose-6-phosphate isomerase
Stress and Starvation	SigB	nixA	SACOL2721	USA300HOU_2699	nixA	1.18706	2.27688	NiCoT family nickel (Ni2+)-cobalt (Co2+) transporter
Stress and Starvation	SigB	norC hipO	SACOL0086	USA300HOU_0115	norC	2.09976	4.28637	possible MFS family major facilitator transporter
Stress and Starvation	SigB	nreA nreB nreC narI narJ narH narG	SACOL2389	USA300HOU_2373	nreC	-1.28794	0.409535	transcriptional regulatory protein
Stress and Starvation	SigB	nreA nreB nreC narI narJ narH narG	SACOL2390	USA300HOU_2374	nreB	-1.35714	0.390356	sensory box histidine kinase
Stress and Starvation	SigB	nreA nreB nreC narI narJ narH narG	SACOL2391	USA300HOU_2375	nreA	-1.59727	0.330501	hypothetical protein
Stress and Starvation	SigB	nreA nreB nreC narI narJ narH narG	SACOL2392	USA300HOU_2376	narI	-1.73864	0.299653	respiratory nitrate reductase subunit gamma
Stress and Starvation	SigB	nreA nreB nreC narI narJ narH narG	SACOL2393	USA300HOU_2377	narJ	-1.5592	0.339339	respiratory nitrate reductase subunit delta
Stress and Starvation	SigB	nreA nreB nreC narI narJ narH narG	SACOL2394	USA300HOU_2378	narH	-2.02016	0.246531	respiratory nitrate reductase subunit beta
Stress and Starvation	SigB	nreA nreB nreC narI narJ narH narG	SACOL2395	USA300HOU_2379	narG	-6.21853	0.0134288	respiratory nitrate reductase subunit alpha
Stress and Starvation	SigB	nuc	SACOL0860	USA300HOU_0823	nuc	-4.12975	0.0571242	thermonuclease precursor
Stress and Starvation	SigB	ohr	SACOL0872	USA300HOU_0835	ohr	2.30847	4.95358	OsmC/Ohr family protein
Stress and Starvation	SigB	pfpI	SACOL1933	USA300HOU_1870	pfpI	2.39612	5.26387	intracellular protease
Stress and Starvation	SigB	pnbA	SACOL2459	USA300HOU_2441	pnbA	0.830195	1.77793	carboxylesterase
Stress and Starvation	SigB	ptpA SACOL1940	SACOL1939	USA300HOU_1877	ptpA	1.53987	2.90767	protein-tyrosine-phosphatase
Stress and Starvation	SigB	ptpA SACOL1940	SACOL1940	USA300HOU_1878	USA300HOU_1878	1.55741	2.94324	hypothetical protein
Stress and Starvation	SigB	queEDC	SACOL0770	USA300HOU_0733	queE	-0.571663	0.672841	organic radical-activating protein
Stress and Starvation	SigB	queEDC	SACOL0771	USA300HOU_0734	queD	-0.698915	0.616035	possible 6-pyruvoyltetrahydropterin synthase
Stress and Starvation	SigB	queEDC	SACOL0772	USA300HOU_0735	queC	-1.79369	0.288433	ExsB family post-transcriptional regulator
Stress and Starvation	SigB	rbfA truB ribC	SACOL1289	USA300HOU_1202	rbfA	0.206361	1.15377	ribosome-binding factor A
Stress and Starvation	SigB	rbfA truB ribC	SACOL1290	USA300HOU_1203	truB	0.734491	1.66381	pseudouridylate synthase
Stress and Starvation	SigB	rbfA truB ribC	SACOL1291	USA300HOU_1204	ribC	1.85779	3.62451	bifunctional riboflavin kinase/FAD synthase RibC
Stress and Starvation	SigB	rbsR	SACOL0257	USA300HOU_0283	rbsR	-1.31508	0.401903	ribose operon repressor
Stress and Starvation	SigB	rimL	SACOL0739	USA300HOU_0702	rimL	-1.89682	0.268534	GNAT family acetyltransferase
Stress and Starvation	SigB	rlmI SACOL1090	SACOL1089	USA300HOU_1023	rlmI	0.56697	1.48141	putative SAM-dependent methyltransferases
Stress and Starvation	SigB	rlmI SACOL1090	SACOL1090	USA300HOU_1024	USA300HOU_1024	1.23175	2.34852	hypothetical protein
Stress and Starvation	SigB	SACOL0085 SACOL0086	SACOL0085	USA300HOU_0114	hipO	1.94129	3.8405	peptidase, M20/M25/M40 family
Stress and Starvation	SigB	SACOL0089	SACOL0089	USA300HOU_0117	USA300HOU_0117	1.38474	2.61125	myosin-cross-reactive antigen
Stress and Starvation	SigB	SACOL0092	SACOL0092	USA300HOU_0120	USA300HOU_0120	-0.703195	0.61421	hypothetical membrane protein
Stress and Starvation	SigB	SACOL0155	SACOL0155	USA300HOU_0182	USA300HOU_0182	1.76552	3.39997	CDF family cation diffusion facilitator
Stress and Starvation	SigB	SACOL0305 SACOL0306	SACOL0305	USA300HOU_0328	USA300HOU_0328	1.0551	2.07786	ABC transporter, membrane protein
Stress and Starvation	SigB	SACOL0305 SACOL0306	SACOL0306	USA300HOU_0329	USA300HOU_0329	1.29374	2.45164	ABC transporter, binding protein
Stress and Starvation	SigB	SACOL0399	SACOL0399	USA300HOU_0349	USA300HOU_0349	2.6237	6.1633	possible dehydrogenase
Stress and Starvation	SigB	SACOL0444	SACOL0444	USA300HOU_0395	USA300HOU_0395	1.29719	2.4575	hypothetical protein
Stress and Starvation	SigB	SACOL0446	SACOL0446	USA300HOU_0397	USA300HOU_0397	2.32747	5.01924	hypothetical membrane protein
Stress and Starvation	SigB	SACOL0455 SACOL0456 SACOL0457	SACOL0455	USA300HOU_0408	USA300HOU_0408	-0.297376	0.813731	hypothetical protein
Stress and Starvation	SigB	SACOL0455 SACOL0456 yflT	SACOL0456	USA300HOU_0409	USA300HOU_0409	1.94201	3.84241	hypothetical protein
Stress and Starvation	SigB	SACOL0455 SACOL0456 yflT	SACOL0457	USA300HOU_0410	yflT	3.77547	13.6939	putative heat induced stress protein
Stress and Starvation	SigB	SACOL0630	SACOL0630	USA300HOU_0577	USA300HOU_0577	-2.20476	0.216921	APC family amino acid-polyamine-organocation transporter
Stress and Starvation	SigB	SACOL0671	SACOL0671	USA300HOU_0621	USA300HOU_0621	2.3589	5.12979	hydrolase
Stress and Starvation	SigB	SACOL0736 SACOL0737 SACOL0738	SACOL0736	USA300HOU_0699	USA300HOU_0699	-1.09767	0.467271	possible GNAT family acetyltransferase
Stress and Starvation	SigB	SACOL0736 SACOL0737 SACOL0738	SACOL0737	USA300HOU_0700	USA300HOU_0700	-1.03434	0.488238	possible lipoprotein
Stress and Starvation	SigB	SACOL0736 SACOL0737 SACOL0738	SACOL0738	USA300HOU_0701	USA300HOU_0701	-0.031001	0.978741	hypothetical protein
Stress and Starvation	SigB	SACOL0830 SACOL0831 whiA	SACOL0830	USA300HOU_0794	USA300HOU_0794	1.57734	2.98419	hypothetical protein
Stress and Starvation	SigB	SACOL0830 SACOL0831 whiA	SACOL0831	USA300HOU_0795	USA300HOU_0795	1.92085	3.78647	hypothetical protein
Stress and Starvation	SigB	SACOL0830 SACOL0831 whiA	SACOL0832	USA300HOU_0796	whiA	1.69993	3.24886	hypothetical protein
Stress and Starvation	SigB	SACOL0855	SACOL0855	USA300HOU_0818	USA300HOU_0818	-1.51492	0.349916	acetyltransferase
Stress and Starvation	SigB	SACOL0868	SACOL0868	USA300HOU_0830	USA300HOU_0830	2.88901	7.40763	hypothetical protein
Stress and Starvation	SigB	SACOL0880 trxA_3	SACOL0880	USA300HOU_0845	USA300HOU_0845	1.46264	2.75611	TOPRIM domain topiosmerase/primase
Stress and Starvation	SigB	SACOL0880 trxA_3	SACOL0881	USA300HOU_0846	trxA_3	1.29972	2.4618	possible thioredoxin
Stress and Starvation	SigB	SACOL0912	SACOL0912	USA300HOU_0868	USA300HOU_0868	3.26229	9.59508	hypothetical protein
Stress and Starvation	SigB	SACOL0921 fabK	SACOL0921	USA300HOU_0878	USA300HOU_0878	1.15579	2.22806	CBS domain protein
Stress and Starvation	SigB	SACOL0921 fabK	SACOL0922	USA300HOU_0879	fabK	-0.0222675	0.984684	2-nitropropane dioxygenase
Stress and Starvation	SigB	SACOL1046	SACOL1046	USA300HOU_0986	USA300HOU_0986	2.04289	4.1207	hypothetical protein
Stress and Starvation	SigB	SACOL1679	SACOL1679	USA300HOU_1624	USA300HOU_1624	1.63872	3.1139	hypothetical protein
Stress and Starvation	SigB	SACOL1788 SACOL1789	SACOL1788	USA300HOU_1728	USA300HOU_1728	2.08769	4.25067	hypothetical protein
Stress and Starvation	SigB	SACOL1788 SACOL1789	SACOL1789	USA300HOU_1729	USA300HOU_1729	1.66789	3.17749	possible general stress protein
Stress and Starvation	SigB	SACOL1802 rsuA SACOL1804	SACOL1802	USA300HOU_1743	USA300HOU_1743	1.10557	2.15183	hypothetical protein
Stress and Starvation	SigB	SACOL1802 rsuA SACOL1804	SACOL1803	USA300HOU_1744	rsuA	-0.283456	0.821621	ribosomal small subunit pseudouridine synthase A
Stress and Starvation	SigB	SACOL1802 rsuA SACOL1804	SACOL1804	USA300HOU_1745	USA300HOU_1745	-0.752451	0.593594	polysaccharide biosynthesis protein
Stress and Starvation	SigB	SACOL1911 SACOL1912	SACOL1911	USA300HOU_1848	USA300HOU_1848	2.18619	4.55103	hypothetical protein
Stress and Starvation	SigB	SACOL1911 SACOL1912	SACOL1912	USA300HOU_1849	USA300HOU_1849	2.06332	4.17947	glucosamine-6-phosphate isomerase
Stress and Starvation	SigB	SACOL1987	SACOL1987	USA300HOU_1927	USA300HOU_1927	2.42815	5.38202	hypothetical protein
Stress and Starvation	SigB	SACOL2012	SACOL2012	USA300HOU_2019	USA300HOU_2019	1.60626	3.04462	GNAT family acetyltransferase
Stress and Starvation	SigB	SACOL2013	SACOL2013	USA300HOU_2020	USA300HOU_2020	1.81011	3.50668	hypothetical membrane protein
Stress and Starvation	SigB	SACOL2076 SACOL2077 csoR	SACOL2076	USA300HOU_2080	USA300HOU_2080	0.26389	1.20071	hypothetical protein
Stress and Starvation	SigB	SACOL2076 SACOL2077 csoR	SACOL2077	USA300HOU_2081	USA300HOU_2081	-1.06505	0.477955	hypothetical protein
Stress and Starvation	SigB	SACOL2076 SACOL2077 csoR	SACOL2078	USA300HOU_2082	csoR	-1.14403	0.452493	Copper-sensing transcriptional repressor RicR
Stress and Starvation	SigB	SACOL2114	SACOL2114	USA300HOU_2110	aldA	2.99226	7.95717	aldehyde dehydrogenase
Stress and Starvation	SigB	SACOL2132	SACOL2132	USA300HOU_2129	USA300HOU_2129	3.82774	14.1992	hypothetical protein
Stress and Starvation	SigB	SACOL2168 SACOL2169 SACOL2170	SACOL2168	USA300HOU_2170	USA300HOU_2170	2.8203	7.06312	hypothetical protein
Stress and Starvation	SigB	SACOL2168 SACOL2169 SACOL2170	SACOL2169	USA300HOU_2171	USA300HOU_2171	3.2386	9.4388	possible Iuc family aerobactin synthesis protein
Stress and Starvation	SigB	SACOL2168 SACOL2169 SACOL2170	SACOL2170	USA300HOU_2172	USA300HOU_2172	4.05177	16.5845	MFS family major facilitator transporter
Stress and Starvation	SigB	SACOL2433	SACOL2433	USA300HOU_2415	USA300HOU_2415	1.24577	2.37146	hypothetical protein
Stress and Starvation	SigB	SACOL2481	SACOL2481	USA300HOU_2462	USA300HOU_2462	2.80369	6.98225	hypothetical protein
Stress and Starvation	SigB	SACOL2484	SACOL2484	USA300HOU_2465	USA300HOU_2465	3.51754	11.4521	alkylhydroperoxidase
Stress and Starvation	SigB	SACOL2519	SACOL2519	USA300HOU_2497	USA300HOU_2497	2.04119	4.11584	hypothetical protein
Stress and Starvation	SigB	SACOL2605	SACOL2605	USA300HOU_2582	USA300HOU_2582	2.96425	7.80418	hypothetical protein
Stress and Starvation	SigB	SACOL2621	SACOL2621	USA300HOU_2598	USA300HOU_2598	1.84765	3.59914	hypothetical membrane protein
Stress and Starvation	SigB	SACOL2625	SACOL2625	USA300HOU_2603	USA300HOU_2603	0.830793	1.77866	hypothetical protein
Stress and Starvation	SigB	SACOL2631	SACOL2631	USA300HOU_2609	USA300HOU_2609	-2.43784	0.18456	possible metallo-beta-lactamase
Stress and Starvation	SigB	SACOL2681	SACOL2681	USA300HOU_2658	USA300HOU_2658	1.02326	2.03251	hypothetical protein
Stress and Starvation	SigB	SACOL2717	SACOL2717	USA300HOU_2695	USA300HOU_2695	2.03792	4.10652	hypothetical protein
Stress and Starvation	SigB	SACOL2720	SACOL2720	USA300HOU_2698	USA300HOU_2698	1.10861	2.15637	hypothetical protein
Stress and Starvation	SigB	sarA	SACOL0672	USA300HOU_0622	sarA	1.32412	2.5038	staphylococcal accessory regulator A
Stress and Starvation	SigB	sarS	SACOL0096	USA300HOU_0123	sarS	-1.24839	0.420919	staphylococcal accessory regulator S
Stress and Starvation	SigB	sigB rsbW rsbV rsbU	SACOL2054	USA300HOU_2059	sigB	-0.969916	0.510536	DNA-directed RNA polymerase sigma subunit FliA
Stress and Starvation	SigB	sigB rsbW rsbV rsbU	SACOL2055	USA300HOU_2060	rsbW	-1.31213	0.402727	anti-sigma B factor
Stress and Starvation	SigB	sigB rsbW rsbV rsbU	SACOL2056	USA300HOU_2061	rsbV	-1.18771	0.438998	anti-sigma B factor antagonist
Stress and Starvation	SigB	sigB rsbW rsbV rsbU	SACOL2057	USA300HOU_2062	rsbU	-1.28987	0.408987	sigma factor B regulator
Stress and Starvation	SigB	sodA1	SACOL0118	USA300HOU_0145	sodM	1.47771	2.78506	superoxide dismutase
Stress and Starvation	SigB	tpgX	SACOL2365	USA300HOU_2351	tpgX	0.984062	1.97803	putative lipoprotein
Stress and Starvation	SigB	ybbM SACOL2462	SACOL2461	USA300HOU_2443	ybbM	1.26041	2.39564	ABC superfamily ATP binding cassette transporter, membrane protein
Stress and Starvation	SigB	ybbM SACOL2462	SACOL2462	USA300HOU_2444	USA300HOU_2444	-0.058689	0.960136	ABC transporter, ATP-binding protein
Stress and Starvation	SigB	yceI	SACOL2711	USA300HOU_2689	yceI	7.68429	205.684	hypothetical protein
Stress and Starvation	SigB	ylbE	SACOL2136	USA300HOU_2133	ylbE	3.02183	8.122	putative NAD dependent epimerase
Stress and Starvation	SigB	yvdD SACOL0741 SACOL0742	SACOL0740	USA300HOU_0703	yvdD	1.83803	3.57522	putative lysine decarboxylase
Stress and Starvation	SigB	yvdD SACOL0741 SACOL0742	SACOL0741	USA300HOU_0704	USA300HOU_0704	1.61039	3.05334	hypothetical protein
Stress and Starvation	SigB	yvdD SACOL0741 SACOL0742	SACOL0742	USA300HOU_0705	USA300HOU_0705	1.90699	3.75027	hypothetical protein
Stress and Starvation	SigB	yvgN	SACOL0763	USA300HOU_0726	yvgN	1.599	3.02933	oxidoreductase, aldo/keto reductase family
Sugar catabolism	ArlR	hup	SACOL1513	USA300HOU_1410	hup	0.976997	1.96836	DNA-binding protein HU
Sugar catabolism	ArlR	rnhA	SACOL1471	USA300HOU_1371	rnhA	-1.82759	0.281734	cell wall enzyme EbsB-like protein
Sugar catabolism	ArlR	SACOL1048	SACOL1048	USA300HOU_0988	USA300HOU_0988	1.39484	2.6296	acetyltransferase
Sugar catabolism	ArlR	ulaA SACOL0401 SACOL0402 SACOL0403	SACOL0400	USA300HOU_0350	ulaA	0.859389	1.81427	PTS system ascorbate-specific transporter subunit IIC
Sugar catabolism	ArlR	ulaA SACOL0401 SACOL0402 SACOL0403	SACOL0401	USA300HOU_0351	USA300HOU_0351	0.55423	1.46838	hypothetical protein
Sugar catabolism	ArlR	ulaA SACOL0401 SACOL0402 SACOL0403	SACOL0402	USA300HOU_0352	USA300HOU_0352	0.050415	1.03556	PTS system, IIA component
Sugar catabolism	ArlR	ulaA SACOL0401 SACOL0402 SACOL0403	SACOL0403	USA300HOU_0353	USA300HOU_0353	-1.04181	0.485717	BglG family transcriptional antiterminator
Sugar catabolism	CcpA	acs	SACOL1783	USA300HOU_1722	acsA	3.58988	12.041	acetyl-CoA synthetase
Sugar catabolism	CcpA	acuA acuC	SACOL1784	USA300HOU_1723	acuA	0.649532	1.56866	acetoin utilization protein AcuA
Sugar catabolism	CcpA	acuA acuC	SACOL1785	USA300HOU_1724	acuC	1.09204	2.13175	acetoin utilization protein AcuC
Sugar catabolism	CcpA	ald2	SACOL1758	USA300HOU_1696	ald2	1.49475	2.81815	alanine dehydrogenase
Sugar catabolism	CcpA	aldA	SACOL0154	USA300HOU_0181	aldA	7.0026	128.231	aldehyde dehydrogenase
Sugar catabolism	CcpA	capD	SACOL0599	USA300HOU_0546	capD	0.658634	1.57859	NAD dependent epimerase/dehydratase family protein
Sugar catabolism	CcpA	ccpA	SACOL1786	USA300HOU_1725	ccpA	2.29356	4.90264	catabolite control protein A
Sugar catabolism	CcpA	dhaKLM	SACOL0707	USA300HOU_0671	dhaK	4.94399	30.7814	dihydroxyacetone kinase subunit DhaK
Sugar catabolism	CcpA	dhaKLM	SACOL0708	USA300HOU_0672	dhaL	5.0977	34.2421	DAK2 domain-containing protein DhaL
Sugar catabolism	CcpA	dhaKLM	SACOL0709	USA300HOU_0673	dhaM	4.76619	27.2124	PTS-dependent dihydroxyacetone kinase phosphotransferase subunit DhaM
Sugar catabolism	CcpA	drp35	SACOL2712	USA300HOU_2690	drp35	1.79646	3.47366	drP35 protein
Sugar catabolism	CcpA	fadAB	SACOL0211	USA300HOU_0240	fadA	2.55956	5.89529	acetyl-CoA acetyltransferase
Sugar catabolism	CcpA	fadAB	SACOL0212	USA300HOU_0241	fadB	3.78176	13.7538	3-hydroxyacyl-CoA dehydrogenase
Sugar catabolism	CcpA	fadDEX	SACOL0213	USA300HOU_0242	fadD	5.08754	34.0018	acyl-CoA dehydrogenase
Sugar catabolism	CcpA	fadDEX	SACOL0214	USA300HOU_0243	fadE	3.96392	15.6048	long-chain-fatty-acid--CoA ligase
Sugar catabolism	CcpA	fadDEX	SACOL0215	USA300HOU_0244	fadX	2.0463	4.13044	propionate CoA-transferase
Sugar catabolism	CcpA	glvC	SACOL2316	USA300HOU_2303	glvC	2.53799	5.80779	PTS system, IIBC components
Sugar catabolism	CcpA	hutI hutU	SACOL2323	USA300HOU_2310	hutI	1.91168	3.76247	imidazolonepropionase
Sugar catabolism	CcpA	hutI hutU	SACOL2324	USA300HOU_2311	hutU	2.25652	4.77836	urocanate hydratase
Sugar catabolism	CcpA	ipdC	SACOL0173	USA300HOU_0201	ipdC	4.29338	19.6082	thiamine pyrophosphate TPP binding domain-containing protein
Sugar catabolism	CcpA	kbl	SACOL0596	USA300HOU_0543	kbl	0.794605	1.7346	2-amino-3-ketobutyrate coenzyme A ligase
Sugar catabolism	CcpA	malA malR	SACOL1551	USA300HOU_1509	malA	0.545409	1.45943	alpha-D-1,4-glucosidase
Sugar catabolism	CcpA	malA malR	SACOL1552	USA300HOU_1510	malR	-1.47642	0.359379	maltose operon transcriptional repressor
Sugar catabolism	CcpA	rocD gluD	SACOL0960	USA300HOU_0916	rocD	3.77594	13.6984	ornithine--oxo-acid transaminase
Sugar catabolism	CcpA	rocD gluD	SACOL0961	USA300HOU_0917	gudB	3.55837	11.7808	glutamate dehydrogenase
Sugar catabolism	CcpA	rocF	SACOL2154	USA300HOU_2154	rocF	3.68716	12.8809	arginase
Sugar catabolism	CcpA	SACOL0176 murQ murP SACOL0179	SACOL0176	USA300HOU_0204	USA300HOU_0204	-0.4404	0.73693	hypothetical protein
Sugar catabolism	CcpA	SACOL0176 murQ murP SACOL0179	SACOL0177	USA300HOU_0205	murQ	0.493554	1.40791	N-acetylmuramic acid-6-phosphate etherase
Sugar catabolism	CcpA	SACOL0176 murQ murP SACOL0179	SACOL0178	USA300HOU_0206	murP	1.42798	2.6907	N-acetylmuramic acid phosphotransfer permease
Sugar catabolism	CcpA	SACOL0176 murQ murP SACOL0179	SACOL0179	USA300HOU_0207	USA300HOU_0207	2.27763	4.84882	RpiR family phosphosugar-binding transcriptional regulator
Sugar catabolism	CcpA	SACOL0308 psuG nupC	SACOL0308	USA300HOU_0331	USA300HOU_0331	0.777968	1.71471	carbohydrate kinase
Sugar catabolism	CcpA	SACOL0308 psuG nupC	SACOL0309	USA300HOU_0332	psuG	1.14134	2.20586	hypothetical protein
Sugar catabolism	CcpA	SACOL0308 psuG nupC	SACOL0310	USA300HOU_0333	nupC	0.956104	1.94006	nucleoside permease
Sugar catabolism	CcpA	SACOL2304	SACOL2304	USA300HOU_2294	USA300HOU_2294	1.60975	3.052	hypothetical protein
Sugar catabolism	CcpA	SACOL2521	SACOL2521	USA300HOU_2499	USA300HOU_2499	2.00347	4.00962	transporter
Sugar catabolism	CcpA	SACOL2528	SACOL2528	USA300HOU_2507	USA300HOU_2507	0.71621	1.64286	hypothetical protein
Sugar catabolism	CcpA	scrR	SACOL2030	USA300HOU_2039	scrR	1.58685	3.00393	sucrose operon repressor
Sugar catabolism	CcpA	sdhC sdhA sdhB	SACOL1158	USA300HOU_1083	sdhC	-0.563927	0.676458	succinate dehydrogenase, cytochrome b558 subunit
Sugar catabolism	CcpA	sdhC sdhA sdhB	SACOL1159	USA300HOU_1084	sdhA	0.0257481	1.01801	succinate dehydrogenase flavoprotein subunit
Sugar catabolism	CcpA	sdhC sdhA sdhB	SACOL1160	USA300HOU_1085	sdhB	0.614753	1.5313	succinate dehydrogenase iron-sulfur subunit
Translation	Translation	rplL3 rpsL rpsG fusA tuf	SACOL0590	USA300HOU_0538	rplL3	-2.14729	0.225736	possible RNA-binding ribosomal protein
Translation	Translation	rplL3 rpsL rpsG fusA tuf	SACOL0591	USA300HOU_0539	rpsL	-1.78043	0.291096	ribosomal protein S12
Translation	Translation	rplL3 rpsL rpsG fusA tuf	SACOL0592	USA300HOU_0540	rpsG	-1.55201	0.341035	ribosomal protein S7
Translation	Translation	rplL3 rpsL rpsG fusA tuf	SACOL0594	USA300HOU_0541	tuf	0.063444	1.04496	elongation factor EF1A
Transport	ScrR	scrA	SACOL2376	USA300HOU_2362	scrA	-0.785107	0.580309	PTS family sucrose porter component IIBC
Transport	ScrR	scrBK	SACOL2028	USA300HOU_2037	scrK	1.47475	2.77935	fructokinase
Transport	ScrR	scrBK	SACOL2029	USA300HOU_2038	scrB	1.26539	2.40393	beta-fructofuranosidase
Transport	TraP	-	SACOL0608	USA300HOU_0555	sdrC	-3.59811	0.0825771	Ser-Asp rich fibrinogen/bone sialoprotein-binding protein SdrC
Transport	TraP	agrBDCA	SACOL2023	USA300HOU_2032	agrB	-1.00094	0.499675	accessory gene regulator protein B
Transport	TraP	agrBDCA	SACOL2024	USA300HOU_2033	agrD	-0.784322	0.580625	accessory gene regulator protein D
Transport	TraP	agrBDCA	SACOL2025	USA300HOU_2034	agrC	-0.404879	0.7553	accessory gene regulator protein C
Transport	TraP	agrBDCA	SACOL2026	USA300HOU_2035	agrA	-0.123372	0.918039	accessory gene regulator protein A
Transport	TraP	citM	SACOL2636	USA300HOU_2615	citM	-1.83884	0.279547	CitMHS citrate-magnesium :proton/ citrate-calcium:proton symporter
Transport	TraP	clfB	SACOL2652	USA300HOU_2630	clfB	-3.9097	0.066537	clumping factor B
Transport	TraP	gltS	SACOL2340	USA300HOU_2326	gltS	-2.41245	0.187837	ESS family glutamate:sodium (Na+) symporter
Transport	TraP	hld	SACOL2022	USA300HOU_2031	hld	-2.20527	0.216843	delta-hemolysin
Transport	TraP	icaR	SACOL2688	USA300HOU_2665	icaR	1.03879	2.0545	Ica operon transcriptional regulator R
Transport	TraP	lpl2 SACOL0487 SACOL0488 SACOL0489	SACOL0486	USA300HOU_0447	lpl2	2.30049	4.92625	staphylococcal tandem lipoprotein
Transport	TraP	lpl2 SACOL0487 SACOL0488 SACOL0489	SACOL0487	USA300HOU_0448	USA300HOU_0448	1.89037	3.7073	hypothetical protein
Transport	TraP	lpl2 SACOL0487 SACOL0488 SACOL0489	SACOL0488	USA300HOU_0449	USA300HOU_0449	1.37322	2.59049	hypothetical protein
Transport	TraP	lpl2 SACOL0487 SACOL0488 SACOL0489	SACOL0489	USA300HOU_0450	USA300HOU_0450	1.05118	2.07222	hypothetical protein
Transport	TraP	nirR	SACOL2399	USA300HOU_2383	nirR	-5.03962	0.0304034	transcriptional regulator NirR
Transport	TraP	pfoS/R	SACOL1917	USA300HOU_1854	pfoS/R	-1.40286	0.378178	toxin regulatory protein
Transport	TraP	plc	SACOL0078	USA300HOU_0108	plc	-2.48708	0.178366	phosphatidylinositol diacylglycerol-lyase
Transport	TraP	pyrR	SACOL1210	USA300HOU_1136	pyrR	-5.13656	0.0284277	possible uracil phosphoribosyltransferase
Transport	TraP	rbsKDU	SACOL0253	USA300HOU_0280	rbsK	-0.769431	0.586649	ribokinase
Transport	TraP	rbsKDU	SACOL0254	USA300HOU_0281	rbsD	-1.24665	0.421426	ribose ABC transporter, membrane protein
Transport	TraP	rbsKDU	SACOL0255	USA300HOU_0282	rbsU	-1.91079	0.265947	DMT superfamily drug/metabolite transporter
Transport	TraP	SACOL0462	SACOL0462	USA300HOU_0415	USA300HOU_0415	1.6469	3.13159	hypothetical protein
Transport	TraP	SACOL0678 mnhABCDEFG	SACOL0678	USA300HOU_0642	USA300HOU_0642	1.35317	2.55473	possible bacteriophage integrase
Transport	TraP	SACOL0678 mnhABCDEFG	SACOL0679	USA300HOU_0643	mnhA	2.07948	4.22655	CPA3 family monovalent cation (K+ or Na+):proton (H+) antiporter-3, MnhA subunit
Transport	TraP	SACOL0678 mnhABCDEFG	SACOL0680	USA300HOU_0644	mnhB	1.502	2.83235	CPA3 family monovalent cation (K+ or Na+):proton (H+) antiporter-3, MnhB subunit
Transport	TraP	SACOL0678 mnhABCDEFG	SACOL0681	USA300HOU_0645	mnhC	0.915269	1.88592	CPA3 family monovalent cation (K+ or Na+):proton (H+) antiporter-3, MnhC subunit
Transport	TraP	SACOL0678 mnhABCDEFG	SACOL0682	USA300HOU_0646	mnhD	0.974102	1.96442	CPA3 family monovalent cation (K+ or Na+):proton (H+) antiporter-3, MnhD subunit
Transport	TraP	SACOL0678 mnhABCDEFG	SACOL0684	USA300HOU_0647	mnhE	1.48382	2.79688	CPA3 family monovalent cation (K+ or Na+):proton (H+) antiporter-3, MnhE subunit
Transport	TraP	SACOL0678 mnhABCDEFG	SACOL0685	USA300HOU_0648	mnhF	1.45238	2.7366	CPA3 family monovalent cation (K+ or Na+):proton (H+) antiporter-3, MnhF subunit
Transport	TraP	SACOL0678 mnhABCDEFG	SACOL0686	USA300HOU_0649	mnhG	1.63751	3.11128	CPA3 family monovalent cation (K+ or Na+):proton (H+) antiporter-3, MnhG subunit
Transport	TraP	SACOL1763 thiI nifZ	SACOL1763	USA300HOU_1701	USA300HOU_1701	-1.95591	0.257758	hypothetical protein
Transport	TraP	SACOL1763 thiI nifZ	SACOL1764	USA300HOU_1702	thiI	-1.81794	0.283626	thiamine biosynthesis protein
Transport	TraP	SACOL1763 thiI nifZ	SACOL1765	USA300HOU_1703	nifZ	-2.13908	0.227025	cysteine desulfurase
Transport	TraP	sdrD	SACOL0609	USA300HOU_0556	sdrD	-4.13898	0.0567599	Ser-Asp rich fibrinogen/bone sialoprotein-binding protein SdrD
Transport	TraP	spa	SACOL0095	USA300HOU_0122	spa	-1.67709	0.312712	immunoglobulin G binding protein A
Transport	TraP	ssl11 SACOL0479	SACOL0478	USA300HOU_0435	ssl11	-4.10153	0.0582528	superantigen-like protein
Transport	TraP	ssl11 SACOL0479	SACOL0479	USA300HOU_0436	USA300HOU_0436	-1.48197	0.357999	hypothetical protein
Transport	YtrA	ytrA pmtABCD	SACOL1993	USA300HOU_1933	pmtD	0.647408	1.56635	hypothetical membrane protein
Transport	YtrA	ytrA pmtABCD	SACOL1994	USA300HOU_1934	pmtC	0.509464	1.42352	ABC transporter, ATP-binding protein
Transport	YtrA	ytrA pmtABCD	SACOL1995	USA300HOU_1935	pmtB	0.267916	1.20407	hypothetical membrane protein
Transport	YtrA	ytrA pmtABCD	SACOL1996	USA300HOU_1936	pmtA	0.496889	1.41117	ABC transporter, ATP-binding protein
Transport	YtrA	ytrA pmtABCD	SACOL1997	USA300HOU_1937	ytrA	0.549901	1.46399	GntR family transcriptional regulator
Virulence	AgrA	bsaA	SACOL1325	USA300HOU_1236	bsaA	2.83035	7.11249	glutathione peroxidase
Virulence	AgrA	ftsK SACOL1296 SACOL1297 SACOL1298 phbB	SACOL1295	USA300HOU_1208	ftsK	0.162815	1.11947	FtsK/SpoIIIE family protein
Virulence	AgrA	ftsK SACOL1296 SACOL1297 SACOL1298 phbB	SACOL1296	USA300HOU_1209	USA300HOU_1209	0.429936	1.34717	GntR family transcriptional regulator
Virulence	AgrA	ftsK SACOL1296 SACOL1297 SACOL1298 phbB	SACOL1297	USA300HOU_1210	USA300HOU_1210	-1.98948	0.251829	hypothetical protein
Virulence	AgrA	ftsK SACOL1296 SACOL1297 SACOL1298 phbB	SACOL1298	USA300HOU_1211	USA300HOU_1211	-1.35072	0.392097	M16 family peptidase
Virulence	AgrA	ftsK SACOL1296 SACOL1297 SACOL1298 phbB	SACOL1299	USA300HOU_1212	phbB	-1.35523	0.390873	putative 3-oxoacyl-acyl carrier protein reductase
Virulence	AgrA	gloA2	SACOL1207	USA300HOU_1131	gloA2	0.694937	1.61881	glyoxalase/bleomycin resistance protein/dioxygenase superfamily protein
Virulence	AgrA	greA udk SACOL1667 SACOL1668 SACOL1669	SACOL1665	USA300HOU_1610	greA	0.131894	1.09573	transcription elongation factor GreA
Virulence	AgrA	greA udk SACOL1667 SACOL1668 SACOL1669	SACOL1666	USA300HOU_1611	udk	-0.0974198	0.934703	uridine kinase
Virulence	AgrA	greA udk SACOL1667 SACOL1668 SACOL1669	SACOL1667	USA300HOU_1612	USA300HOU_1612	-0.253411	0.83891	U32 family peptidase
Virulence	AgrA	greA udk SACOL1667 SACOL1668 SACOL1669	SACOL1668	USA300HOU_1613	USA300HOU_1613	-0.360486	0.778902	U32 family peptidase
Virulence	AgrA	greA udk SACOL1667 SACOL1668 SACOL1669	SACOL1669	USA300HOU_1614	USA300HOU_1614	-0.870342	0.547017	O-methyltransferase
Virulence	AgrA	hit	SACOL1894	USA300HOU_1830	hit	0.928446	1.90322	HIT family protein
Virulence	AgrA	mpsBA	SACOL0494	USA300HOU_0457	mpsA	1.18052	2.26659	NADH dehydrogenase subunit 5
Virulence	AgrA	mpsBA	SACOL0495	USA300HOU_0458	mpsB	1.91762	3.77799	hypothetical protein
Virulence	AgrA	rocA	SACOL2569	USA300HOU_2549	rocA	4.52975	23.0989	1-pyrroline-5-carboxylate dehydrogenase
Virulence	AgrA	rplY pth mfd SACOL0548 mazG SACOL0550 divIC	SACOL0545	USA300HOU_0495	rplY	-2.45835	0.181955	50S ribosomal protein L25/general stress protein rplY
Virulence	AgrA	rplY pth mfd SACOL0548 mazG SACOL0550 divIC	SACOL0546	USA300HOU_0496	pth	-0.154127	0.898676	peptidyl-tRNA hydrolase
Virulence	AgrA	rplY pth mfd SACOL0548 mazG SACOL0550 divIC	SACOL0547	USA300HOU_0497	mfd	0.237065	1.17859	transcription-repair coupling factor
Virulence	AgrA	rplY pth mfd SACOL0548 mazG SACOL0550 divIC	SACOL0548	USA300HOU_0498	USA300HOU_0498	0.296709	1.22834	polysaccharide biosynthesis protein
Virulence	AgrA	rplY pth mfd SACOL0548 mazG SACOL0550 divIC	SACOL0549	USA300HOU_0499	mazG	0.446466	1.3627	nucleoside triphosphate pyrophosphohydrolase
Virulence	AgrA	rplY pth mfd SACOL0548 mazG SACOL0550 divIC	SACOL0550	USA300HOU_0500	USA300HOU_0500	0.253421	1.19203	S4 domain-containing protein
Virulence	AgrA	rplY pth mfd SACOL0548 mazG SACOL0550 divIC	SACOL0551	USA300HOU_0501	divIC	0.33474	1.26115	cell-division protein divIC
Virulence	AgrA	SACOL0161	SACOL0161	USA300HOU_0189	USA300HOU_0189	0.779294	1.71629	hypothetical protein
Virulence	AgrA	SACOL0196 mviM iolE	SACOL0196	USA300HOU_0224	USA300HOU_0224	2.9536	7.74677	Gfo/Idh/MocA family oxidoreductase
Virulence	AgrA	SACOL0196 mviM iolE	SACOL0197	USA300HOU_0225	mviM	3.15991	8.93776	NADH-dependent dehydrogenase
Virulence	AgrA	SACOL0196 mviM iolE	SACOL0198	USA300HOU_0226	iolE	3.2386	9.43879	sugar phosphate isomerase/epimerase
Virulence	AgrA	SACOL0358 - SACOL0363	SACOL0358	USA300HOU_1465	USA300HOU_1465	1.56972	2.96847	hypothetical protein
Virulence	AgrA	SACOL0358 - SACOL0363	SACOL0362	USA300HOU_1460	USA300HOU_1460	1.444	2.72075	hypothetical protein
Virulence	AgrA	SACOL1500 - SACOL1503 aroA aroB aroC	SACOL1500	USA300HOU_1398	USA300HOU_1398	1.65438	3.14788	hypothetical protein
Virulence	AgrA	SACOL1500 - SACOL1503 aroA aroB aroC	SACOL1501	USA300HOU_1399	USA300HOU_1399	-1.07678	0.474085	hypothetical protein
Virulence	AgrA	SACOL1500 - SACOL1503 aroA aroB aroC	SACOL1502	USA300HOU_1400	USA300HOU_1400	-1.00125	0.499567	hypothetical protein
Virulence	AgrA	SACOL1500 - SACOL1503 aroA aroB aroC	SACOL1503	USA300HOU_1401	USA300HOU_1401	-0.846536	0.556118	hypothetical protein
Virulence	AgrA	SACOL1500 - SACOL1503 aroA aroB aroC	SACOL1504	USA300HOU_1402	aroA	-1.05489	0.481334	3-phosphoshikimate 1-carboxyvinyltransferase
Virulence	AgrA	SACOL1500 - SACOL1503 aroA aroB aroC	SACOL1505	USA300HOU_1403	aroB	-1.52853	0.34663	3-dehydroquinate synthase
Virulence	AgrA	SACOL1500 - SACOL1503 aroA aroB aroC	SACOL1506	USA300HOU_1404	aroC	-1.51829	0.3491	chorismate synthase
Virulence	AgrA	SACOL2330	SACOL2330	USA300HOU_2317	USA300HOU_2317	2.75145	6.73396	hypothetical protein
Virulence	AgrA	SACOL2368 iruO	SACOL2368	USA300HOU_2354	USA300HOU_2354	3.54199	11.6478	acetyltransferase
Virulence	AgrA	SACOL2368 iruO	SACOL2369	USA300HOU_2355	iruO	3.6712	12.7392	pyridine nucleotide-disulfide oxidoreductase
Virulence	AgrA	SACOL2471 cntF cntD cnzC cntB cntA	SACOL2471	USA300HOU_2453	USA300HOU_2453	1.97131	3.92123	transporter
Virulence	AgrA	SACOL2471 cntF cntD cnzC cntB cntA	SACOL2472	USA300HOU_2454	cntF	2.62676	6.17635	peptide ABC transporter ATP-binding protein
Virulence	AgrA	SACOL2471 cntF cntD cnzC cntB cntA	SACOL2473	USA300HOU_2455	cntD	2.79414	6.93617	peptide ABC transporter ATP-binding protein
Virulence	AgrA	SACOL2471 cntF cntD cnzC cntB cntA	SACOL2474	USA300HOU_2456	cnzC	3.26379	9.60502	peptide ABC transporter permease
Virulence	AgrA	SACOL2471 cntF cntD cnzC cntB cntA	SACOL2475	USA300HOU_2457	cntB	5.20622	36.9172	peptide ABC transporter permease
Virulence	AgrA	SACOL2471 cntF cntD cnzC cntB cntA	SACOL2476	USA300HOU_2458	cntA	5.74689	53.7015	peptide ABC transporter peptide-binding protein
Virulence	AgrA	sdaAA sdaAB pfoR	SACOL2544	USA300HOU_2521	sdaAA	-0.305239	0.809308	L-serine dehydratase, iron-sulfur-dependent subunit alpha
Virulence	AgrA	sdaAA sdaAB pfoR	SACOL2545	USA300HOU_2522	sdaAB	-0.767372	0.587487	L-serine dehydratase, iron-sulfur-dependent subunit beta
Virulence	AgrA	sdaAA sdaAB pfoR	SACOL2546	USA300HOU_2523	pfoR	-1.54321	0.343122	hypothetical protein
Virulence	AgrA	ssl3	SACOL0470	USA300HOU_0424	ssl3	1.3051	2.47101	superantigen-like protein 3
Virulence	AgrA	sucB sucA	SACOL1448	USA300HOU_1347	sucB	3.45285	10.9499	dihydrolipoamide succinyltransferase
Virulence	AgrA	sucB sucA	SACOL1449	USA300HOU_1348	sucA	2.55394	5.87236	2-oxoglutarate dehydrogenase E1 component
Virulence	AgrA	thiD1	SACOL0626	USA300HOU_0573	pdxK	1.31995	2.49657	phosphomethylpyrimidine kinase
Virulence	MgrA	agcS	SACOL1018	USA300HOU_0971	agcS	-0.686362	0.621419	sodium/alanine symporter
Virulence	MgrA	cap1C cap1B cap1A	SACOL2685	USA300HOU_2662	cap1C	-1.46549	0.362113	capsular polysaccharide biosynthesis protein CapC
Virulence	MgrA	cap1C cap1B cap1A	SACOL2686	USA300HOU_2663	cap1B	-1.39452	0.380371	capsular polysaccharide biosynthesis protein CapB
Virulence	MgrA	cap1C cap1B cap1A	SACOL2687	USA300HOU_2664	cap1A	-1.52874	0.346579	capsular polysaccharide biosynthesis protein CapA
Virulence	MgrA	cap8H cps2H SACOL0117	SACOL0115	USA300HOU_0142	cap8H	-1.96171	0.256724	glycosyltransferase
Virulence	MgrA	cap8H cps2H SACOL0117	SACOL0116	USA300HOU_0143	cps2H	-1.38557	0.382739	hypothetical protein
Virulence	MgrA	cap8H cps2H SACOL0117	SACOL0117	USA300HOU_0144	USA300HOU_0144	-0.175103	0.885704	polysaccharide biosynthesis protein
Virulence	MgrA	clfA	SACOL0856	USA300HOU_0819	clfA	1.85959	3.62904	fibrinogen-binding protein
Virulence	MgrA	comGD comGC comGB comGA	SACOL1598	USA300HOU_1543	comGD	-1.95003	0.258812	competence protein ComGD
Virulence	MgrA	comGD comGC comGB comGA	SACOL1599	USA300HOU_1544	comGC	-1.60076	0.329704	competence protein ComGC
Virulence	MgrA	comGD comGC comGB comGA	SACOL1600	USA300HOU_1545	comGB	-1.5484	0.341889	competence protein ComGB
Virulence	MgrA	comGD comGC comGB comGA	SACOL1601	USA300HOU_1546	comGA	-1.44344	0.367689	competence protein ComGA
Virulence	MgrA	ddh	SACOL2535	USA300HOU_2513	ddh	-1.52099	0.348447	D-lactate dehydrogenase
Virulence	MgrA	dprA topA	SACOL1266	USA300HOU_1180	dprA	-1.09761	0.467291	DNA processing protein DprA
Virulence	MgrA	dprA topA	SACOL1267	USA300HOU_1181	topA	0.77546	1.71174	DNA topoisomerase A
Virulence	MgrA	ecsBA	SACOL1893	USA300HOU_1829	ecsA	-0.946246	0.518981	ABC transporter, ATP-binding protein
Virulence	MgrA	esaC SACOL2602 SACOL2603	SACOL2601	USA300HOU_2579	esaC	-0.476646	0.718647	hypothetical protein
Virulence	MgrA	esaC SACOL2602 SACOL2603	SACOL2602	USA300HOU_2580	USA300HOU_2580	-0.36004	0.779143	hypothetical protein
Virulence	MgrA	esaC SACOL2602 SACOL2603	SACOL2603	USA300HOU_2581	USA300HOU_2581	-1.12749	0.457712	hypothetical protein
Virulence	MgrA	flr	SACOL1166	USA300HOU_1092	flr	-1.27936	0.411978	hypothetical protein
Virulence	MgrA	galE cap5M2	SACOL0113	USA300HOU_0140	galE	-0.880714	0.543099	UDP-glucose 4-epimerase
Virulence	MgrA	galE cap5M2	SACOL0114	USA300HOU_0141	cap5M2	-1.27704	0.412641	capsular polysaccharide biosynthesis protein
Virulence	MgrA	gltB gltD	SACOL0514	USA300HOU_0472	gltB	2.44096	5.43005	glutamate synthase (NADPH), large subunit
Virulence	MgrA	gltB gltD	SACOL0515	USA300HOU_0473	gltD	2.22928	4.689	glutamate synthase (NADPH) small subunit
Virulence	MgrA	gpxA2	SACOL2641	USA300HOU_2619	gpxA2	1.88677	3.69808	glutathione peroxidase
Virulence	MgrA	hemLBDCXA	SACOL1714	USA300HOU_1659	hemL	0.00241539	1.00168	glutamate-1-semialdehyde 2,1-aminomutase
Virulence	MgrA	hemLBDCXA	SACOL1715	USA300HOU_1660	hemB	-0.159469	0.895354	porphobilinogen synthase
Virulence	MgrA	hemLBDCXA	SACOL1716	USA300HOU_1661	hemD	-1.31256	0.402606	uroporphyrinogen-III synthase
Virulence	MgrA	hemLBDCXA	SACOL1717	USA300HOU_1662	hemC	-2.27518	0.206587	hydroxymethylbilane synthase
Virulence	MgrA	hemLBDCXA	SACOL1718	USA300HOU_1663	hemX	-2.21215	0.215813	possible cytochrome c assembly protein
Virulence	MgrA	hemLBDCXA	SACOL1719	USA300HOU_1664	hemA	-2.02869	0.245078	glutamyl-tRNA reductase
Virulence	MgrA	hflX Alu-2	SACOL1326	USA300HOU_1237	hflX	-1.30537	0.404618	GTP-binding protein
Virulence	MgrA	hflX Alu-2	SACOL1327	USA300HOU_1238	Alu-2	-0.993792	0.502156	cystathionine beta-lyase aluminum resistance protein
Virulence	MgrA	holB SACOL0527 yabA	SACOL0526	USA300HOU_0483	holB	-2.35923	0.194895	DNA-directed DNA polymerase III delta' subunit
Virulence	MgrA	holB SACOL0527 yabA	SACOL0527	USA300HOU_0484	USA300HOU_0484	-1.42996	0.371141	hypothetical protein
Virulence	MgrA	holB SACOL0527 yabA	SACOL0528	USA300HOU_0485	yabA	-0.95569	0.515595	DNA replication intiation control protein YabA
Virulence	MgrA	isaB	SACOL2660	USA300HOU_2638	isaB	2.84466	7.18337	immunodominant antigen B
Virulence	MgrA	lacGEFDCBA SACOL2187	SACOL2180	USA300HOU_2182	lacG	0.730602	1.65933	6-phospho-beta-galactosidase
Virulence	MgrA	lacGEFDCBA SACOL2187	SACOL2181	USA300HOU_2183	lacE	0.756525	1.68942	PTS lactose-N,N-diacetylchitobiose-beta-glucoside (lac) porter component IIBC
Virulence	MgrA	lacGEFDCBA SACOL2187	SACOL2182	USA300HOU_2184	lacF	1.00477	2.00663	PTS lactose-N,N-diacetylchitobiose-beta-glucoside (lac) porter component IIA
Virulence	MgrA	lacGEFDCBA SACOL2187	SACOL2183	USA300HOU_2185	lacD	1.35531	2.55852	tagatose-bisphosphate aldolase
Virulence	MgrA	lacGEFDCBA SACOL2187	SACOL2184	USA300HOU_2186	lacC	2.62562	6.17149	tagatose-6-phosphate kinase
Virulence	MgrA	lacGEFDCBA SACOL2187	SACOL2185	USA300HOU_2187	lacB	2.06073	4.17198	galactose-6-phosphate isomerase LacB subunit
Virulence	MgrA	lacGEFDCBA SACOL2187	SACOL2186	USA300HOU_2188	lacA	1.79944	3.48084	galactose-6-phosphate isomerase LacA subunit
Virulence	MgrA	lytN fmhC	SACOL1264	USA300HOU_1178	lytN	1.48716	2.80336	cell wall hydrolase
Virulence	MgrA	lytN fmhC	SACOL1265	USA300HOU_1179	fmhC	0.954903	1.93845	endopeptidase resistance gene
Virulence	MgrA	lytS lytR	SACOL0245	USA300HOU_0271	lytS	-1.60135	0.329569	sensor histidine kinase LytS
Virulence	MgrA	lytS lytR	SACOL0246	USA300HOU_0272	lytR	-2.83762	0.139892	response regulator LytR
Virulence	MgrA	menF menD menH menB	SACOL1051	USA300HOU_0990	menF	0.0760409	1.05412	isochorismate synthase
Virulence	MgrA	menF menD menH menB	SACOL1052	USA300HOU_0991	menD	0.279364	1.21366	2-oxoglutarate decarboxylase
Virulence	MgrA	menF menD menH menB	SACOL1053	USA300HOU_0992	menH	0.460545	1.37606	S33 family peptidase
Virulence	MgrA	menF menD menH menB	SACOL1054	USA300HOU_0993	menB	1.38309	2.60826	naphthoate synthase
Virulence	MgrA	metEFCI	SACOL0428	USA300HOU_0377	metE	0.691494	1.61496	5-methyltetrahydropteroyltriglutamate-- homocysteine S-methyltransferase
Virulence	MgrA	metEFCI	SACOL0429	USA300HOU_0378	metF	0.772133	1.70779	methylenetetrahydrofolate reductase/homocysteine S-methyltransferase
Virulence	MgrA	metEFCI	SACOL0430	USA300HOU_0379	metC	0.572702	1.48731	bifunctional cystathionine gamma-lyase/gamma-synthase
Virulence	MgrA	metEFCI	SACOL0431	USA300HOU_0380	metI	-0.423534	0.745596	bifunctional cystathionine gamma-lyase/gamma-synthase
Virulence	MgrA	moaA mobA moaD moaE mobB moeA	SACOL2261	USA300HOU_2250	moaA	1.84436	3.59094	molybdenum (Mo2+) cofactor biosynthesis protein A
Virulence	MgrA	moaA mobA moaD moaE mobB moeA	SACOL2262	USA300HOU_2251	mobA	1.80043	3.48324	molybdenum (Mo2+) cofactor biosynthesis protein A
Virulence	MgrA	moaA mobA moaD moaE mobB moeA	SACOL2263	USA300HOU_2252	moaD	1.80306	3.4896	molybdopterin synthase small subunit
Virulence	MgrA	moaA mobA moaD moaE mobB moeA	SACOL2264	USA300HOU_2253	moaE	1.68053	3.20546	molybdopterin synthase large subunit
Virulence	MgrA	moaA mobA moaD moaE mobB moeA	SACOL2265	USA300HOU_2254	mobB	1.64899	3.13614	molybdopterin-guanine dinucleotide biosynthesis protein B
Virulence	MgrA	moaA mobA moaD moaE mobB moeA	SACOL2266	USA300HOU_2255	moeA	1.40748	2.65274	molybdopterin biosynthesis protein MoeA
Virulence	MgrA	moaB moeB modC modB modA	SACOL2268	USA300HOU_2257	moaB	1.30071	2.4635	molybdopterin cofactor biosynthesis protein MoaB
Virulence	MgrA	moaB moeB modC modB modA	SACOL2269	USA300HOU_2258	moeB	1.05988	2.08475	molybdopterin biosynthesis protein MoeB
Virulence	MgrA	moaB moeB modC modB modA	SACOL2270	USA300HOU_2259	modC	0.0463672	1.03266	molybdenum (Mo2+) ABC transporter, ATP-binding protein
Virulence	MgrA	moaB moeB modC modB modA	SACOL2271	USA300HOU_2260	modB	0.0427954	1.03011	molybdenum (Mo2+) ABC transporter, membrane protein
Virulence	MgrA	moaB moeB modC modB modA	SACOL2272	USA300HOU_2261	modA	-0.0180029	0.987599	molybdenum (Mo2+) ABC transporter, binding protein
Virulence	MgrA	mraY murD divIB	SACOL1195	USA300HOU_1122	mraY	-1.88479	0.270784	phospho-N-acetylmuramoyl-pentapeptide- transferase
Virulence	MgrA	mraY murD divIB	SACOL1196	USA300HOU_1123	murD	-1.35206	0.391733	UDP-N-acetylmuramoylalanine--D-glutamate ligase
Virulence	MgrA	mraY murD divIB	SACOL1197	USA300HOU_1124	divIB	-0.959492	0.514238	cell division protein FtsQ
Virulence	MgrA	mvaS	SACOL2561	USA300HOU_2540	mvaS	0.849923	1.8024	hydroxymethylglutaryl-CoA synthase
Virulence	MgrA	norA	SACOL0754	USA300HOU_0718	norA	1.24631	2.37234	MFS family major facilitator transporter
Virulence	MgrA	norB	SACOL1475	USA300HOU_1373	norB	-1.19181	0.437752	MFS family major facilitator transporter
Virulence	MgrA	oppB SACOL0186 rlp ggt	SACOL0185	USA300HOU_0213	oppB	2.17501	4.51588	putative transport system permease
Virulence	MgrA	oppB SACOL0186 rlp ggt	SACOL0186	USA300HOU_0214	USA300HOU_0214	2.66837	6.35709	oligopeptide ABC transporter, membrane protein
Virulence	MgrA	oppB SACOL0186 rlp ggt	SACOL0187	USA300HOU_0215	rlp	3.00882	8.04907	ABC-type dipeptide transport system periplasmic component-like protein
Virulence	MgrA	oppB SACOL0186 rlp ggt	SACOL0188	USA300HOU_0216	ggt	2.42754	5.37976	T3 family gamma-glutamyltransferase
Virulence	MgrA	phnB	SACOL2609	USA300HOU_2587	phnB	0.917728	1.88914	3-demethylubiquinone-9 3-methyltransferase
Virulence	MgrA	ptpB SACOL2108 hemK prfA tdk	SACOL2109	USA300HOU_2105	hemK	-2.41505	0.187499	HemK family methyltransferase
Virulence	MgrA	ptpB SACOL2108 hemK prfA tdk	SACOL2110	USA300HOU_2106	prfA	-2.44538	0.183597	peptide chain release factor RF1
Virulence	MgrA	ptpB SACOL2108 hemK prfA tdk	SACOL2111	USA300HOU_2107	tdk	-2.63671	0.160794	thymidine kinase
Virulence	MgrA	pyrG	SACOL2119	USA300HOU_2115	pyrG	-3.26343	0.104138	CTP synthase
Virulence	MgrA	rihA	SACOL0225	USA300HOU_0253	rihA	-1.30717	0.404112	inosine/uridine-preferring nucleoside hydrolase
Virulence	MgrA	SACOL0217	SACOL0217	USA300HOU_0246	USA300HOU_0246	1.37673	2.59679	ABC transporter, binding protein
Virulence	MgrA	SACOL0223 glcC	SACOL0224	USA300HOU_0252	glcC	0.796935	1.73741	PTS system, IIBC components
Virulence	MgrA	SACOL0529 SACOL0530 rsml	SACOL0529	USA300HOU_0487	USA300HOU_0487	-1.37736	0.384921	hypothetical protein
Virulence	MgrA	SACOL0529 SACOL0530 rsml	SACOL0530	USA300HOU_0488	USA300HOU_0488	-1.25008	0.420425	hypothetical protein
Virulence	MgrA	SACOL0529 SACOL0530 rsml	SACOL0531	USA300HOU_0489	rsmI	-1.51883	0.34897	tetrapyrrole methylase
Virulence	MgrA	SACOL0809	SACOL0809	USA300HOU_0773	USA300HOU_0773	-1.83679	0.279943	diguanylate cyclase GGDEF domain protein
Virulence	MgrA	SACOL0859	SACOL0859	USA300HOU_0822	vwb	-1.78042	0.2911	anaerobic ribonucleoside-triphosphate reductase activating protein
Virulence	MgrA	SACOL0990 oppB oppC oppD oppF oppA	SACOL0991	USA300HOU_0944	oppB	-2.34516	0.196806	oligopeptide ABC transporter, membrane protein
Virulence	MgrA	SACOL0990 oppB oppC oppD oppF oppA	SACOL0992	USA300HOU_0945	oppC	-2.09211	0.234538	oligopeptide ABC transporter, membrane protein
Virulence	MgrA	SACOL0990 oppB oppC oppD oppF oppA	SACOL0993	USA300HOU_0946	oppD	-1.53949	0.344007	oligopeptide ABC transporter, ATP-binding protein
Virulence	MgrA	SACOL0990 oppB oppC oppD oppF oppA	SACOL0994	USA300HOU_0947	oppF	-1.17676	0.442344	oligopeptide ABC transporter, ATP-binding protein
Virulence	MgrA	SACOL0990 oppB oppC oppD oppF oppA	SACOL0995	USA300HOU_0948	oppA	-0.971452	0.509993	oligopeptide ABC transporter, binding protein
Virulence	MgrA	SACOL1101	SACOL1101	USA300HOU_1035	USA300HOU_1035	1.99711	3.99199	hypothetical protein
Virulence	MgrA	SACOL1174 SACOL1175	SACOL1174	USA300HOU_1100	USA300HOU_1100	-0.717172	0.608289	hypothetical protein
Virulence	MgrA	SACOL1174 SACOL1175	SACOL1175	USA300HOU_1101	USA300HOU_1101	-0.574945	0.671312	hypothetical protein
Virulence	MgrA	SACOL1345	SACOL1345	USA300HOU_1255	USA300HOU_1255	-2.9156	0.13253	hypothetical protein
Virulence	MgrA	SACOL1346 SACOL1347 SACOL1348	SACOL1346	USA300HOU_1256	USA300HOU_1256	-2.84737	0.13895	hypothetical protein
Virulence	MgrA	SACOL1346 SACOL1347 SACOL1348	SACOL1347	USA300HOU_1257	USA300HOU_1257	-2.81597	0.142007	hypothetical protein
Virulence	MgrA	SACOL1346 SACOL1347 SACOL1348	SACOL1348	USA300HOU_1258	USA300HOU_1258	-4.71689	0.0380255	hypothetical protein
Virulence	MgrA	SACOL1539	SACOL1539	USA300HOU_1497	USA300HOU_1497	1.40001	2.63904	hypothetical protein
Virulence	MgrA	SACOL1659 lamB accC accB ahs2 dur1	SACOL1660	USA300HOU_1605	lamB	-0.290046	0.817876	possible lactam utilization protein
Virulence	MgrA	SACOL1659 lamB accC accB ahs2 dur1	SACOL1661	USA300HOU_1606	accC	-0.439014	0.737638	biotin carboxylase
Virulence	MgrA	SACOL1659 lamB accC accB ahs2 dur1	SACOL1662	USA300HOU_1607	accB	-0.842638	0.557623	acetyl-CoA carboxylase biotin carboxyl carrier subunit
Virulence	MgrA	SACOL1659 lamB accC accB ahs2 dur1	SACOL1663	USA300HOU_1608	ahs2	-1.0793	0.473257	Allophanate hydrolase subunit 2
Virulence	MgrA	SACOL1659 lamB accC accB ahs2 dur1	SACOL1664	USA300HOU_1609	dur1	-1.41564	0.374844	allophanate hydrolase subunit 1
Virulence	MgrA	SACOL1678	SACOL1678	USA300HOU_1623	USA300HOU_1623	4.63225	24.7996	dehydrogenase
Virulence	MgrA	SACOL1738	SACOL1738	USA300HOU_1678	USA300HOU_1678	-0.987393	0.504389	hypothetical membrane protein
Virulence	MgrA	SACOL1847	SACOL1847	USA300HOU_1787	USA300HOU_1787	2.85874	7.25381	hypothetical protein
Virulence	MgrA	SACOL2164	SACOL2164	USA300HOU_2166	USA300HOU_2166	-2.51278	0.175218	hypothetical membrane protein
Virulence	MgrA	SACOL2288 sarY SACOL2290	SACOL2288	USA300HOU_2277	USA300HOU_2277	0.0317436	1.02225	hypothetical protein
Virulence	MgrA	SACOL2288 sarY SACOL2290	SACOL2289	USA300HOU_2278	sarY	-0.328293	0.796479	staphylococcal accessory regulator Y
Virulence	MgrA	SACOL2288 sarY SACOL2290	SACOL2290	USA300HOU_2279	USA300HOU_2279	-1.42493	0.372437	AraC family transcriptional regulator
Virulence	MgrA	SACOL2439	SACOL2439	USA300HOU_2422	USA300HOU_2422	3.87287	14.6504	hypothetical protein
Virulence	MgrA	SACOL2458	SACOL2458	USA300HOU_2440	USA300HOU_2440	-2.32195	0.199997	amino acid permease
Virulence	MgrA	SACOL2693 lip	SACOL2694	USA300HOU_2671	lip	1.91344	3.76707	triacylglycerol lipase
Virulence	MgrA	secY2	SACOL2675	USA300HOU_2653	secY2	-1.17891	0.441684	Sec family Type I general secretory pathway protein SecY
Virulence	MgrA	srtA	SACOL2539	USA300HOU_2517	srtA	1.14225	2.20724	sortase
Virulence	MgrA	ssl10	SACOL0474	USA300HOU_0432	ssl10	1.28637	2.43914	superantigen-like protein
Virulence	MgrA	thlA	SACOL0426	USA300HOU_0375	thlA	-0.746519	0.59604	acetyl-CoA acetyltransferase
Virulence	MgrA	yut	SACOL2279	USA300HOU_2268	yut	0.796393	1.73675	membrane-bound urea transporter
Virulence	Rot	aldH	SACOL1984	USA300HOU_1923	aldH	2.3639	5.14761	aldehyde dehydrogenase
Virulence	Rot	msrA2	SACOL1397	USA300HOU_1295	msrA2	1.13689	2.19906	methionine sulfoxide reductase A
Virulence	Rot	porA porB	SACOL1308	USA300HOU_1221	porA	0.32424	1.252	pyruvate flavodoxin/ferredoxin oxidoreductase domain-containing protein
Virulence	Rot	porA porB	SACOL1309	USA300HOU_1222	porB	0.659617	1.57966	2-oxoglutarate ferredoxin oxidoreductase subunit beta
Virulence	Rot	rexB rexA	SACOL0970	USA300HOU_0925	addB	1.53385	2.89558	exonuclease RexB
Virulence	Rot	rexB rexA	SACOL0971	USA300HOU_0926	addA	1.63047	3.09613	exonuclease RexA
Virulence	Rot	rsmD kdtB	SACOL1133	USA300HOU_1061	rsmD	-0.689362	0.620128	hypothetical protein
Virulence	Rot	SACOL1133 coaD	SACOL1134	USA300HOU_1062	coaD	-0.697586	0.616603	phosphopantetheine adenylyltransferase
Virulence	Rot	tarIJLS	SACOL0240	USA300HOU_0266	tarI	0.249676	1.18894	2-C-methyl-D-erythritol 4-phosphate cytidylyltransferase
Virulence	Rot	tarIJLS	SACOL0241	USA300HOU_0267	tarJ	0.641695	1.56016	alcohol dehydrogenase, zinc-containing
Virulence	Rot	tarIJLS	SACOL0242	USA300HOU_0268	tarL	0.519427	1.43339	teichoic acid biosynthesis protein
Virulence	Rot	tarIJLS	SACOL0243	USA300HOU_0269	tarS	0.163227	1.11979	glycosyl transferase, group 2 family protein
Virulence	Rot	yidD	SACOL1842	USA300HOU_1782	yidD	2.4476	5.45509	Putative membrane protein insertion efficiency factor
Virulence	Rot	zapA cvpA	SACOL1151	USA300HOU_1076	zapA	-0.0587253	0.960112	putative cell division protein, ZapA
Virulence	Rot	zapA cvpA	SACOL1152	USA300HOU_1077	cvpA	1.73606	3.33125	colicin V production protein
Virulence	SaeRS	coa	SACOL0209	USA300HOU_0238	coa	-4.01669	0.0617811	staphylocoagulase
Virulence	SaeRS	ear	SACOL0908	USA300HOU_0867	ear	1.14292	2.20827	Ear protein
Virulence	SaeRS	ecb	SACOL1164	USA300HOU_1090	ecb	-0.958517	0.514586	fibrinogen binding-like protein
Virulence	SaeRS	hla	SACOL1173	USA300HOU_1099	hla	1.29319	2.45069	alpha-hemolysin
Virulence	SaeRS	hlgA	SACOL2419	USA300HOU_2402	hlgA	1.51571	2.85939	gamma-hemolysin component A
Virulence	SaeRS	hlgCB	SACOL2421	USA300HOU_2404	hlgC	1.14491	2.21132	gamma hemolysin component C
Virulence	SaeRS	hlgCB	SACOL2422	USA300HOU_2405	hlgB	1.92095	3.78673	gamma hemolysin component B
Virulence	SaeRS	lukSF	SACOL2004	USA300HOU_2011	lukF	-2.47106	0.180358	possible leukocidin subunit
Virulence	SaeRS	lukSF	SACOL2006	USA300HOU_2013	lukS	-2.86434	0.137325	possible leukocidin subunit
Virulence	SaeRS	map	SACOL2002	USA300HOU_1942	map	0.794162	1.73407	cell surface protein MapW2
Virulence	SaeRS	SACOL0199	SACOL0199	USA300HOU_0228	USA300HOU_0228	-5.80964	0.0178289	hypothetical protein
Virulence	SaeRS	sbi	SACOL2418	USA300HOU_2401	sbi	-1.31228	0.402683	immunoglobulin G-binding protein SBI
Virulence	SaeRS	SCIN	SACOL0480	USA300HOU_0437	SCIN	3.91922	15.1287	Staphylococcal complement inhibitor SCIN
Virulence	SaeRS	ssl9	SACOL0473	USA300HOU_0431	ssl9	1.89949	3.73082	staphylococcal exotoxin
Virulence	SarA	abrB	SACOL1712	USA300HOU_1657	abrB	2.02439	4.06821	putative ammonia monooxygenase
Virulence	SarA	accA accD	SACOL1747	USA300HOU_1686	accA	-0.981678	0.506391	acetyl-CoA carboxylase carboxyltransferase subunit alpha
Virulence	SarA	accA accD	SACOL1748	USA300HOU_1687	accD	-0.95529	0.515738	acetyl-CoA carboxylase subunit beta
Virulence	SarA	cspA	SACOL1437	USA300HOU_1337	cspA	-1.3661	0.387939	CSD family cold shock protein
Virulence	SarA	dkgB	SACOL1835	USA300HOU_1775	dkgB	2.32905	5.02475	aldo/keto reductase
Virulence	SarA	glpK glpD SACOL1322 miaA hfq	SACOL1320	USA300HOU_1231	glpK	-0.000548793	0.99962	glycerol kinase
Virulence	SarA	glpK glpD SACOL1322 miaA hfq	SACOL1321	USA300HOU_1232	glpD	1.78184	3.43865	aerobic glycerol-3-phosphate dehydrogenase
Virulence	SarA	glpK glpD SACOL1322 miaA hfq	SACOL1322	USA300HOU_1233	USA300HOU_1233	0.0377911	1.02654	alpha/beta fold family hydrolase
Virulence	SarA	glpK glpD SACOL1322 miaA hfq	SACOL1323	USA300HOU_1234	miaA	-1.18944	0.438472	tRNA delta(2)-isopentenylpyrophosphate transferase
Virulence	SarA	glpK glpD SACOL1322 miaA hfq	SACOL1324	USA300HOU_1235	hfq	-1.3062	0.404384	hfq protein
Virulence	SarA	SACOL1112	SACOL1112	USA300HOU_1044	USA300HOU_1044	-1.52179	0.348253	hypothetical protein
Virulence	SarA	SACOL1427	SACOL1427	USA300HOU_1327	USA300HOU_1327	-3.9281	0.065694	ABC transporter ATP-binding protein
Virulence	SarA	SACOL2556	SACOL2556	USA300HOU_2535	USA300HOU_2535	0.761966	1.6958	hypothetical protein
Virulence	SarA	ssaA	SACOL2291	USA300HOU_2280	ssaA	-4.08781	0.0588094	staphyloxanthin biosynthesis protein
Virulence	SarA	tagG tagB tagX	SACOL0695	USA300HOU_0658	tagG	-0.390154	0.763048	tagG protein, teichoic acid ABC transporter protein
Virulence	SarA	tagG tagB tagX	SACOL0696	USA300HOU_0659	tagB	0.65419	1.57373	teichoic acid biosynthesis protein B
Virulence	SarA	tagG tagB tagX	SACOL0697	USA300HOU_0660	tagX	0.54994	1.46402	teichoic acid biosynthesis protein X
Virulence	SarA	trfA	SACOL1003	USA300HOU_0956	trfA	2.19996	4.59466	adaptor protein
Table S2: RNA-seq transcriptome analysis of S. aureus USA300 wild type cells after exposure to AGXX® stress. S. aureus USA300 wild type cells were grown in 3 biological replicates and harvested before and after 30 min exposure to 4.5 µg/ml AGXX®. The RNA-isolation and RNA-Seq transcriptome analysis was performed as described in the Methods section. Transcripts were analyzed for differential expre…
